# Supplementary material for: Time‐resolved mRNA and miRNA expression profiling reveals crucial coregulation of molecular pathways involved in epithelial–pneumococcal interactions
Source: Immunol Cell Biol. 2020 Jul 20;98(9):726–42. doi: 10.1111/imcb.12371 (PMC7586809; doi:10.1111/imcb.12371)
Supplement: Supplementary file 1 [file IMCB-98-726-s001.zip]

Archive with 12 entries (12 files):
- imcb12371-sup-0001-TableS2.xlsx
- imcb12371-sup-0002-TableS3.xlsx
- imcb12371-sup-0003-TableS4.xlsx
- imcb12371-sup-0004-TableS5.xlsx
- imcb12371-sup-0005-TableS6.xlsx
- imcb12371-sup-0006-TableS7.xlsx
- imcb12371-sup-0007-TableS8.xlsx
- imcb12371-sup-0008-TableS9.xlsx
- imcb12371-sup-0009-TableS10.xlsx
- imcb12371-sup-0010-TableS11.xlsx
- imcb12371-sup-0012-TableS12.xlsx
- imcb12371-sup-0013-Supinfo.pdf
