# Supplementary material for: Time‐resolved mRNA and miRNA expression profiling reveals crucial coregulation of molecular pathways involved in epithelial–pneumococcal interactions
Source: Immunol Cell Biol. 2020 Jul 20;98(9):726–42. doi: 10.1111/imcb.12371 (PMC7586809; doi:10.1111/imcb.12371)
Supplement: Supplementary file 1 [file IMCB-98-726-s001.zip › imcb12371-sup-0001-TableS2.xlsx]

## Sheet: 0 hpi vs. 2 hpi
Gene Symbol	Gene Id	Base Mean	Log2 (Fold Change)	Fold Change	Lfc SE	Stat	P Value	FDR	GeneType
ID1	ENSG00000125968	2368.7	-2.32087	0.200146	0.06852	-33.8715	1.75398e-251	2.27333e-247	protein_coding
CYP1B1	ENSG00000138061	5031.83	1.302	2.46571	0.0513316	25.3645	6.21493e-142	4.02759e-138	protein_coding
ID3	ENSG00000117318	2457.86	-1.60393	0.328979	0.0665303	-24.1083	2.04557e-128	8.83754e-125	protein_coding
TIPARP	ENSG00000163659	3304.53	1.30989	2.47922	0.0598531	21.8851	3.60608e-106	1.16846e-102	protein_coding
GDF15	ENSG00000130513	2325.55	1.1002	2.14384	0.0597101	18.4257	8.17741e-76	2.11975e-72	protein_coding
UBALD2	ENSG00000185262	1162.94	1.55323	2.93472	0.0863041	17.9971	2.05208e-72	4.43284e-69	protein_coding
KLF10	ENSG00000155090	1325.71	-1.21578	0.43054	0.0699245	-17.387	1.03424e-67	1.91496e-64	protein_coding
PHLDA1	ENSG00000139289	2046.15	1.06186	2.08763	0.0626301	16.9545	1.78188e-64	2.88687e-61	protein_coding
PDK4	ENSG00000004799	1498.55	1.18849	2.27915	0.0735332	16.1627	9.24433e-59	1.33129e-55	protein_coding
SLC38A2	ENSG00000134294	9203.19	0.837334	1.78675	0.0525363	15.9382	3.44215e-57	4.46137e-54	protein_coding
PIM1	ENSG00000137193	1020.85	1.22499	2.33753	0.0784956	15.6058	6.64649e-55	7.83138e-52	protein_coding
BMF	ENSG00000104081	213.79	2.23622	4.71162	0.149409	14.9671	1.2047e-50	1.30117e-47	protein_coding
CCNG2	ENSG00000138764	266.322	2.02021	4.05644	0.136087	14.845	7.49274e-50	7.47026e-47	protein_coding
EPHA2	ENSG00000142627	5193.15	-0.717251	0.608255	0.0497996	-14.4028	4.97236e-47	4.60334e-44	protein_coding
AMOTL2	ENSG00000114019	2012.73	-0.845324	0.556586	0.059704	-14.1586	1.65281e-45	1.42814e-42	protein_coding
NUAK2	ENSG00000163545	1500.27	-0.890336	0.539488	0.065693	-13.553	7.60751e-42	6.16256e-39	protein_coding
CREBRF	ENSG00000164463	237.666	1.93927	3.8351	0.146559	13.232	5.73462e-40	4.37214e-37	protein_coding
CHAC1	ENSG00000128965	195.422	2.17292	4.50934	0.165415	13.1362	2.0433e-39	1.47129e-36	protein_coding
BTG1	ENSG00000133639	1494.35	0.956711	1.94088	0.072946	13.1153	2.68996e-39	1.83498e-36	protein_coding
RHOB	ENSG00000143878	2337.43	-0.729583	0.603078	0.0567061	-12.866	6.98889e-38	4.52915e-35	protein_coding
BHLHE40	ENSG00000134107	3210.56	-0.639325	0.642013	0.051605	-12.3888	3.00407e-35	1.85408e-32	protein_coding
KLHL24	ENSG00000114796	356.857	1.36836	2.58177	0.112432	12.1706	4.45893e-34	2.62692e-31	protein_coding
THBD	ENSG00000178726	1481.73	-0.779763	0.582462	0.064437	-12.1012	1.04108e-33	5.86674e-31	protein_coding
TM4SF1	ENSG00000169908	9044.89	0.608385	1.52455	0.0508767	11.958	5.89507e-33	3.1605e-30	protein_coding
JUN	ENSG00000177606	2176.46	-0.714761	0.609306	0.0597864	-11.9552	6.09617e-33	3.1605e-30	protein_coding
PER1	ENSG00000179094	567.6	-1.21091	0.431996	0.103513	-11.6981	1.30353e-31	6.4981e-29	protein_coding
MAP3K14	ENSG00000006062	2548.43	-0.643369	0.640216	0.05796	-11.1002	1.25119e-28	5.79166e-26	protein_coding
CEBPB	ENSG00000172216	2081.54	-0.760422	0.590324	0.0688842	-11.0391	2.47411e-28	1.10576e-25	protein_coding
ZNF217	ENSG00000171940	2797.43	0.620212	1.5371	0.0573952	10.806	3.2246e-27	1.39313e-24	protein_coding
CH507-42P11.8	ENSG00000275993	3096.7	-0.63798	0.642612	0.0590872	-10.7973	3.54588e-27	1.48252e-24	protein_coding
HBP1	ENSG00000105856	508.132	1.01291	2.01798	0.0947958	10.6852	1.1941e-26	4.68991e-24	protein_coding
CDKN1B	ENSG00000111276	947.951	0.781407	1.71881	0.0739594	10.5654	4.31291e-26	1.59713e-23	protein_coding
NFE2L2	ENSG00000116044	2134.66	0.662727	1.58307	0.0635615	10.4265	1.8758e-25	6.7534e-23	protein_coding
FRAT2	ENSG00000181274	217.023	1.42852	2.6917	0.140302	10.1817	2.39364e-24	7.95487e-22	protein_coding
IRF2BP2	ENSG00000168264	1713.28	0.598941	1.5146	0.0588747	10.1731	2.61323e-24	8.46753e-22	protein_coding
NR4A1	ENSG00000123358	677.014	1.16374	2.24037	0.115166	10.1048	5.25822e-24	1.66224e-21	protein_coding
SMOX	ENSG00000088826	4549.58	0.619743	1.5366	0.0620541	9.98713	1.73531e-23	5.35508e-21	protein_coding
IFFO2	ENSG00000169991	1095.48	-0.737009	0.599982	0.0744686	-9.8969	4.29358e-23	1.29417e-20	protein_coding
RICTOR	ENSG00000164327	1770.25	0.60705	1.52314	0.0617405	9.83229	8.1739e-23	2.40777e-20	protein_coding
PDCD4	ENSG00000150593	557.349	0.866588	1.82335	0.0885318	9.78844	1.26225e-22	3.63555e-20	protein_coding
LURAP1L	ENSG00000153714	421.15	0.960267	1.94567	0.100366	9.56765	1.0936e-21	2.91107e-19	protein_coding
BCOR	ENSG00000183337	1288.32	-0.694522	0.617914	0.0725956	-9.567	1.10055e-21	2.91107e-19	protein_coding
NR5A2	ENSG00000116833	839.714	0.739725	1.66986	0.0794652	9.3088	1.2929e-20	3.28574e-18	protein_coding
YPEL2	ENSG00000175155	174.827	1.42616	2.6873	0.154318	9.24169	2.42644e-20	6.0479e-18	protein_coding
JMY	ENSG00000152409	540.304	0.873744	1.83241	0.0959443	9.10679	8.48586e-20	2.07519e-17	protein_coding
NR4A2	ENSG00000153234	150.664	1.48373	2.7967	0.165771	8.95048	3.53946e-19	8.3409e-17	protein_coding
SIRT1	ENSG00000096717	1111.64	0.6451	1.56385	0.0733065	8.80004	1.36762e-18	3.00436e-16	protein_coding
DYRK1B	ENSG00000105204	591.185	0.843017	1.7938	0.0962409	8.75945	1.96208e-18	4.23841e-16	protein_coding
ADM	ENSG00000148926	699.521	-0.74586	0.596312	0.0852757	-8.74645	2.20162e-18	4.6779e-16	protein_coding
BBC3	ENSG00000105327	430.35	1.0437	2.06151	0.120409	8.66797	4.3989e-18	9.04987e-16	protein_coding
SOCS3	ENSG00000184557	502.573	-0.839108	0.558989	0.097053	-8.64587	5.33977e-18	1.08139e-15	protein_coding
IRF2BPL	ENSG00000119669	1285.51	0.596271	1.5118	0.0693865	8.59348	8.43739e-18	1.63219e-15	protein_coding
PNRC1	ENSG00000146278	540.322	0.834404	1.78312	0.0975759	8.55133	1.21673e-17	2.31913e-15	protein_coding
FOSB	ENSG00000125740	42.0081	3.49191	11.2504	0.409281	8.53181	1.44077e-17	2.70635e-15	protein_coding
ANKRD1	ENSG00000148677	244.384	-1.09681	0.46755	0.131776	-8.32329	8.55522e-17	1.58406e-14	protein_coding
HAS2	ENSG00000170961	275.107	1.06568	2.09316	0.129998	8.1977	2.45021e-16	4.47285e-14	protein_coding
IL6R	ENSG00000160712	864.3	0.677833	1.59974	0.0827618	8.19017	2.6085e-16	4.69566e-14	protein_coding
CYP1A1	ENSG00000140465	61.8772	2.34601	5.08418	0.289033	8.11677	4.78738e-16	8.38504e-14	protein_coding
MNT	ENSG00000070444	1035.05	0.655293	1.57494	0.0813934	8.05094	8.21628e-16	1.383e-13	protein_coding
CEBPD	ENSG00000221869	493.523	-0.918433	0.529083	0.115176	-7.97419	1.53382e-15	2.5487e-13	protein_coding
EDN2	ENSG00000127129	45.6788	-2.68837	0.155139	0.339159	-7.92657	2.25276e-15	3.64975e-13	protein_coding
FRAT1	ENSG00000165879	109.2	1.65633	3.15214	0.210292	7.87636	3.37061e-15	5.32762e-13	protein_coding
RHEBL1	ENSG00000167550	95.3401	1.58885	3.0081	0.20329	7.81569	5.46628e-15	8.53595e-13	protein_coding
FOSL1	ENSG00000175592	1209.68	-0.661149	0.632374	0.0846221	-7.81296	5.58591e-15	8.61892e-13	protein_coding
SOX9	ENSG00000125398	244.11	-1.01218	0.495798	0.133126	-7.60313	2.89044e-14	4.40742e-12	protein_coding
TCP11L2	ENSG00000166046	97.3192	1.56887	2.96672	0.208785	7.51429	5.72197e-14	8.33286e-12	protein_coding
SIM2	ENSG00000159263	883.193	0.602085	1.51791	0.0809543	7.43735	1.02726e-13	1.43165e-11	protein_coding
ANGPTL4	ENSG00000167772	503.202	-0.705034	0.613428	0.0958387	-7.35647	1.88843e-13	2.57641e-11	protein_coding
BCL6	ENSG00000113916	298.549	0.843019	1.7938	0.117923	7.1489	8.74757e-13	1.13377e-10	protein_coding
PDGFB	ENSG00000100311	246.888	-0.892578	0.538651	0.125518	-7.11116	1.15068e-12	1.47663e-10	protein_coding
FBXO32	ENSG00000156804	297.165	0.836598	1.78583	0.118071	7.08554	1.38503e-12	1.75994e-10	protein_coding
HDAC5	ENSG00000108840	618.322	0.661769	1.58202	0.0937881	7.05601	1.71357e-12	2.15627e-10	protein_coding
DUSP6	ENSG00000139318	148.165	1.25537	2.38729	0.179994	6.9745	3.06963e-12	3.78909e-10	protein_coding
OTUD1	ENSG00000165312	228.38	0.938807	1.91694	0.135521	6.9274	4.28636e-12	5.19211e-10	protein_coding
IRS2	ENSG00000185950	2139.22	0.589202	1.50441	0.0852563	6.91095	4.81413e-12	5.7244e-10	protein_coding
IGFBP1	ENSG00000146678	90.5995	1.44688	2.72618	0.210936	6.85936	6.917e-12	8.00458e-10	protein_coding
OSR1	ENSG00000143867	265.379	-0.84513	0.556661	0.123501	-6.8431	7.74954e-12	8.88865e-10	protein_coding
TLE3	ENSG00000140332	644.654	0.629056	1.54655	0.0932369	6.74686	1.51079e-11	1.71767e-09	protein_coding
CSRNP1	ENSG00000144655	490.336	-0.628772	0.646727	0.0938373	-6.70066	2.07477e-11	2.29987e-09	protein_coding
ARID5B	ENSG00000150347	112.255	1.30295	2.46733	0.194545	6.6974	2.12161e-11	2.33036e-09	protein_coding
ATF3	ENSG00000162772	140.583	1.25052	2.37927	0.190288	6.57172	4.97363e-11	5.28387e-09	protein_coding
SESN2	ENSG00000130766	299.375	0.775768	1.7121	0.118089	6.56937	5.0529e-11	5.32444e-09	protein_coding
C1orf116	ENSG00000182795	192.288	-0.961712	0.513447	0.147151	-6.53554	6.33803e-11	6.46829e-09	protein_coding
NFATC2	ENSG00000101096	218.085	0.869046	1.82645	0.133455	6.5119	7.42064e-11	7.51397e-09	protein_coding
NFKBIA	ENSG00000100906	1230.89	-1.2481	0.421003	0.195529	-6.38319	1.73436e-10	1.67754e-08	protein_coding
PNPLA8	ENSG00000135241	503.233	0.617273	1.53397	0.0982001	6.28587	3.26027e-10	3.06205e-08	protein_coding
MXD1	ENSG00000059728	173.989	0.976981	1.96834	0.156691	6.23508	4.51536e-10	4.15061e-08	protein_coding
GABARAPL1	ENSG00000139112	450.423	0.624488	1.54166	0.100919	6.18799	6.09359e-10	5.52301e-08	protein_coding
FAM214A	ENSG00000047346	377.644	0.667849	1.5887	0.11251	5.9359	2.92233e-09	2.47558e-07	protein_coding
RFX2	ENSG00000087903	229.107	0.774897	1.71107	0.133315	5.81253	6.15357e-09	5.02301e-07	protein_coding
MXD3	ENSG00000213347	627.529	0.647376	1.56632	0.11138	5.8123	6.16202e-09	5.02301e-07	protein_coding
KLHDC7A	ENSG00000179023	358.72	-0.624375	0.648701	0.108048	-5.77869	7.52835e-09	5.98619e-07	protein_coding
APOL2	ENSG00000128335	507.163	-0.585222	0.666547	0.104475	-5.60155	2.12441e-08	1.58244e-06	protein_coding
TP53INP1	ENSG00000164938	329.498	0.60185	1.51766	0.109313	5.50573	3.67633e-08	2.72279e-06	protein_coding
GRB7	ENSG00000141738	338.141	0.600318	1.51605	0.109152	5.49985	3.80111e-08	2.7834e-06	protein_coding
NFKBIE	ENSG00000146232	376.942	-0.622138	0.649707	0.115988	-5.36382	8.14795e-08	5.86698e-06	protein_coding
HECA	ENSG00000112406	122.27	0.933601	1.91004	0.177038	5.27345	1.33881e-07	9.37965e-06	protein_coding
ACVR2B	ENSG00000114739	375.972	0.660112	1.58021	0.126136	5.23333	1.66484e-07	1.13568e-05	protein_coding
MAFF	ENSG00000185022	250.901	0.799394	1.74037	0.154174	5.18502	2.15997e-07	1.44306e-05	protein_coding
EGR1	ENSG00000120738	44.2174	1.68418	3.21357	0.329329	5.11397	3.15453e-07	2.03664e-05	protein_coding
NATD1	ENSG00000274180	120.184	0.905035	1.87259	0.177689	5.09337	3.51756e-07	2.23486e-05	protein_coding
PFKFB4	ENSG00000114268	310.303	-0.643827	0.640013	0.126539	-5.08796	3.61945e-07	2.28838e-05	protein_coding
PLD6	ENSG00000179598	210.145	-0.727311	0.604029	0.143371	-5.07294	3.91715e-07	2.44087e-05	protein_coding
SPRY2	ENSG00000136158	282.611	0.588791	1.50399	0.116509	5.05361	4.33542e-07	2.65092e-05	protein_coding
GEM	ENSG00000164949	294.92	0.616079	1.5327	0.122754	5.01879	5.19981e-07	3.13464e-05	protein_coding
SLFNL1	ENSG00000171790	150.918	-0.830973	0.56215	0.165975	-5.00663	5.53908e-07	3.30839e-05	protein_coding
RPS6KA5	ENSG00000100784	244.353	0.635465	1.55344	0.12727	4.99303	5.94387e-07	3.51774e-05	protein_coding
DDIT3	ENSG00000175197	107.673	0.910894	1.88021	0.18795	4.84648	1.25671e-06	6.87268e-05	protein_coding
ZNF296	ENSG00000170684	93.2867	-0.953151	0.516503	0.199838	-4.76961	1.84587e-06	9.80504e-05	protein_coding
LCAT	ENSG00000213398	175.401	-0.689557	0.620044	0.146617	-4.70311	2.56233e-06	0.000130749	protein_coding
ZNF608	ENSG00000168916	243.769	0.683311	1.60582	0.147078	4.6459	3.38595e-06	0.000168392	protein_coding
EIF4A1	ENSG00000161960	203.344	-0.620197	0.650582	0.138563	-4.47593	7.60792e-06	0.000338853	protein_coding
VAV3	ENSG00000134215	217.569	0.631846	1.54955	0.142953	4.41996	9.87198e-06	0.000429365	protein_coding
AHRR	ENSG00000063438	213.406	0.587963	1.50312	0.133701	4.39759	1.0946e-05	0.000471334	protein_coding
ZC3H12A	ENSG00000163874	507.428	-1.35002	0.392286	0.323225	-4.17673	2.95736e-05	0.00117578	protein_coding
FST	ENSG00000134363	123.894	0.763997	1.69819	0.186308	4.10073	4.11849e-05	0.00156999	protein_coding
ALX4	ENSG00000052850	178.993	-0.590264	0.664221	0.144322	-4.0899	4.31559e-05	0.00163551	protein_coding
PLEKHF1	ENSG00000166289	154.787	-0.716949	0.608383	0.177615	-4.03654	5.42459e-05	0.00199739	protein_coding
KCNK5	ENSG00000164626	114.872	-0.751143	0.594133	0.18882	-3.9781	6.94684e-05	0.00252916	protein_coding
STAG3	ENSG00000066923	207.856	0.588132	1.5033	0.151927	3.87114	0.000108328	0.00373413	protein_coding
C14orf28	ENSG00000179476	100.639	0.732348	1.66134	0.191661	3.82106	0.000132881	0.00434745	protein_coding
EGLN3	ENSG00000129521	170.36	-0.610503	0.654968	0.16126	-3.78582	0.000153201	0.00485486	protein_coding
NR1D1	ENSG00000126368	140.526	0.604283	1.52022	0.161578	3.73989	0.000184097	0.00568995	protein_coding
GATA2	ENSG00000179348	115.012	-0.669898	0.628551	0.181378	-3.69338	0.000221295	0.00665477	protein_coding
TRIM46	ENSG00000163462	101.555	-0.687021	0.621135	0.18891	-3.63677	0.000276083	0.00793417	protein_coding
CDK5R1	ENSG00000176749	136.622	-0.597328	0.660977	0.165389	-3.61166	0.000304238	0.00856686	protein_coding
FRMD4B	ENSG00000114541	35.1302	1.17737	2.26164	0.328486	3.58423	0.000338078	0.00940306	protein_coding
FAM72D	ENSG00000215784	101.866	0.703257	1.62818	0.196385	3.58101	0.000342274	0.00949939	protein_coding
UCN2	ENSG00000145040	132.245	-0.611567	0.654486	0.175372	-3.48725	0.000488009	0.0126502	protein_coding
LCN2	ENSG00000148346	29.5716	-1.56016	0.339113	0.447378	-3.48734	0.000487847	0.0126502	protein_coding
HEXIM2	ENSG00000168517	63.459	0.811799	1.7554	0.244024	3.32672	0.000878738	0.0203745	protein_coding
IFNE	ENSG00000184995	68.0713	0.818902	1.76406	0.247671	3.30642	0.000944978	0.0216776	protein_coding
PIK3IP1	ENSG00000100100	48.382	0.942896	1.92238	0.287732	3.27699	0.00104918	0.0235267	protein_coding
BBS12	ENSG00000181004	78.8729	0.764755	1.69908	0.239751	3.18979	0.00142377	0.02986	protein_coding
TBX19	ENSG00000143178	48.4902	0.904044	1.8713	0.286026	3.1607	0.00157388	0.0325333	protein_coding
SNAI1	ENSG00000124216	100.882	-0.66112	0.632387	0.209613	-3.154	0.00161047	0.0330798	protein_coding
PAQR9	ENSG00000188582	64.2118	-0.763738	0.588968	0.242297	-3.15207	0.00162117	0.0332468	protein_coding
RASSF9	ENSG00000198774	55.5284	0.796342	1.73669	0.257252	3.09557	0.00196434	0.038459	protein_coding
MRPL46	ENSG00000259494	63.31	0.743648	1.6744	0.24489	3.03666	0.00239216	0.0452624	protein_coding

## Sheet: 0 hpi vs. 4 hpi
Gene Symbol	Gene Id	Base Mean	Log2 (Fold Change)	Fold Change	Lfc SE	Stat	P Value	FDR	GeneType
ID3	ENSG00000117318	2350.03	-1.74407	0.298527	0.0553028	-31.5367	2.72809e-218	3.53642e-214	protein_coding
UBALD2	ENSG00000185262	1701.29	2.284	4.87027	0.0732389	31.1856	1.66817e-213	1.08123e-209	protein_coding
SLC38A2	ENSG00000134294	9824	1.02899	2.0406	0.037521	27.4245	1.40034e-165	6.05088e-162	protein_coding
ID1	ENSG00000125968	2612.65	-1.50556	0.352194	0.0564422	-26.6744	9.33526e-157	3.02533e-153	protein_coding
CYP24A1	ENSG00000019186	28827.7	0.749741	1.68149	0.0308578	24.2967	2.12593e-130	5.5117e-127	protein_coding
GDF15	ENSG00000130513	2569.11	1.3492	2.54772	0.0578768	23.3117	3.37546e-120	7.29267e-117	protein_coding
TM4SF1	ENSG00000169908	9810.36	0.847173	1.79897	0.0382651	22.1396	1.31424e-108	2.43378e-105	protein_coding
SERPINE1	ENSG00000106366	12082.1	-0.819441	0.566661	0.0371782	-22.0409	1.16801e-107	1.89262e-104	protein_coding
CCNG2	ENSG00000138764	365.031	2.60528	6.08511	0.120113	21.6904	2.53043e-104	3.64466e-101	protein_coding
MYADM	ENSG00000179820	4172.22	0.907199	1.8754	0.044085	20.5784	4.28559e-94	5.55541e-91	protein_coding
PER1	ENSG00000179094	480.932	-2.06125	0.239608	0.102985	-20.015	4.07602e-89	4.80341e-86	protein_coding
GPRC5A	ENSG00000013588	8135.38	0.759289	1.69266	0.0379749	19.9945	6.14833e-89	6.64174e-86	protein_coding
PHLDA1	ENSG00000139289	1968.33	1.02533	2.03542	0.0519518	19.7362	1.05494e-86	1.05194e-83	protein_coding
RICTOR	ENSG00000164327	2097.75	1.04133	2.05813	0.0528341	19.7095	1.78782e-86	1.65539e-83	protein_coding
COL7A1	ENSG00000114270	9661.45	-0.714543	0.609398	0.0363294	-19.6685	4.0179e-86	3.47227e-83	protein_coding
HBP1	ENSG00000105856	654.069	1.57271	2.97462	0.083767	18.7748	1.21487e-78	9.84271e-76	protein_coding
TGFBR1	ENSG00000106799	3310.83	-0.805361	0.572219	0.0431168	-18.6786	7.39863e-78	5.64167e-75	protein_coding
PDCD4	ENSG00000150593	718.637	1.44561	2.72377	0.0775119	18.6501	1.25983e-77	9.07287e-75	protein_coding
ANXA1	ENSG00000135046	15293	0.596449	1.51199	0.0324912	18.3572	2.88999e-75	1.97173e-72	protein_coding
RBM12	ENSG00000244462	1772.04	-1.0096	0.496685	0.0558537	-18.0757	4.9485e-73	3.20737e-70	protein_coding
KLHL24	ENSG00000114796	432.235	1.78158	3.43803	0.0987777	18.0363	1.01103e-72	6.24094e-70	protein_coding
NBR1	ENSG00000188554	2726.52	0.816592	1.76124	0.0461969	17.6763	6.38234e-70	3.76065e-67	protein_coding
PIM1	ENSG00000137193	1002.47	1.23239	2.34957	0.070398	17.5061	1.28749e-68	7.2564e-66	protein_coding
HMOX1	ENSG00000100292	2490.09	0.789396	1.72835	0.0452717	17.4369	4.33259e-68	2.34014e-65	protein_coding
CTDSP2	ENSG00000175215	2541.76	0.807992	1.75077	0.0464339	17.4009	8.11889e-68	4.20981e-65	protein_coding
RBM14	ENSG00000239306	1639.22	-0.922054	0.527757	0.0535896	-17.2058	2.40081e-66	1.19699e-63	protein_coding
FSTL3	ENSG00000070404	5282.57	-0.765633	0.588195	0.0458842	-16.6862	1.65141e-62	7.64546e-60	protein_coding
TFPI	ENSG00000003436	1909.17	0.850341	1.80293	0.0512094	16.6052	6.3922e-62	2.85731e-59	protein_coding
OSGIN2	ENSG00000164823	2209.07	0.812818	1.75664	0.0491916	16.5235	2.485e-61	1.07377e-58	protein_coding
BTG1	ENSG00000133639	1418.24	0.890283	1.85354	0.0552824	16.1043	2.38023e-58	9.95322e-56	protein_coding
HMGB2	ENSG00000164104	2472.79	0.719802	1.64696	0.0458564	15.6969	1.58869e-55	6.4357e-53	protein_coding
BRD8	ENSG00000112983	1706.33	0.837874	1.78741	0.0543043	15.4293	1.04071e-53	3.96786e-51	protein_coding
ANGPTL4	ENSG00000167772	398.38	-1.71266	0.305097	0.111904	-15.3047	7.1088e-53	2.6329e-50	protein_coding
HSPA1A	ENSG00000204389	2502.96	0.748436	1.67997	0.0505799	14.7971	1.52966e-49	5.50804e-47	protein_coding
NBEAL2	ENSG00000160796	2611.5	-0.681704	0.623429	0.0460898	-14.7908	1.68029e-49	5.88692e-47	protein_coding
ARHGEF28	ENSG00000214944	1911.83	0.727099	1.65531	0.0496136	14.6552	1.24707e-48	4.25416e-46	protein_coding
MAP3K14	ENSG00000006062	2446.6	-0.715164	0.609136	0.0491047	-14.5641	4.75373e-48	1.58007e-45	protein_coding
HSPA1B	ENSG00000204388	1562.44	0.803669	1.74553	0.0556027	14.4538	2.37343e-47	7.69169e-45	protein_coding
KIF14	ENSG00000118193	1728.18	0.776273	1.7127	0.053815	14.4249	3.6105e-47	1.14154e-44	protein_coding
RDH10	ENSG00000121039	1288.2	0.972857	1.96272	0.0675316	14.4059	4.74756e-47	1.4653e-44	protein_coding
ULK1	ENSG00000177169	3772.51	0.664226	1.58472	0.0461792	14.3837	6.55338e-47	1.93072e-44	protein_coding
NDST1	ENSG00000070614	4208.97	-0.590642	0.664047	0.0416721	-14.1736	1.33554e-45	3.84725e-43	protein_coding
TGIF1	ENSG00000177426	2849.66	0.61758	1.5343	0.0448351	13.7745	3.63035e-43	1.02305e-40	protein_coding
CDKN1B	ENSG00000111276	997.368	0.943807	1.9236	0.0689879	13.6808	1.32284e-42	3.64851e-40	protein_coding
CREBRF	ENSG00000164463	221.162	1.84898	3.60246	0.136515	13.5441	8.58024e-42	2.3172e-39	protein_coding
CENPF	ENSG00000117724	5847.09	0.615065	1.53163	0.0455473	13.5039	1.48335e-41	3.92421e-39	protein_coding
NT5E	ENSG00000135318	894.557	0.970631	1.9597	0.0720944	13.4633	2.57033e-41	6.66384e-39	protein_coding
DUSP5	ENSG00000138166	1676.84	0.938607	1.91668	0.0698132	13.4446	3.31416e-41	8.26181e-39	protein_coding
SSFA2	ENSG00000138434	2645.14	0.611268	1.5276	0.0463189	13.197	9.13396e-40	2.23403e-37	protein_coding
IRF2BP2	ENSG00000168264	1732.43	0.676308	1.59805	0.0516749	13.0877	3.8697e-39	9.28942e-37	protein_coding
BCOR	ENSG00000183337	1220.95	-0.81639	0.567861	0.0624635	-13.0699	4.89504e-39	1.15372e-36	protein_coding
AADAC	ENSG00000114771	685.291	0.984824	1.97907	0.0756865	13.0119	1.04719e-38	2.42406e-36	protein_coding
YPEL2	ENSG00000175155	211.382	1.83266	3.56193	0.141002	12.9974	1.26515e-38	2.87721e-36	protein_coding
DYRK1B	ENSG00000105204	641.422	1.06621	2.09393	0.0822106	12.9693	1.82731e-38	4.08403e-36	protein_coding
MAML3	ENSG00000196782	1002.65	0.803808	1.7457	0.0636368	12.6312	1.42138e-36	3.0709e-34	protein_coding
GJA1	ENSG00000152661	2909.71	0.595553	1.51105	0.047425	12.5578	3.60282e-36	7.5328e-34	protein_coding
KIAA0355	ENSG00000166398	1507.1	0.753167	1.68549	0.0603094	12.4884	8.63815e-36	1.7774e-33	protein_coding
TRAM2	ENSG00000065308	2176.93	-0.610368	0.65503	0.0490044	-12.4554	1.30761e-35	2.64853e-33	protein_coding
SVIL	ENSG00000197321	1698.63	0.695115	1.61901	0.0559551	12.4227	1.96697e-35	3.92275e-33	protein_coding
NEK6	ENSG00000119408	1212.49	-0.767218	0.587549	0.0618538	-12.4037	2.49441e-35	4.89924e-33	protein_coding
CYR61	ENSG00000142871	1179.6	-0.76651	0.587838	0.0620927	-12.3446	5.20967e-35	9.93131e-33	protein_coding
NUAK2	ENSG00000163545	1537.75	-0.706166	0.612947	0.0572289	-12.3393	5.56219e-35	1.04497e-32	protein_coding
KIAA0430	ENSG00000166783	1311.46	0.739298	1.66936	0.0603673	12.2467	1.75051e-34	3.18551e-32	protein_coding
DEDD2	ENSG00000160570	1485.31	0.718716	1.64572	0.0586908	12.2458	1.76932e-34	3.18551e-32	protein_coding
CYTH2	ENSG00000105443	2334.8	0.587385	1.50252	0.0480038	12.2362	1.99071e-34	3.53502e-32	protein_coding
LMO7	ENSG00000136153	1421.16	0.682075	1.60445	0.0559345	12.1942	3.33884e-34	5.77085e-32	protein_coding
JMY	ENSG00000152409	561.623	1.00771	2.01071	0.0832648	12.1024	1.02542e-33	1.7263e-31	protein_coding
MXD3	ENSG00000213347	728.351	1.02708	2.0379	0.0850466	12.0767	1.40251e-33	2.33087e-31	protein_coding
BBC3	ENSG00000105327	460.675	1.23023	2.34605	0.103626	11.8719	1.65758e-32	2.65274e-30	protein_coding
GABARAPL1	ENSG00000139112	529.438	1.03538	2.04965	0.0872939	11.8608	1.89144e-32	2.99009e-30	protein_coding
RNF44	ENSG00000146083	1997.8	0.670643	1.59178	0.0566857	11.8309	2.70247e-32	4.22074e-30	protein_coding
PNPLA8	ENSG00000135241	583.62	1.00247	2.00343	0.0849903	11.7951	4.13518e-32	6.38147e-30	protein_coding
LIPH	ENSG00000163898	555.519	1.05442	2.07689	0.0894746	11.7846	4.68482e-32	7.14462e-30	protein_coding
RB1CC1	ENSG00000023287	1551.14	0.682002	1.60436	0.0589667	11.5659	6.13579e-31	8.83759e-29	protein_coding
NIPAL4	ENSG00000172548	495.028	-1.01586	0.494532	0.0886168	-11.4636	2.01063e-30	2.83302e-28	protein_coding
AFF1	ENSG00000172493	1878.38	0.659602	1.57965	0.0579206	11.388	4.79655e-30	6.61465e-28	protein_coding
KIF20A	ENSG00000112984	1415.83	0.642615	1.56116	0.0564878	11.3762	5.49526e-30	7.49843e-28	protein_coding
ID2	ENSG00000115738	1266.24	-0.732848	0.601715	0.0653699	-11.2108	3.60973e-29	4.72656e-27	protein_coding
CYP2S1	ENSG00000167600	1612.59	0.624655	1.54184	0.0559459	11.1653	6.02633e-29	7.73458e-27	protein_coding
PPARGC1B	ENSG00000155846	361.884	-1.22405	0.42808	0.110262	-11.1012	1.2373e-28	1.57246e-26	protein_coding
NATD1	ENSG00000274180	174.191	1.70386	3.2577	0.154701	11.0139	3.27535e-28	4.08254e-26	protein_coding
HAS2	ENSG00000170961	292.87	1.24141	2.3643	0.113188	10.9678	5.46091e-28	6.74189e-26	protein_coding
CHAC1	ENSG00000128965	162.641	1.88331	3.68921	0.172098	10.9432	7.16051e-28	8.75677e-26	protein_coding
HAS3	ENSG00000103044	1134.18	-0.767535	0.58742	0.0702723	-10.9223	9.01879e-28	1.08251e-25	protein_coding
TNFSF15	ENSG00000181634	131.659	1.94683	3.85527	0.179681	10.8349	2.35158e-27	2.77123e-25	protein_coding
ANKZF1	ENSG00000163516	725.755	0.798226	1.73896	0.074276	10.7468	6.13808e-27	6.97964e-25	protein_coding
JAG2	ENSG00000184916	1427.6	-0.630514	0.645946	0.0596116	-10.577	3.80816e-26	4.14834e-24	protein_coding
TRAF3	ENSG00000131323	2048.35	-0.587986	0.665271	0.0557289	-10.5508	5.03475e-26	5.43878e-24	protein_coding
FAM134C	ENSG00000141699	1252.94	0.617475	1.53419	0.0585416	10.5476	5.21041e-26	5.58203e-24	protein_coding
ETS2	ENSG00000157557	1405.68	-0.597243	0.661016	0.0566776	-10.5376	5.7984e-26	6.16103e-24	protein_coding
ZNF740	ENSG00000139651	976.818	0.700206	1.62474	0.0665205	10.5262	6.54427e-26	6.8414e-24	protein_coding
OAS1	ENSG00000089127	475.725	0.955008	1.93859	0.091389	10.4499	1.46656e-25	1.50882e-23	protein_coding
HERPUD1	ENSG00000051108	1132.05	0.657463	1.57731	0.0629603	10.4425	1.58579e-25	1.61863e-23	protein_coding
GRB7	ENSG00000141738	402.84	1.04439	2.06249	0.100178	10.4253	1.90054e-25	1.92474e-23	protein_coding
DNAJB4	ENSG00000162616	789.319	0.73772	1.66754	0.0709314	10.4005	2.46688e-25	2.47893e-23	protein_coding
RPS6KA5	ENSG00000100784	301.888	1.15475	2.22646	0.11155	10.3519	4.10472e-25	4.09304e-23	protein_coding
SYNM	ENSG00000182253	2050.58	-0.609804	0.655286	0.0589376	-10.3466	4.33622e-25	4.29087e-23	protein_coding
CCDC85C	ENSG00000205476	1365.71	-0.663765	0.631229	0.0642497	-10.331	5.10141e-25	5.00981e-23	protein_coding
FBXL20	ENSG00000108306	825.35	0.70721	1.63264	0.0687939	10.2801	8.66106e-25	8.3786e-23	protein_coding
TMEM156	ENSG00000121895	739.928	0.778851	1.71576	0.0763608	10.1996	1.99049e-24	1.91131e-22	protein_coding
PCMTD1	ENSG00000168300	575.794	0.919279	1.89117	0.0901849	10.1933	2.12483e-24	2.02531e-22	protein_coding
SLC30A1	ENSG00000170385	1163.01	-0.614425	0.65319	0.0605162	-10.1531	3.21144e-24	2.99496e-22	protein_coding
UAP1L1	ENSG00000197355	985.28	-0.690675	0.619564	0.0681052	-10.1413	3.62307e-24	3.35471e-22	protein_coding
IGFBP1	ENSG00000146678	112.738	1.9054	3.74613	0.188888	10.0875	6.27777e-24	5.73089e-22	protein_coding
CENPA	ENSG00000115163	1000.14	0.644414	1.5631	0.0646376	9.96965	2.06962e-23	1.82506e-21	protein_coding
TCP11L2	ENSG00000166046	120.829	2.01378	4.03839	0.202759	9.93188	3.02499e-23	2.63174e-21	protein_coding
CCDC85B	ENSG00000175602	1457.68	-0.587753	0.665378	0.0593136	-9.90924	3.7952e-23	3.25809e-21	protein_coding
DNASE1	ENSG00000213918	434.981	0.952145	1.93475	0.0962551	9.8919	4.51382e-23	3.84952e-21	protein_coding
USP53	ENSG00000145390	889.25	0.69544	1.61938	0.070469	9.86874	5.68729e-23	4.81858e-21	protein_coding
ITGA2	ENSG00000164171	1433.42	0.683291	1.6058	0.0692559	9.86617	5.83525e-23	4.91184e-21	protein_coding
ADCK3	ENSG00000163050	657.107	0.776456	1.71292	0.0789563	9.834	8.03641e-23	6.72103e-21	protein_coding
FOSL1	ENSG00000175592	1172.19	-0.700892	0.615192	0.0714481	-9.80981	1.02166e-22	8.48958e-21	protein_coding
NEK2	ENSG00000117650	1076.04	0.645564	1.56435	0.0661682	9.75641	1.73178e-22	1.41189e-20	protein_coding
CCNF	ENSG00000162063	1080.1	0.594841	1.51031	0.06099	9.75309	1.78944e-22	1.44978e-20	protein_coding
DIO2	ENSG00000211448	347.251	-0.991422	0.502982	0.103163	-9.61027	7.2357e-22	5.68463e-20	protein_coding
NR5A2	ENSG00000116833	814.259	0.720531	1.64779	0.0752066	9.58069	9.63999e-22	7.39427e-20	protein_coding
CHST11	ENSG00000171310	868.188	-0.65863	0.63348	0.0690717	-9.53545	1.49242e-21	1.13136e-19	protein_coding
ABTB1	ENSG00000114626	525.049	0.858713	1.81342	0.0904539	9.49338	2.2366e-21	1.68564e-19	protein_coding
NPTX1	ENSG00000171246	907.338	-0.623081	0.649283	0.0657762	-9.47274	2.72587e-21	2.04252e-19	protein_coding
MTSS1L	ENSG00000132613	688.647	-0.776785	0.583666	0.0835533	-9.29688	1.44622e-20	1.05322e-18	protein_coding
SMIM14	ENSG00000163683	971.645	0.675009	1.59661	0.0727048	9.28424	1.62861e-20	1.17942e-18	protein_coding
STAMBPL1	ENSG00000138134	828.203	0.770754	1.70616	0.0835973	9.21985	2.97525e-20	2.14267e-18	protein_coding
ADM	ENSG00000148926	685.362	-0.740738	0.598433	0.0803693	-9.21668	3.06439e-20	2.19468e-18	protein_coding
FJX1	ENSG00000179431	1314	-0.684242	0.622333	0.0746125	-9.17061	4.70351e-20	3.27804e-18	protein_coding
AHDC1	ENSG00000126705	754.117	-0.743091	0.597458	0.0815246	-9.11494	7.87162e-20	5.42765e-18	protein_coding
BANP	ENSG00000172530	556.187	0.754216	1.68672	0.0829627	9.09103	9.81054e-20	6.69337e-18	protein_coding
AGFG2	ENSG00000106351	1138.57	0.606609	1.52268	0.0671931	9.02785	1.75079e-19	1.15793e-17	protein_coding
PGPEP1	ENSG00000130517	502.684	0.776041	1.71242	0.0862404	8.99858	2.28665e-19	1.50466e-17	protein_coding
RFX3	ENSG00000080298	188.638	1.3977	2.63482	0.155933	8.9635	3.14541e-19	2.05874e-17	protein_coding
TEF	ENSG00000167074	134.061	-1.50284	0.352857	0.169148	-8.8848	6.40352e-19	4.08911e-17	protein_coding
CD55	ENSG00000196352	1266.99	0.631864	1.54957	0.0712733	8.86537	7.62528e-19	4.84541e-17	protein_coding
SLC25A32	ENSG00000164933	708.396	-0.656192	0.634551	0.0749776	-8.75184	2.09909e-18	1.32734e-16	protein_coding
NAV1	ENSG00000134369	924.404	-0.585814	0.666273	0.0671792	-8.72017	2.7778e-18	1.73955e-16	protein_coding
LRFN1	ENSG00000128011	499.247	-0.906918	0.533323	0.104531	-8.67608	4.09637e-18	2.50477e-16	protein_coding
RHEBL1	ENSG00000167550	101.693	1.75442	3.37391	0.20228	8.67323	4.2002e-18	2.5562e-16	protein_coding
PBXIP1	ENSG00000163346	856.727	0.605627	1.52164	0.0701285	8.63597	5.82321e-18	3.46267e-16	protein_coding
FRAT2	ENSG00000181274	190.486	1.20489	2.3052	0.142115	8.47828	2.28541e-17	1.28801e-15	protein_coding
EMP1	ENSG00000134531	671.787	0.644318	1.563	0.0760008	8.47778	2.29524e-17	1.28801e-15	protein_coding
CYP26B1	ENSG00000003137	534.554	0.74052	1.67078	0.0877182	8.44204	3.1184e-17	1.71287e-15	protein_coding
CALCOCO1	ENSG00000012822	653.935	0.646138	1.56497	0.0767972	8.41355	3.97777e-17	2.13958e-15	protein_coding
PAIP2	ENSG00000120727	702.536	0.64047	1.55884	0.0761736	8.40803	4.16966e-17	2.23353e-15	protein_coding
PFKFB4	ENSG00000114268	273.183	-1.07353	0.475157	0.128635	-8.34551	7.09068e-17	3.70631e-15	protein_coding
ARSI	ENSG00000183876	579.108	-0.714347	0.609481	0.0857306	-8.33247	7.91753e-17	4.1054e-15	protein_coding
ARHGAP18	ENSG00000146376	716.489	0.653818	1.57333	0.0786231	8.31586	9.10891e-17	4.66715e-15	protein_coding
RSRP1	ENSG00000117616	683.164	0.674614	1.59617	0.0818186	8.24525	1.64818e-16	8.15472e-15	protein_coding
TTK	ENSG00000112742	804.374	0.59216	1.5075	0.0718859	8.2375	1.75848e-16	8.63453e-15	protein_coding
VGLL3	ENSG00000206538	627.957	0.731303	1.66014	0.0888066	8.23478	1.79891e-16	8.79974e-15	protein_coding
TFCP2L1	ENSG00000115112	380.42	-0.814072	0.568774	0.099107	-8.21407	2.13813e-16	1.0342e-14	protein_coding
DUSP6	ENSG00000139318	151.212	1.34379	2.53818	0.163736	8.20707	2.26647e-16	1.08414e-14	protein_coding
PHLDB1	ENSG00000019144	354.664	-0.814256	0.568702	0.101887	-7.99179	1.32998e-15	5.88412e-14	protein_coding
MROH6	ENSG00000204839	690.646	-0.632974	0.644846	0.0796568	-7.94627	1.92206e-15	8.26791e-14	protein_coding
CRIPT	ENSG00000119878	635.012	0.62576	1.54302	0.0789995	7.92106	2.35492e-15	1.00088e-13	protein_coding
SCNN1A	ENSG00000111319	688.58	-0.638485	0.642387	0.0806137	-7.9203	2.36936e-15	1.00248e-13	protein_coding
GADD45A	ENSG00000116717	755.917	-0.67362	0.626931	0.0850525	-7.92005	2.37415e-15	1.00248e-13	protein_coding
ATOH8	ENSG00000168874	139.889	-1.29476	0.407603	0.16368	-7.91034	2.56689e-15	1.08034e-13	protein_coding
CDC25C	ENSG00000158402	356.857	0.773201	1.70906	0.099254	7.79012	6.69448e-15	2.71189e-13	protein_coding
SYF2	ENSG00000117614	606.325	0.626451	1.54376	0.0820619	7.63389	2.27776e-14	8.70991e-13	protein_coding
FAM214A	ENSG00000047346	393.023	0.810689	1.75405	0.106519	7.61076	2.72479e-14	1.02978e-12	protein_coding
SAMD11	ENSG00000187634	546.343	-0.716029	0.608771	0.0943192	-7.59155	3.16101e-14	1.18087e-12	protein_coding
PLD1	ENSG00000075651	501.942	0.669895	1.59096	0.0883725	7.58036	3.44609e-14	1.27999e-12	protein_coding
TERT	ENSG00000164362	311.977	-0.832596	0.561518	0.109967	-7.57131	3.69483e-14	1.36846e-12	protein_coding
OTUD1	ENSG00000165312	230.445	1.0026	2.00361	0.133267	7.52324	5.34343e-14	1.92944e-12	protein_coding
CACNG8	ENSG00000142408	772.644	0.592199	1.50754	0.0788894	7.50669	6.06415e-14	2.17755e-12	protein_coding
RASA2	ENSG00000155903	556.155	0.629316	1.54683	0.0841438	7.47905	7.48619e-14	2.65873e-12	protein_coding
ZSWIM4	ENSG00000132003	455.558	0.780571	1.71781	0.105316	7.41168	1.24709e-13	4.33406e-12	protein_coding
CHD7	ENSG00000171316	686.135	-0.590544	0.664092	0.080673	-7.32022	2.4756e-13	8.31377e-12	protein_coding
GRIN2B	ENSG00000273079	310.777	-0.961328	0.513584	0.131394	-7.31639	2.54733e-13	8.51057e-12	protein_coding
IER2	ENSG00000160888	664.01	0.647904	1.56689	0.0895464	7.2354	4.64144e-13	1.48956e-11	protein_coding
LONRF1	ENSG00000154359	383.319	0.708247	1.63382	0.0978986	7.23449	4.67282e-13	1.49524e-11	protein_coding
COL16A1	ENSG00000084636	382.462	-0.700121	0.615521	0.0972895	-7.19627	6.18833e-13	1.95181e-11	protein_coding
NIPAL3	ENSG00000001461	464.811	0.654591	1.57417	0.0910763	7.18729	6.60902e-13	2.07943e-11	protein_coding
ST3GAL1	ENSG00000008513	501.682	-0.627436	0.647326	0.0873423	-7.18364	6.78774e-13	2.1305e-11	protein_coding
AK4	ENSG00000162433	499.033	-0.655367	0.634914	0.0916224	-7.15291	8.49585e-13	2.60373e-11	protein_coding
EDN2	ENSG00000127129	47.2801	-2.15662	0.224281	0.302797	-7.12234	1.0611e-12	3.19885e-11	protein_coding
ELFN2	ENSG00000166897	792.056	-0.592248	0.663309	0.0835064	-7.09224	1.31956e-12	3.92326e-11	protein_coding
UCN2	ENSG00000145040	108.424	-1.38274	0.383489	0.195196	-7.08386	1.40191e-12	4.13963e-11	protein_coding
KRCC1	ENSG00000172086	458.485	0.668782	1.58973	0.0946907	7.0628	1.63176e-12	4.75338e-11	protein_coding
PIK3CA	ENSG00000121879	487.877	0.63858	1.5568	0.090642	7.04508	1.8535e-12	5.3512e-11	protein_coding
MLLT3	ENSG00000171843	486.689	0.615162	1.53173	0.0874167	7.03712	1.96251e-12	5.6408e-11	protein_coding
HECA	ENSG00000112406	133.253	1.16596	2.24382	0.165752	7.03435	2.00199e-12	5.72886e-11	protein_coding
CCDC28A	ENSG00000024862	249.033	0.856493	1.81063	0.12405	6.90441	5.04121e-12	1.38746e-10	protein_coding
ST8SIA4	ENSG00000113532	278.578	0.776774	1.7133	0.112924	6.87876	6.03777e-12	1.64428e-10	protein_coding
LRRN2	ENSG00000170382	444.549	-0.675023	0.626322	0.098567	-6.84836	7.47011e-12	2.0132e-10	protein_coding
TMEM92	ENSG00000167105	184.469	0.99884	1.99839	0.146288	6.82788	8.61769e-12	2.30808e-10	protein_coding
FRAT1	ENSG00000165879	96.4186	1.45521	2.74196	0.213761	6.80762	9.92287e-12	2.61976e-10	protein_coding
ARNTL	ENSG00000133794	444.319	0.647387	1.56633	0.0952297	6.79816	1.0596e-11	2.7805e-10	protein_coding
ACVR2B	ENSG00000114739	385.517	0.772623	1.70837	0.113703	6.79508	1.08254e-11	2.82985e-10	protein_coding
TP53INP1	ENSG00000164938	348.355	0.787051	1.72554	0.116186	6.77407	1.25206e-11	3.24609e-10	protein_coding
ING4	ENSG00000111653	300.171	0.75344	1.68581	0.111626	6.74966	1.48191e-11	3.80396e-10	protein_coding
CEP44	ENSG00000164118	405.773	0.700877	1.62549	0.10419	6.72689	1.73326e-11	4.41419e-10	protein_coding
YPEL3	ENSG00000090238	126.974	1.14268	2.20791	0.171662	6.65659	2.80253e-11	6.9463e-10	protein_coding
KCNAB3	ENSG00000170049	135.207	-1.08792	0.470439	0.163577	-6.65083	2.91443e-11	7.20988e-10	protein_coding
UNC13D	ENSG00000092929	529.473	-0.585984	0.666195	0.0881236	-6.64957	2.93947e-11	7.25798e-10	protein_coding
KIAA1217	ENSG00000120549	444.954	0.656423	1.57617	0.0988983	6.63735	3.19377e-11	7.85595e-10	protein_coding
LURAP1L	ENSG00000153714	360.536	0.657135	1.57695	0.099983	6.57247	4.94886e-11	1.188e-09	protein_coding
TRIM69	ENSG00000185880	164.929	0.990751	1.98722	0.151294	6.54853	5.81056e-11	1.3695e-09	protein_coding
PER3	ENSG00000049246	178.982	-0.945486	0.519255	0.145948	-6.47826	9.27887e-11	2.14406e-09	protein_coding
GTF2IRD1	ENSG00000006704	615.256	-0.597415	0.660937	0.0923272	-6.47063	9.75977e-11	2.24479e-09	protein_coding
INPP1	ENSG00000151689	450.318	0.641312	1.55975	0.0992817	6.45952	1.05033e-10	2.40131e-09	protein_coding
ZFYVE1	ENSG00000165861	462.586	0.609168	1.52538	0.0948185	6.42457	1.32245e-10	2.98658e-09	protein_coding
HES4	ENSG00000188290	451.507	-0.649295	0.637592	0.101188	-6.41675	1.39214e-10	3.13849e-09	protein_coding
INSR	ENSG00000171105	384.94	0.615321	1.5319	0.096467	6.37856	1.78761e-10	3.96794e-09	protein_coding
SMOX	ENSG00000088826	4470.74	0.630579	1.54819	0.0999164	6.31106	2.77126e-10	5.96742e-09	protein_coding
HSPBAP1	ENSG00000169087	237.257	0.781293	1.71867	0.12424	6.28859	3.20362e-10	6.81912e-09	protein_coding
P2RY2	ENSG00000175591	350.159	-0.670005	0.628505	0.10681	-6.27286	3.54484e-10	7.53308e-09	protein_coding
FST	ENSG00000134363	140.489	1.08542	2.12199	0.173949	6.23985	4.37989e-10	9.21698e-09	protein_coding
LFNG	ENSG00000106003	239.315	0.773666	1.70961	0.124157	6.23135	4.62433e-10	9.69987e-09	protein_coding
C2orf42	ENSG00000115998	211.318	0.832047	1.78021	0.133881	6.21482	5.13832e-10	1.07087e-08	protein_coding
PLEKHM3	ENSG00000178385	147.578	0.968969	1.95744	0.157214	6.16337	7.12123e-10	1.454e-08	protein_coding
NCBP2-AS2	ENSG00000270170	293.921	-0.684986	0.622012	0.111139	-6.16334	7.12253e-10	1.454e-08	protein_coding
FAM222A	ENSG00000139438	159.827	-0.955698	0.515592	0.155359	-6.15153	7.67372e-10	1.55916e-08	protein_coding
ADRA1D	ENSG00000171873	219.783	-0.786508	0.579746	0.128076	-6.14095	8.20297e-10	1.65768e-08	protein_coding
SLC2A12	ENSG00000146411	71.2414	1.47632	2.78239	0.2442	6.04556	1.48893e-09	2.91996e-08	protein_coding
ALX4	ENSG00000052850	161.078	-0.916606	0.529754	0.153852	-5.95773	2.55768e-09	4.81906e-08	protein_coding
NFKBIE	ENSG00000146232	363.636	-0.675906	0.625939	0.113605	-5.94963	2.68743e-09	5.04025e-08	protein_coding
MYLIP	ENSG00000007944	118.618	1.0787	2.11214	0.181918	5.92962	3.03634e-09	5.63897e-08	protein_coding
FOXO4	ENSG00000184481	83.6606	1.31575	2.48931	0.222474	5.91415	3.33601e-09	6.14304e-08	protein_coding
ANKRA2	ENSG00000164331	254.511	0.697588	1.62179	0.119096	5.85734	4.70338e-09	8.50348e-08	protein_coding
SYNGR3	ENSG00000127561	217.582	-0.815975	0.568024	0.140096	-5.82442	5.73117e-09	1.02191e-07	protein_coding
RASSF10	ENSG00000189431	267.122	0.709032	1.63471	0.12194	5.8146	6.07774e-09	1.07631e-07	protein_coding
CGN	ENSG00000143375	147.471	-0.894775	0.537831	0.154354	-5.7969	6.75502e-09	1.18492e-07	protein_coding
IFNE	ENSG00000184995	82.4368	1.27081	2.41298	0.22011	5.77354	7.76239e-09	1.33808e-07	protein_coding
ALDH6A1	ENSG00000119711	179.886	0.809128	1.75215	0.140296	5.76728	8.05589e-09	1.38683e-07	protein_coding
MUC5B	ENSG00000117983	321.852	-0.62226	0.649653	0.107977	-5.76286	8.26982e-09	1.41964e-07	protein_coding
OXTR	ENSG00000180914	272.723	-0.684058	0.622412	0.118784	-5.75883	8.46978e-09	1.45038e-07	protein_coding
ZNF862	ENSG00000106479	216.301	0.746265	1.67744	0.12968	5.75466	8.68188e-09	1.48474e-07	protein_coding
BRSK2	ENSG00000174672	398.566	-0.602112	0.658789	0.105071	-5.73054	1.00113e-08	1.68322e-07	protein_coding
KIZ	ENSG00000088970	251.597	0.723582	1.65128	0.126488	5.72055	1.06178e-08	1.77827e-07	protein_coding
MB21D2	ENSG00000180611	165.61	-0.837984	0.559425	0.149298	-5.61284	1.9903e-08	3.21699e-07	protein_coding
PLD6	ENSG00000179598	204.544	-0.751046	0.594173	0.133864	-5.61051	2.01734e-08	3.24579e-07	protein_coding
VDR	ENSG00000111424	140.143	-1.03541	0.487878	0.18474	-5.60469	2.08628e-08	3.34708e-07	protein_coding
IL18BP	ENSG00000137496	264.384	-0.678077	0.624998	0.121004	-5.60377	2.09744e-08	3.35668e-07	protein_coding
CBX7	ENSG00000100307	112.351	0.970201	1.95911	0.174446	5.5616	2.67317e-08	4.20538e-07	protein_coding
EGLN3	ENSG00000129521	154.441	-0.907509	0.533105	0.163645	-5.54561	2.92938e-08	4.53438e-07	protein_coding
VAV3	ENSG00000134215	224.969	0.764598	1.6989	0.137974	5.54162	2.99685e-08	4.61928e-07	protein_coding
BEND3	ENSG00000178409	264.125	-0.662297	0.631872	0.119886	-5.52438	3.30649e-08	5.0426e-07	protein_coding
RAD52	ENSG00000002016	345.269	0.589961	1.50521	0.10695	5.51624	3.46329e-08	5.27323e-07	protein_coding
THAP10	ENSG00000129028	262.273	0.637093	1.55519	0.116006	5.49189	3.97661e-08	5.99405e-07	protein_coding
TNFRSF9	ENSG00000049249	56.9029	-1.80083	0.287009	0.32816	-5.48767	4.07272e-08	6.12468e-07	protein_coding
SPRED3	ENSG00000188766	166.321	0.791206	1.73052	0.145636	5.43277	5.54859e-08	8.10895e-07	protein_coding
EIF4A1	ENSG00000161960	191.947	-0.756186	0.59206	0.139854	-5.40697	6.41008e-08	9.23265e-07	protein_coding
RBM48	ENSG00000127993	189.18	0.739608	1.66972	0.137531	5.37776	7.54201e-08	1.07654e-06	protein_coding
CCDC78	ENSG00000162004	269.161	-0.644827	0.639569	0.12006	-5.37088	7.83528e-08	1.11369e-06	protein_coding
SPHK1	ENSG00000176170	171.844	-0.772339	0.585467	0.145288	-5.31592	1.06121e-07	1.47602e-06	protein_coding
DET1	ENSG00000140543	248.375	0.651746	1.57107	0.123803	5.26439	1.40654e-07	1.91121e-06	protein_coding
FBXO32	ENSG00000156804	263.671	0.608844	1.52504	0.116093	5.24444	1.56757e-07	2.09922e-06	protein_coding
PLA2G6	ENSG00000184381	135.301	0.852905	1.80613	0.162723	5.24147	1.59302e-07	2.1289e-06	protein_coding
NFKBIA	ENSG00000100906	1269.73	-1.00445	0.498459	0.191943	-5.23309	1.66702e-07	2.22321e-06	protein_coding
KDM7A	ENSG00000006459	146.235	0.820186	1.76563	0.156795	5.23096	1.68633e-07	2.24665e-06	protein_coding
MXD1	ENSG00000059728	156.782	0.796112	1.73642	0.152863	5.208	1.90887e-07	2.52755e-06	protein_coding
RSBN1	ENSG00000081019	262.41	0.598277	1.51391	0.11507	5.19922	2.00125e-07	2.63106e-06	protein_coding
ZNF827	ENSG00000151612	270.264	-0.61668	0.65217	0.118683	-5.19601	2.03606e-07	2.67411e-06	protein_coding
EFNB2	ENSG00000125266	178.819	-0.72909	0.603284	0.141146	-5.16549	2.3981e-07	3.12114e-06	protein_coding
RPL36A	ENSG00000241343	178.896	-0.735048	0.600798	0.14259	-5.15496	2.53683e-07	3.27214e-06	protein_coding
NCR3LG1	ENSG00000188211	294.918	-0.621461	0.650012	0.120793	-5.14483	2.6776e-07	3.42642e-06	protein_coding
SLC13A4	ENSG00000164707	74.7915	1.10487	2.15079	0.215848	5.11875	3.07574e-07	3.88605e-06	protein_coding
TP63	ENSG00000073282	161.229	0.766421	1.70105	0.150093	5.10631	3.28505e-07	4.1144e-06	protein_coding
SEPSECS	ENSG00000109618	214.131	0.657844	1.57772	0.130435	5.04347	4.57173e-07	5.56987e-06	protein_coding
ZNF296	ENSG00000170684	90.5093	-0.990927	0.503154	0.19737	-5.02065	5.14959e-07	6.19383e-06	protein_coding
ULBP1	ENSG00000111981	128.908	0.830853	1.77874	0.165883	5.00868	5.48044e-07	6.55377e-06	protein_coding
STAG3	ENSG00000066923	209.968	0.668363	1.58927	0.133453	5.00821	5.49387e-07	6.55774e-06	protein_coding
CARD6	ENSG00000132357	253.954	0.600639	1.51639	0.120099	5.00119	5.69768e-07	6.78228e-06	protein_coding
JPH2	ENSG00000149596	117.724	-0.876301	0.544763	0.175444	-4.99475	5.89112e-07	6.98049e-06	protein_coding
MOB3B	ENSG00000120162	191.325	-0.684053	0.622414	0.137145	-4.9878	6.1071e-07	7.20349e-06	protein_coding
PAIP2B	ENSG00000124374	64.8621	1.14668	2.21404	0.230631	4.97191	6.62972e-07	7.74615e-06	protein_coding
KLF9	ENSG00000119138	195.868	-0.68808	0.620679	0.138718	-4.96028	7.03907e-07	8.17629e-06	protein_coding
ZNF546	ENSG00000187187	177.768	0.725874	1.6539	0.146947	4.93969	7.82468e-07	8.99214e-06	protein_coding
IL34	ENSG00000157368	30.2565	-1.78667	0.289839	0.363418	-4.91631	8.81917e-07	1.00283e-05	protein_coding
SESN2	ENSG00000130766	272.498	0.606006	1.52204	0.123276	4.91583	8.84049e-07	1.00438e-05	protein_coding
PIGV	ENSG00000060642	283.362	0.587993	1.50315	0.119718	4.91149	9.03871e-07	1.0251e-05	protein_coding
ANXA8	ENSG00000265190	251.557	-0.592523	0.663182	0.120654	-4.91093	9.06456e-07	1.02713e-05	protein_coding
FBXO8	ENSG00000164117	227.739	0.599424	1.51511	0.122231	4.90404	9.38853e-07	1.05737e-05	protein_coding
COL4A3	ENSG00000169031	298.051	0.606418	1.52247	0.123692	4.90264	9.45589e-07	1.06249e-05	protein_coding
TFEB	ENSG00000112561	185.315	-0.774773	0.58448	0.158159	-4.89869	9.64796e-07	1.08283e-05	protein_coding
SAMD9	ENSG00000205413	239.337	0.594133	1.50957	0.121595	4.88616	1.02821e-06	1.14803e-05	protein_coding
IL1RAP	ENSG00000196083	162.213	-0.746601	0.596006	0.153009	-4.87946	1.06379e-06	1.1847e-05	protein_coding
NPBWR1	ENSG00000183729	168.461	0.715057	1.64155	0.146748	4.87269	1.10088e-06	1.22181e-05	protein_coding
FAM72B	ENSG00000188610	158.585	0.728112	1.65647	0.149824	4.8598	1.17505e-06	1.29526e-05	protein_coding
PDK1	ENSG00000152256	227.858	-0.635219	0.643843	0.13142	-4.83352	1.34143e-06	1.46371e-05	protein_coding
CDKN2D	ENSG00000129355	158.999	0.712501	1.63864	0.148614	4.79432	1.63229e-06	1.76034e-05	protein_coding
PELI2	ENSG00000139946	192.698	0.667649	1.58848	0.139481	4.78665	1.69586e-06	1.81982e-05	protein_coding
ZC3H6	ENSG00000188177	100.818	0.909215	1.87802	0.190417	4.77485	1.79842e-06	1.9156e-05	protein_coding
TUBB4A	ENSG00000104833	204.378	-0.626853	0.647588	0.132163	-4.74303	2.10546e-06	2.22075e-05	protein_coding
TUBE1	ENSG00000074935	197.486	0.677631	1.59951	0.143708	4.71533	2.41318e-06	2.52274e-05	protein_coding
CDH6	ENSG00000113361	55.0354	1.17876	2.26382	0.252916	4.66067	3.15174e-06	3.23228e-05	protein_coding
REPS2	ENSG00000169891	99.1449	0.869396	1.8269	0.186832	4.65334	3.26597e-06	3.34149e-05	protein_coding
THNSL1	ENSG00000185875	220.086	0.589123	1.50433	0.126836	4.64476	3.40476e-06	3.47801e-05	protein_coding
ABCA1	ENSG00000165029	233.116	0.63576	1.55376	0.136884	4.64453	3.40858e-06	3.47916e-05	protein_coding
ARID5A	ENSG00000196843	141.185	-0.75645	0.591951	0.163484	-4.62705	3.70915e-06	3.73305e-05	protein_coding
TAF5	ENSG00000148835	212.675	0.585878	1.50095	0.127769	4.58545	4.53015e-06	4.46249e-05	protein_coding
THAP2	ENSG00000173451	77.8849	0.980566	1.97324	0.214399	4.57355	4.79535e-06	4.69857e-05	protein_coding
GYLTL1B	ENSG00000165905	39.9958	-1.45622	0.364447	0.320446	-4.54434	5.51072e-06	5.35498e-05	protein_coding
SLITRK6	ENSG00000184564	38.8963	1.3844	2.61064	0.306698	4.5139	6.3645e-06	6.1204e-05	protein_coding
MAFF	ENSG00000185022	273.932	1.04288	2.06034	0.231713	4.50075	6.7715e-06	6.45909e-05	protein_coding
FBXO48	ENSG00000204923	114.455	0.775735	1.71206	0.173395	4.47382	7.68359e-06	7.24909e-05	protein_coding
CLEC2D	ENSG00000069493	84.263	0.911371	1.88083	0.204974	4.44628	8.73693e-06	8.08977e-05	protein_coding
NFATC2	ENSG00000101096	193.879	0.651194	1.57047	0.147125	4.42612	9.59438e-06	8.79576e-05	protein_coding
CCBE1	ENSG00000183287	130.55	-0.71458	0.609382	0.161939	-4.41264	1.02118e-05	9.28297e-05	protein_coding
FAM69B	ENSG00000165716	161.079	-0.699353	0.615848	0.158978	-4.39907	1.08716e-05	9.83453e-05	protein_coding
GARNL3	ENSG00000136895	116.969	-0.762351	0.589535	0.174055	-4.37995	1.18704e-05	0.000106048	protein_coding
C1orf61	ENSG00000125462	144.006	0.710681	1.63658	0.162351	4.37744	1.20081e-05	0.000107131	protein_coding
C5AR2	ENSG00000134830	43.9895	-1.2567	0.4185	0.287346	-4.37347	1.22286e-05	0.000108873	protein_coding
ADM2	ENSG00000128165	58.7373	1.0814	2.11609	0.249547	4.33347	1.46779e-05	0.000127612	protein_coding
ZHX2	ENSG00000178764	96.8721	-0.815343	0.568273	0.188532	-4.3247	1.5274e-05	0.000132086	protein_coding
PROCA1	ENSG00000167525	150.844	0.667325	1.58813	0.154375	4.32276	1.5409e-05	0.00013309	protein_coding
SPATA7	ENSG00000042317	157.242	0.639202	1.55747	0.148626	4.30075	1.7022e-05	0.000145648	protein_coding
ERCC6	ENSG00000225830	189.28	0.625052	1.54227	0.146137	4.27717	1.89288e-05	0.000160585	protein_coding
CYP1A1	ENSG00000140465	36.6723	1.43311	2.70029	0.335177	4.27568	1.90552e-05	0.000161341	protein_coding
DNAL4	ENSG00000100246	167.645	0.640264	1.55861	0.150111	4.26526	1.99669e-05	0.00016884	protein_coding
KCNH1	ENSG00000143473	134.337	-0.677939	0.625057	0.159945	-4.23858	2.24936e-05	0.000188362	protein_coding
C8orf59	ENSG00000176731	123.927	-0.75286	0.593426	0.17823	-4.22408	2.39914e-05	0.000199232	protein_coding
KREMEN2	ENSG00000131650	103.632	-0.810129	0.570331	0.192938	-4.19891	2.68206e-05	0.000220048	protein_coding
GGN	ENSG00000179168	108.982	0.739533	1.66964	0.17652	4.18951	2.79552e-05	0.000228345	protein_coding
FAM72D	ENSG00000215784	102.846	0.781367	1.71876	0.186545	4.18862	2.80658e-05	0.000228968	protein_coding
CCL2	ENSG00000108691	395.139	-1.93558	0.261417	0.462157	-4.18813	2.8126e-05	0.000229306	protein_coding
TOMM5	ENSG00000175768	50.9822	-1.12354	0.458965	0.268825	-4.17946	2.92207e-05	0.000236742	protein_coding
SRPK3	ENSG00000184343	87.0425	-0.871118	0.546723	0.20904	-4.16723	3.08322e-05	0.000249331	protein_coding
TIAF1	ENSG00000221995	51.4446	1.07478	2.10641	0.259173	4.14698	3.3689e-05	0.000269408	protein_coding
TNFAIP8L1	ENSG00000185361	142.362	0.721975	1.64944	0.174864	4.12878	3.64691e-05	0.00028879	protein_coding
ITGB8	ENSG00000105855	104.451	0.760543	1.69413	0.186054	4.08776	4.35563e-05	0.000339315	protein_coding
KIAA1107	ENSG00000069712	79.644	0.911275	1.88071	0.222981	4.08679	4.37379e-05	0.000340321	protein_coding
NUDT6	ENSG00000170917	83.7689	0.828609	1.77597	0.203038	4.08105	4.48324e-05	0.000346962	protein_coding
DDIT3	ENSG00000175197	99.1924	0.775044	1.71124	0.190797	4.06215	4.86223e-05	0.000373395	protein_coding
CYP3A5	ENSG00000106258	161.113	0.652256	1.57162	0.160986	4.05163	5.08623e-05	0.000389562	protein_coding
CYP26A1	ENSG00000095596	38.6727	-1.26782	0.415288	0.315323	-4.02069	5.80273e-05	0.000438094	protein_coding
MATR3	ENSG00000280987	88.8094	-0.783142	0.5811	0.195715	-4.00145	6.29548e-05	0.000471725	protein_coding
HLF	ENSG00000108924	50.5422	-1.17561	0.442696	0.293836	-4.00091	6.30983e-05	0.000472254	protein_coding
MYOCD	ENSG00000141052	57.2032	1.0374	2.05253	0.25945	3.99846	6.3755e-05	0.000475837	protein_coding
ITGA10	ENSG00000143127	77.6376	0.829744	1.77737	0.209439	3.96174	7.44043e-05	0.000546461	protein_coding
CAPS	ENSG00000105519	45.3836	1.09489	2.13598	0.279278	3.92045	8.83831e-05	0.000635799	protein_coding
SYT15	ENSG00000204176	133.598	-0.638868	0.642217	0.164035	-3.89471	9.83161e-05	0.00070103	protein_coding
ZNF668	ENSG00000167394	144.508	-0.597009	0.661123	0.154666	-3.85999	0.000113392	0.000797992	protein_coding
NR4A2	ENSG00000153234	102.69	0.716856	1.6436	0.185925	3.85561	0.000115442	0.000810497	protein_coding
RASSF5	ENSG00000266094	83.2469	-0.805353	0.572222	0.209565	-3.84298	0.000121551	0.000842604	protein_coding
POLD4	ENSG00000175482	139.992	0.597293	1.51287	0.155641	3.83763	0.000124225	0.000857473	protein_coding
SP6	ENSG00000189120	128.954	-0.637073	0.643016	0.166082	-3.83589	0.00012511	0.000862204	protein_coding
TLR1	ENSG00000174125	52.8036	1.00803	2.01117	0.263337	3.82792	0.000129232	0.000885427	protein_coding
WNT10B	ENSG00000169884	74.1195	-0.835152	0.560524	0.218285	-3.82596	0.000130261	0.000889663	protein_coding
CARF	ENSG00000138380	154.484	0.623642	1.54076	0.163601	3.81196	0.000137869	0.000938158	protein_coding
TTYH2	ENSG00000141540	78.4675	-0.808998	0.570778	0.212984	-3.7984	0.000145632	0.000982732	protein_coding
NFKBIZ	ENSG00000144802	580.687	-0.620928	0.650253	0.163522	-3.79722	0.000146329	0.000986511	protein_coding
APLN	ENSG00000171388	63.9464	-0.922252	0.527685	0.243882	-3.78154	0.000155859	0.00104145	protein_coding
IGIP	ENSG00000182700	102.709	0.688737	1.61187	0.182353	3.77695	0.000158761	0.00105865	protein_coding
SLFNL1	ENSG00000171790	156.867	-0.603283	0.658254	0.159771	-3.77591	0.000159424	0.00106168	protein_coding
PLXNB3	ENSG00000198753	109.71	-0.671403	0.627896	0.178152	-3.76871	0.000164094	0.00108528	protein_coding
C14orf28	ENSG00000179476	97.3624	0.704094	1.62912	0.188848	3.72837	0.000192725	0.0012504	protein_coding
TMEM91	ENSG00000142046	171.434	0.585087	1.50013	0.157281	3.72001	0.000199214	0.00128443	protein_coding
RIMS4	ENSG00000101098	66.6007	-0.869651	0.547279	0.236301	-3.68027	0.000232984	0.00147614	protein_coding
IRAK2	ENSG00000134070	762.979	-1.01779	0.493872	0.276837	-3.6765	0.000236457	0.00149158	protein_coding
FAM78A	ENSG00000126882	49.5315	0.995891	1.99431	0.271806	3.66398	0.000248327	0.00155963	protein_coding
ZNF425	ENSG00000204947	40.4151	1.10474	2.1506	0.303928	3.63487	0.000278116	0.00172995	protein_coding
HOXD10	ENSG00000128710	50.845	-0.953926	0.516226	0.263057	-3.62631	0.0002875	0.00178148	protein_coding
METRNL	ENSG00000176845	127.954	-0.664013	0.63112	0.183662	-3.61541	0.000299874	0.00184669	protein_coding
HPDL	ENSG00000186603	68.4699	-0.799395	0.57459	0.223013	-3.58452	0.000337703	0.00206298	protein_coding
SENP8	ENSG00000166192	50.3432	0.938627	1.9167	0.263515	3.56196	0.000368103	0.00222463	protein_coding
CTH	ENSG00000116761	35.4091	1.11427	2.16485	0.314373	3.54441	0.000393491	0.00236478	protein_coding
RASGRP1	ENSG00000172575	43.2241	-1.12899	0.457235	0.319288	-3.53596	0.000406291	0.00242931	protein_coding
ZNF837	ENSG00000152475	93.1111	0.67452	1.59607	0.191064	3.53033	0.000415037	0.00247249	protein_coding
HEXIM2	ENSG00000168517	62.2908	0.821734	1.76753	0.234209	3.50856	0.000450548	0.00264873	protein_coding
CYP51A1	ENSG00000001630	124.429	-0.647285	0.638481	0.184569	-3.507	0.000453191	0.00266306	protein_coding
SLFN5	ENSG00000166750	527.564	0.754237	1.68674	0.215416	3.50131	0.00046298	0.00271166	protein_coding
SLC16A9	ENSG00000165449	29.1861	-1.30685	0.404202	0.374484	-3.48974	0.000483486	0.00281555	protein_coding
SLC30A3	ENSG00000115194	94.5114	-0.664642	0.630845	0.190921	-3.48124	0.000499093	0.00289604	protein_coding
EMILIN1	ENSG00000138080	93.2658	-0.65314	0.635895	0.191292	-3.41437	0.000639303	0.00359223	protein_coding
HSPA1L	ENSG00000204390	58.757	0.836126	1.78525	0.24622	3.39585	0.000684146	0.00381445	protein_coding
PPFIA4	ENSG00000143847	39.9955	-1.06703	0.4773	0.316306	-3.37341	0.00074243	0.00408321	protein_coding
FAM72C	ENSG00000263513	70.6868	0.769329	1.70448	0.228981	3.3598	0.000779989	0.00426805	protein_coding
BBS12	ENSG00000181004	75.4987	0.721291	1.64866	0.215491	3.3472	0.000816334	0.00445376	protein_coding
IGFL4	ENSG00000204869	98.0296	0.668592	1.58952	0.199763	3.34692	0.000817137	0.00445439	protein_coding
FOXL1	ENSG00000176678	99.2041	0.629268	1.54678	0.188351	3.34094	0.000834967	0.00453253	protein_coding
NKX2-8	ENSG00000136327	52.63	0.895873	1.86074	0.268773	3.33319	0.000858554	0.00463533	protein_coding
RASSF9	ENSG00000198774	55.999	0.861216	1.81657	0.262471	3.28119	0.0010337	0.00544269	protein_coding
TNFAIP3	ENSG00000118503	341.797	-1.5788	0.334761	0.481196	-3.28099	0.00103443	0.0054443	protein_coding
JMJD4	ENSG00000081692	91.4864	-0.627799	0.647163	0.192093	-3.26821	0.00108231	0.00565721	protein_coding
SSPO	ENSG00000197558	78.7207	-0.702238	0.614618	0.216305	-3.24652	0.00116826	0.00604074	protein_coding
HNF4G	ENSG00000164749	59.0641	0.775912	1.71227	0.239103	3.2451	0.0011741	0.00606608	protein_coding
WISP1	ENSG00000104415	30.6746	-1.10131	0.466092	0.34036	-3.23574	0.00121329	0.00623876	protein_coding
MCIDAS	ENSG00000234602	84.9102	-0.679623	0.624328	0.210089	-3.23494	0.0012167	0.00625378	protein_coding
SYNDIG1	ENSG00000101463	46.7679	-0.926052	0.526297	0.286463	-3.23271	0.00122623	0.00628536	protein_coding
NPR1	ENSG00000169418	96.2241	-0.604244	0.657816	0.187146	-3.22873	0.0012434	0.00636075	protein_coding
ANO9	ENSG00000185101	54.6484	-0.851228	0.554313	0.26445	-3.21886	0.001287	0.00655019	protein_coding
DNAH10	ENSG00000197653	39.7929	0.965176	1.9523	0.300989	3.20668	0.00134277	0.00679934	protein_coding
TBC1D30	ENSG00000111490	38.3308	-0.988162	0.504119	0.309909	-3.18856	0.00142983	0.00719521	protein_coding
EPS8L3	ENSG00000198758	51.6866	0.819234	1.76447	0.258401	3.1704	0.00152229	0.00763088	protein_coding
APOLD1	ENSG00000178878	42.5799	0.8916	1.85523	0.282371	3.15755	0.00159103	0.00793251	protein_coding
LCA5	ENSG00000135338	80.7667	0.689172	1.61236	0.218678	3.15153	0.00162417	0.00807835	protein_coding
IFIH1	ENSG00000115267	88.8394	-0.63325	0.644722	0.201044	-3.14981	0.00163377	0.0081082	protein_coding
FAM167B	ENSG00000183615	35.1485	0.976274	1.96738	0.311648	3.13262	0.00173255	0.00853305	protein_coding
ALOXE3	ENSG00000179148	56.6308	-0.775365	0.584241	0.250712	-3.09265	0.00198375	0.00955959	protein_coding
F8A3	ENSG00000277150	32.057	-1.2952	0.40748	0.419786	-3.08538	0.00203292	0.00976029	protein_coding
GATA6	ENSG00000141448	73.6288	-0.685455	0.62181	0.222646	-3.07867	0.00207925	0.00996056	protein_coding
FAM156A	ENSG00000268350	41.6398	-1.02929	0.489953	0.340468	-3.02315	0.00250159	0.0116564	protein_coding
VWA7	ENSG00000204396	35.3182	-0.987082	0.504497	0.328766	-3.00239	0.00267871	0.0123354	protein_coding
CFAP69	ENSG00000105792	84.75	0.627134	1.54449	0.210014	2.98616	0.00282506	0.0128812	protein_coding
HIST1H3E	ENSG00000274750	68.8971	0.660042	1.58013	0.222686	2.964	0.00303664	0.0136013	protein_coding
LAYN	ENSG00000204381	41.4225	-0.864116	0.549383	0.293056	-2.94864	0.00319178	0.0141405	protein_coding
FAM117A	ENSG00000121104	52.2991	0.741966	1.67245	0.253749	2.92402	0.0034554	0.0151223	protein_coding
RUNX2	ENSG00000124813	62.9163	-0.690962	0.619441	0.237088	-2.91437	0.00356403	0.0155139	protein_coding
PAQR8	ENSG00000170915	56.1057	0.712299	1.63841	0.245894	2.89677	0.00377025	0.0162537	protein_coding
ASIC2	ENSG00000108684	46.8515	-0.79244	0.577367	0.275619	-2.87514	0.00403855	0.017187	protein_coding
PAQR9	ENSG00000188582	64.5582	-0.65494	0.635102	0.228603	-2.86497	0.00417054	0.0175756	protein_coding
SYT6	ENSG00000134207	29.7399	-0.976912	0.508066	0.342483	-2.85244	0.00433851	0.0181889	protein_coding
PAX8	ENSG00000125618	41.0919	0.820627	1.76617	0.28913	2.83826	0.00453603	0.0189191	protein_coding
GRIN1	ENSG00000176884	29.6295	-1.00795	0.497253	0.35659	-2.82664	0.00470399	0.0194693	protein_coding
HIC1	ENSG00000177374	52.7677	0.787776	1.72641	0.279217	2.82138	0.00478176	0.0197219	protein_coding
QRICH2	ENSG00000129646	76.5384	0.594793	1.51026	0.211069	2.81801	0.00483227	0.0199156	protein_coding
ZC3H12A	ENSG00000163874	547.934	-0.896868	0.537051	0.318869	-2.81265	0.00491348	0.0201881	protein_coding
HBEGF	ENSG00000113070	64.5236	-0.739852	0.598801	0.265102	-2.79082	0.00525749	0.0214317	protein_coding
C15orf59	ENSG00000205363	30.544	-1.0016	0.499447	0.359126	-2.78899	0.00528734	0.0215263	protein_coding
KLRG2	ENSG00000188883	39.6734	-0.848257	0.555455	0.304245	-2.78807	0.00530227	0.0215735	protein_coding
ZFPM2	ENSG00000169946	57.3885	0.674053	1.59555	0.24364	2.76659	0.0056646	0.0227268	protein_coding
MRPL46	ENSG00000259494	59.8836	0.669347	1.59035	0.242213	2.76346	0.00571914	0.022896	protein_coding
SIK1	ENSG00000142178	200.277	-1.17601	0.442573	0.427191	-2.75289	0.00590713	0.0234927	protein_coding
MYPN	ENSG00000138347	73.4166	0.603545	1.51945	0.220268	2.74005	0.006143	0.024241	protein_coding
SH3D21	ENSG00000214193	67.8285	-0.635545	0.643698	0.233213	-2.72518	0.00642674	0.0251615	protein_coding
MFSD2A	ENSG00000168389	68.1138	-0.623879	0.648924	0.229654	-2.7166	0.00659566	0.0256987	protein_coding
S100A13	ENSG00000189171	66.0837	0.627081	1.54444	0.231155	2.71282	0.00667132	0.0259467	protein_coding
LMO1	ENSG00000166407	66.7529	-0.627489	0.647302	0.232152	-2.70292	0.00687331	0.0265728	protein_coding
PVRIG	ENSG00000213413	31.0956	0.931812	1.90767	0.345328	2.69834	0.0069687	0.0268775	protein_coding
RTN4RL1	ENSG00000185924	51.4605	-0.716325	0.608646	0.265598	-2.69703	0.00699619	0.0269594	protein_coding
GNG13	ENSG00000127588	61.1403	-0.650561	0.637032	0.241768	-2.69085	0.007127	0.0274065	protein_coding
FZD9	ENSG00000188763	52.1428	-0.690899	0.619468	0.256789	-2.69053	0.00713388	0.0274248	protein_coding
CAMK2A	ENSG00000070808	26.8953	-0.98423	0.505496	0.366383	-2.68634	0.00722397	0.0277287	protein_coding
LY6G5B	ENSG00000240053	42.3467	-0.763379	0.589115	0.287821	-2.65227	0.00799522	0.0300797	protein_coding
G0S2	ENSG00000123689	33.446	-0.949596	0.517777	0.362407	-2.62025	0.00878657	0.032478	protein_coding
ZFHX2	ENSG00000136367	61.1978	0.623577	1.54069	0.240295	2.59505	0.0094577	0.0344286	protein_coding
PRSS53	ENSG00000151006	50.4045	-0.676017	0.625891	0.262027	-2.57996	0.00988127	0.0356799	protein_coding
SLC5A11	ENSG00000158865	42.7337	0.718203	1.64513	0.280258	2.56265	0.0103878	0.0371262	protein_coding
RASSF4	ENSG00000107551	71.1079	-0.607153	0.656491	0.237077	-2.56099	0.0104375	0.0372642	protein_coding
IQCD	ENSG00000166578	62.1551	0.597727	1.51333	0.236378	2.52869	0.0114488	0.040122	protein_coding
TIGD7	ENSG00000140993	34.3476	0.816891	1.76161	0.326222	2.5041	0.0122765	0.0424147	protein_coding
AKR1C4	ENSG00000198610	47.7664	0.671158	1.59235	0.269305	2.49219	0.0126959	0.0436427	protein_coding
MYCBPAP	ENSG00000136449	49.839	0.65758	1.57743	0.265611	2.47573	0.0132965	0.045133	protein_coding

## Sheet: 0 hpi vs. 6 hpi
Gene Symbol	Gene Id	Base Mean	Log2 (Fold Change)	Fold Change	Lfc SE	Stat	P Value	FDR	GeneType
UBALD2	ENSG00000185262	1715.94	2.29274	4.89985	0.0773517	29.6404	4.50871e-193	5.855e-189	protein_coding
HMOX1	ENSG00000100292	3281.76	1.36731	2.57988	0.0553494	24.7032	9.88506e-135	6.41837e-131	protein_coding
CCNG2	ENSG00000138764	405.863	2.77352	6.83772	0.122063	22.722	2.71511e-114	1.17528e-110	protein_coding
TFRC	ENSG00000072274	5898.12	-1.14217	0.453077	0.0565705	-20.1903	1.19257e-90	3.87167e-87	protein_coding
RBM14	ENSG00000239306	1484.27	-1.40505	0.377605	0.0696297	-20.1789	1.50086e-90	3.89803e-87	protein_coding
SERPINE1	ENSG00000106366	11617.5	-1.0003	0.499895	0.0497097	-20.1229	4.64976e-90	1.00636e-86	protein_coding
PER1	ENSG00000179094	465.835	-2.356	0.195332	0.11914	-19.775	4.88619e-87	9.06459e-84	protein_coding
ID1	ENSG00000125968	2639.75	-1.47056	0.360843	0.0752279	-19.548	4.28642e-85	6.95794e-82	protein_coding
RBM12	ENSG00000244462	1700.64	-1.21634	0.430372	0.0647072	-18.7977	7.89047e-79	1.13851e-75	protein_coding
FOSL1	ENSG00000175592	966.167	-1.61617	0.326201	0.0891614	-18.1263	1.97655e-73	2.56675e-70	protein_coding
MAP3K14	ENSG00000006062	2211.56	-1.15693	0.448464	0.0647659	-17.8633	2.27615e-71	2.6871e-68	protein_coding
ID3	ENSG00000117318	2576.02	-1.26138	0.417146	0.0719451	-17.5325	8.09762e-69	8.76297e-66	protein_coding
CYP24A1	ENSG00000019186	29932	0.825467	1.77211	0.0478776	17.2412	1.30364e-66	1.30223e-63	protein_coding
KLHL24	ENSG00000114796	451.008	1.85172	3.60929	0.109123	16.9691	1.39058e-64	1.28986e-61	protein_coding
EPAS1	ENSG00000116016	4733.35	-0.95418	0.516135	0.0563001	-16.9481	1.98799e-64	1.72107e-61	protein_coding
PDCD4	ENSG00000150593	724.034	1.45063	2.73327	0.0865306	16.7643	4.45219e-63	3.61351e-60	protein_coding
KIF20A	ENSG00000112984	1706.12	1.0509	2.07182	0.0637498	16.4847	4.72644e-61	3.61045e-58	protein_coding
COL7A1	ENSG00000114270	9369.98	-0.851676	0.554141	0.0521443	-16.3331	5.74194e-60	4.14249e-57	protein_coding
MXD3	ENSG00000213347	891.494	1.43446	2.70281	0.0891805	16.0849	3.2561e-58	2.22546e-55	protein_coding
MICAL2	ENSG00000133816	2249.82	-0.948987	0.517996	0.06044	-15.7013	1.48156e-55	9.61975e-53	protein_coding
HMGB2	ENSG00000164104	2670.09	0.883637	1.84502	0.0568605	15.5404	1.84736e-54	1.14237e-51	protein_coding
ANGPTL4	ENSG00000167772	373.771	-2.18714	0.219587	0.141021	-15.5093	3.00214e-54	1.77208e-51	protein_coding
ANXA1	ENSG00000135046	16185.2	0.719661	1.64679	0.0466798	15.417	1.25869e-53	7.10668e-51	protein_coding
GDF15	ENSG00000130513	2360.52	1.16833	2.24751	0.0770171	15.1697	5.61318e-52	3.0372e-49	protein_coding
CTDSP2	ENSG00000175215	2683.32	0.920045	1.89217	0.0608172	15.128	1.05801e-51	5.49574e-49	protein_coding
ELF3	ENSG00000163435	4191.77	0.812036	1.75569	0.0540672	15.019	5.51211e-51	2.75308e-48	protein_coding
CCND1	ENSG00000110092	6409.13	-0.780941	0.581987	0.0522628	-14.9426	1.74097e-50	8.37342e-48	protein_coding
PIM1	ENSG00000137193	983.754	1.18392	2.27194	0.0805219	14.7031	6.15516e-49	2.85467e-46	protein_coding
NBR1	ENSG00000188554	2868.41	0.919395	1.89132	0.0650683	14.1297	2.49238e-45	1.11607e-42	protein_coding
TFPI	ENSG00000003436	1948.46	0.884823	1.84654	0.0645058	13.717	8.03718e-43	3.47903e-40	protein_coding
CYP2S1	ENSG00000167600	1851.17	0.930768	1.90629	0.0687718	13.5342	9.83128e-42	4.11836e-39	protein_coding
TOP2A	ENSG00000131747	19938.4	0.779672	1.71674	0.0578415	13.4795	2.06633e-41	8.38543e-39	protein_coding
YPEL2	ENSG00000175155	227.587	1.95839	3.88629	0.148093	13.2241	6.37355e-40	2.43432e-37	protein_coding
SMIM14	ENSG00000163683	1124.2	0.992605	1.98977	0.0750582	13.2245	6.33815e-40	2.43432e-37	protein_coding
KIF14	ENSG00000118193	1857.33	0.927738	1.90229	0.0704143	13.1754	1.21559e-39	4.51019e-37	protein_coding
HBP1	ENSG00000105856	567.502	1.28028	2.42886	0.097422	13.1416	1.90245e-39	6.6771e-37	protein_coding
CORO1C	ENSG00000110880	5488.68	-0.651371	0.636675	0.0495873	-13.1358	2.05212e-39	7.01284e-37	protein_coding
TGFBR1	ENSG00000106799	3246.4	-0.903162	0.534714	0.0688625	-13.1154	2.68626e-39	8.94456e-37	protein_coding
SLC38A2	ENSG00000134294	8623.34	0.728855	1.65732	0.055799	13.0621	5.41775e-39	1.75887e-36	protein_coding
PBXIP1	ENSG00000163346	1015.38	0.982189	1.97546	0.0752823	13.0467	6.63281e-39	2.07269e-36	protein_coding
NBEAL2	ENSG00000160796	2561.41	-0.772572	0.585373	0.0592194	-13.0459	6.70361e-39	2.07269e-36	protein_coding
NATD1	ENSG00000274180	201.338	1.96116	3.89375	0.150654	13.0177	9.70936e-39	2.93223e-36	protein_coding
NCAPD2	ENSG00000010292	5653.56	0.657524	1.57737	0.0518237	12.6877	6.91827e-37	2.04183e-34	protein_coding
CDKN1B	ENSG00000111276	1001.85	0.943527	1.92322	0.0745492	12.6564	1.03089e-36	2.97493e-34	protein_coding
SH2D5	ENSG00000189410	835.017	-1.0557	0.481064	0.0840149	-12.5656	3.26223e-36	9.20941e-34	protein_coding
JUN	ENSG00000177606	2048.3	-0.885966	0.541125	0.0706522	-12.5398	4.52018e-36	1.24723e-33	protein_coding
NEK6	ENSG00000119408	1157.45	-0.976481	0.508218	0.0778801	-12.5383	4.61014e-36	1.24723e-33	protein_coding
DYRK1B	ENSG00000105204	655.658	1.10422	2.14983	0.0883833	12.4936	8.09523e-36	2.1454e-33	protein_coding
TNS4	ENSG00000131746	2755.84	-0.747726	0.595542	0.0600818	-12.4451	1.48652e-35	3.86078e-33	protein_coding
SLC7A5	ENSG00000103257	47785.4	-0.609508	0.65542	0.0490082	-12.4369	1.64861e-35	4.19781e-33	protein_coding
DGKD	ENSG00000077044	5643.75	-0.67376	0.626871	0.054185	-12.4344	1.6991e-35	4.24317e-33	protein_coding
PPRC1	ENSG00000148840	2223.49	-0.763206	0.589186	0.0615182	-12.4062	2.41917e-35	5.92743e-33	protein_coding
IRF2BP2	ENSG00000168264	1898.8	0.876396	1.83578	0.0716037	12.2395	1.91119e-34	4.59605e-32	protein_coding
NPTX1	ENSG00000171246	839.737	-0.943564	0.519947	0.0777001	-12.1437	6.19854e-34	1.46353e-31	protein_coding
BRD8	ENSG00000112983	1698.86	0.817713	1.76261	0.0687043	11.9019	1.15659e-32	2.635e-30	protein_coding
EEF1D	ENSG00000104529	2213.41	-0.734676	0.600953	0.0622817	-11.796	4.09301e-32	9.16412e-30	protein_coding
NOLC1	ENSG00000166197	5025.1	-0.642233	0.64072	0.0544578	-11.7932	4.22996e-32	9.31021e-30	protein_coding
FKBP5	ENSG00000096060	1809.71	-0.809407	0.570616	0.0687555	-11.7723	5.42557e-32	1.17428e-29	protein_coding
PPARGC1B	ENSG00000155846	351.792	-1.38577	0.382685	0.118993	-11.6458	2.4104e-31	5.1314e-29	protein_coding
NEK2	ENSG00000117650	1200.19	0.884576	1.84622	0.0760193	11.6362	2.69782e-31	5.65062e-29	protein_coding
DAPK1	ENSG00000196730	2995.42	0.695199	1.61911	0.0598383	11.618	3.3397e-31	6.88403e-29	protein_coding
GABARAPL1	ENSG00000139112	564.576	1.16271	2.23878	0.100147	11.6101	3.66393e-31	7.43434e-29	protein_coding
BBC3	ENSG00000105327	475.192	1.28523	2.43721	0.111143	11.5638	6.28621e-31	1.25589e-28	protein_coding
AGFG2	ENSG00000106351	1264.46	0.840932	1.79121	0.0728944	11.5363	8.6572e-31	1.70337e-28	protein_coding
FSTL3	ENSG00000070404	5417.8	-0.684939	0.622032	0.0594255	-11.526	9.75612e-31	1.89094e-28	protein_coding
BTG1	ENSG00000133639	1423.37	0.888368	1.85108	0.0771436	11.5158	1.09883e-30	2.09845e-28	protein_coding
CREBRF	ENSG00000164463	205.202	1.70192	3.25334	0.147913	11.5063	1.22686e-30	2.30899e-28	protein_coding
ULK1	ENSG00000177169	3836.02	0.694071	1.61784	0.0604836	11.4754	1.75434e-30	3.25456e-28	protein_coding
NUSAP1	ENSG00000137804	2040.42	0.696052	1.62007	0.0607082	11.4655	1.9655e-30	3.59492e-28	protein_coding
GRB7	ENSG00000141738	432.455	1.18541	2.27428	0.10413	11.3839	5.02816e-30	9.06884e-28	protein_coding
DHRS3	ENSG00000162496	2818.98	0.761402	1.69514	0.0672151	11.3278	9.5523e-30	1.69926e-27	protein_coding
DLGAP5	ENSG00000126787	1723.63	0.746103	1.67726	0.0658846	11.3244	9.93521e-30	1.74349e-27	protein_coding
JAG1	ENSG00000101384	3802.23	-0.61114	0.654679	0.0541993	-11.2758	1.72837e-29	2.99262e-27	protein_coding
INSIG1	ENSG00000186480	3277.6	0.777872	1.7146	0.0690953	11.258	2.11621e-29	3.61594e-27	protein_coding
TIPARP	ENSG00000163659	1462.98	-0.818964	0.566849	0.0731444	-11.1965	4.24018e-29	7.05935e-27	protein_coding
NDST1	ENSG00000070614	4207.69	-0.607117	0.656507	0.0550888	-11.0207	3.03688e-28	4.99201e-26	protein_coding
CDC25C	ENSG00000158402	424.046	1.14068	2.20485	0.103799	10.9893	4.30182e-28	6.91389e-26	protein_coding
SFMBT2	ENSG00000198879	1098.7	-0.900063	0.535863	0.0819051	-10.9891	4.31253e-28	6.91389e-26	protein_coding
OSGIN2	ENSG00000164823	2120.56	0.709228	1.63493	0.0646461	10.9709	5.27318e-28	8.35092e-26	protein_coding
HAS3	ENSG00000103044	1124.91	-0.814955	0.568426	0.0747465	-10.9029	1.11619e-27	1.74637e-25	protein_coding
MYADM	ENSG00000179820	3790.23	0.679747	1.60186	0.0623907	10.895	1.21763e-27	1.8824e-25	protein_coding
AMOTL2	ENSG00000114019	2071.83	-0.664621	0.630855	0.0610607	-10.8846	1.36514e-27	2.08561e-25	protein_coding
IQGAP3	ENSG00000183856	2783.45	0.732412	1.66141	0.0678533	10.7941	3.6723e-27	5.54517e-25	protein_coding
SLC16A3	ENSG00000141526	2191.04	-0.696673	0.616994	0.0648575	-10.7416	6.49195e-27	9.69017e-25	protein_coding
FAM134A	ENSG00000144567	2415.81	0.63902	1.55727	0.0596389	10.7148	8.67201e-27	1.27971e-24	protein_coding
CENPF	ENSG00000117724	6391.3	0.8109	1.75431	0.0757534	10.7045	9.69879e-27	1.41515e-24	protein_coding
TNFSF15	ENSG00000181634	131.882	1.93966	3.83616	0.181311	10.698	1.03988e-26	1.4985e-24	protein_coding
RFK	ENSG00000135002	2294.18	0.63913	1.55739	0.0597479	10.6971	1.05008e-26	1.4985e-24	protein_coding
HMGB3	ENSG00000029993	3251.85	0.586982	1.5021	0.055155	10.6424	1.8917e-26	2.64146e-24	protein_coding
RB1CC1	ENSG00000023287	1652.02	0.815056	1.75937	0.0772173	10.5554	4.79825e-26	6.55895e-24	protein_coding
CLUH	ENSG00000132361	6930.88	-0.591938	0.663451	0.0560768	-10.5559	4.77299e-26	6.55895e-24	protein_coding
EPHB2	ENSG00000133216	2890.54	-0.617952	0.651595	0.0587304	-10.5218	6.85203e-26	9.17324e-24	protein_coding
SLC26A2	ENSG00000155850	3351.84	-0.681491	0.62352	0.0648184	-10.5138	7.45865e-26	9.88347e-24	protein_coding
TRAM2	ENSG00000065308	2106.83	-0.750969	0.594204	0.0715887	-10.4901	9.59776e-26	1.25895e-23	protein_coding
PGPEP1	ENSG00000130517	553.342	0.980763	1.97351	0.0935498	10.4839	1.02474e-25	1.33073e-23	protein_coding
ARHGAP18	ENSG00000146376	782.848	0.845956	1.79746	0.0807808	10.4722	1.15865e-25	1.48972e-23	protein_coding
LIPH	ENSG00000163898	546.762	1.01005	2.01398	0.096555	10.4609	1.30635e-25	1.66316e-23	protein_coding
H1FX	ENSG00000184897	2218.68	0.81215	1.75583	0.0777405	10.4469	1.51343e-25	1.9081e-23	protein_coding
CENPA	ENSG00000115163	1071.91	0.794555	1.73454	0.0764237	10.3967	2.56655e-25	3.20474e-23	protein_coding
JUP	ENSG00000173801	4921.33	0.684284	1.6069	0.0662384	10.3306	5.12198e-25	6.33466e-23	protein_coding
RDH10	ENSG00000121039	1260.83	0.918595	1.89027	0.0890148	10.3196	5.74819e-25	7.04208e-23	protein_coding
PNPLA8	ENSG00000135241	579.404	0.977481	1.96902	0.0947848	10.3126	6.17818e-25	7.49812e-23	protein_coding
CACNG6	ENSG00000130433	1007.38	0.877898	1.8377	0.0852077	10.303	6.82752e-25	8.20947e-23	protein_coding
ADCK3	ENSG00000163050	704.89	0.925048	1.89875	0.0898943	10.2904	7.78544e-25	9.27539e-23	protein_coding
CYR61	ENSG00000142871	1189.87	-0.748757	0.595116	0.0730156	-10.2547	1.12673e-24	1.31817e-22	protein_coding
MCM10	ENSG00000065328	1299.23	-0.686351	0.621424	0.0679073	-10.1072	5.13478e-24	5.95359e-22	protein_coding
CCNB2	ENSG00000157456	1839.05	0.640442	1.55881	0.0635882	10.0717	7.36865e-24	8.46808e-22	protein_coding
ABTB1	ENSG00000114626	562.469	1.0006	2.00083	0.0994867	10.0576	8.50482e-24	9.60379e-22	protein_coding
PIF1	ENSG00000140451	735.511	0.8237	1.76994	0.0820266	10.0419	9.97712e-24	1.11692e-21	protein_coding
SVIL	ENSG00000197321	1737.15	0.738006	1.66787	0.0735839	10.0294	1.13149e-23	1.25586e-21	protein_coding
SLC30A1	ENSG00000170385	1136.07	-0.718074	0.607909	0.0717266	-10.0113	1.36011e-23	1.49681e-21	protein_coding
INCENP	ENSG00000149503	2724.52	0.683467	1.60599	0.0685492	9.97045	2.05286e-23	2.24021e-21	protein_coding
RICTOR	ENSG00000164327	1883.95	0.792947	1.73261	0.0799974	9.91216	3.68608e-23	3.98895e-21	protein_coding
ARL6IP1	ENSG00000170540	4903.37	0.598163	1.51379	0.0604718	9.8916	4.5275e-23	4.85902e-21	protein_coding
CDK19	ENSG00000155111	680.813	0.929927	1.90518	0.0942861	9.86282	6.03296e-23	6.42164e-21	protein_coding
CDKN2C	ENSG00000123080	772.536	0.82243	1.76838	0.0834752	9.85238	6.69382e-23	7.01015e-21	protein_coding
TRAF3	ENSG00000131323	2022.19	-0.650927	0.636871	0.0660963	-9.84816	6.98106e-23	7.25248e-21	protein_coding
HMMR	ENSG00000072571	955.296	0.907984	1.87642	0.0923524	9.83174	8.21878e-23	8.40387e-21	protein_coding
KIAA0430	ENSG00000166783	1372.25	0.831225	1.7792	0.0845763	9.82811	8.52016e-23	8.6283e-21	protein_coding
SLC7A6	ENSG00000103064	692.082	-0.82131	0.565928	0.0835834	-9.82624	8.6803e-23	8.67095e-21	protein_coding
NT5E	ENSG00000135318	862.72	0.881833	1.84272	0.0901747	9.77917	1.38346e-22	1.3508e-20	protein_coding
CALCOCO1	ENSG00000012822	725.125	0.873481	1.83208	0.0895015	9.7594	1.68153e-22	1.62958e-20	protein_coding
CCNF	ENSG00000162063	1125.77	0.683181	1.60568	0.070649	9.67007	4.04114e-22	3.85869e-20	protein_coding
MAF1	ENSG00000179632	3257.52	0.642028	1.56052	0.0664626	9.65999	4.45916e-22	4.22677e-20	protein_coding
YPEL3	ENSG00000090238	157.693	1.57041	2.96989	0.162836	9.64414	5.20442e-22	4.89743e-20	protein_coding
TP53	ENSG00000141510	2558.39	0.586969	1.50209	0.0611989	9.59116	8.71019e-22	8.07933e-20	protein_coding
NEURL1B	ENSG00000214357	338.883	1.11267	2.16245	0.116997	9.51021	1.90285e-21	1.74017e-19	protein_coding
ASPM	ENSG00000066279	3782.37	0.728402	1.6568	0.0767877	9.48591	2.40273e-21	2.16679e-19	protein_coding
PUM3	ENSG00000080608	1205.37	-0.733624	0.601391	0.0777017	-9.44155	3.6731e-21	3.26704e-19	protein_coding
ETS1	ENSG00000134954	907.463	-0.91531	0.53023	0.0970064	-9.43556	3.88917e-21	3.41248e-19	protein_coding
PPIF	ENSG00000108179	1684.52	-0.742088	0.597873	0.0789301	-9.40184	5.36148e-21	4.64161e-19	protein_coding
NUF2	ENSG00000143228	972.996	0.684216	1.60683	0.0728595	9.3909	5.94912e-21	5.08259e-19	protein_coding
TNFRSF12A	ENSG00000006327	5134.64	-0.629758	0.646285	0.0674667	-9.33436	1.01601e-20	8.56744e-19	protein_coding
PLCG1	ENSG00000124181	1864.18	-0.584974	0.666661	0.0636499	-9.19049	3.91072e-20	3.23469e-18	protein_coding
URB2	ENSG00000135763	918.516	-0.71641	0.60861	0.0780441	-9.17955	4.32913e-20	3.55811e-18	protein_coding
GPRC5C	ENSG00000170412	1250.42	0.710839	1.63676	0.0775358	9.16788	4.82391e-20	3.93983e-18	protein_coding
FAM134C	ENSG00000141699	1266.67	0.633102	1.5509	0.0691055	9.16138	5.12373e-20	4.15855e-18	protein_coding
TEF	ENSG00000167074	129.65	-1.725	0.302499	0.188741	-9.13948	6.27556e-20	5.03052e-18	protein_coding
CENPE	ENSG00000138778	1205.18	0.785697	1.72393	0.0861056	9.12481	7.18607e-20	5.69014e-18	protein_coding
HSPA1B	ENSG00000204388	1454.29	0.627537	1.54492	0.0690907	9.0828	1.05817e-19	8.27793e-18	protein_coding
GRK6	ENSG00000198055	1145.6	0.642163	1.56067	0.0709824	9.0468	1.47219e-19	1.12458e-17	protein_coding
HAS2	ENSG00000170961	275.543	1.10534	2.15149	0.12224	9.04234	1.53351e-19	1.16457e-17	protein_coding
CARD8	ENSG00000105483	775.189	0.725975	1.65402	0.0803989	9.02967	1.72189e-19	1.29251e-17	protein_coding
KIF2C	ENSG00000142945	1198.78	0.666359	1.58706	0.074	9.00485	2.15967e-19	1.61181e-17	protein_coding
SLC25A32	ENSG00000164933	670.618	-0.886017	0.541106	0.0992641	-8.92585	4.42284e-19	3.20866e-17	protein_coding
TP53INP1	ENSG00000164938	397.288	1.06341	2.08987	0.119288	8.91471	4.89116e-19	3.5092e-17	protein_coding
MROH6	ENSG00000204839	638.684	-0.956843	0.515183	0.107633	-8.88989	6.1168e-19	4.36444e-17	protein_coding
TCP11L2	ENSG00000166046	108.857	1.8124	3.51225	0.204504	8.86241	7.83012e-19	5.49632e-17	protein_coding
SYF2	ENSG00000117614	643.665	0.757054	1.69004	0.0855211	8.85224	8.57767e-19	5.95666e-17	protein_coding
IFRD1	ENSG00000006652	885.441	-0.684544	0.622203	0.0774247	-8.84141	9.45158e-19	6.52863e-17	protein_coding
FBXL5	ENSG00000118564	1105.06	0.646229	1.56507	0.0732866	8.81783	1.16699e-18	7.97609e-17	protein_coding
ZER1	ENSG00000160445	855.768	0.675939	1.59764	0.0767501	8.80701	1.28525e-18	8.69285e-17	protein_coding
CAMLG	ENSG00000164615	753.228	0.768167	1.7031	0.0872798	8.8012	1.35366e-18	9.10812e-17	protein_coding
TERT	ENSG00000164362	297.212	-1.05174	0.482384	0.119519	-8.79981	1.37044e-18	9.17346e-17	protein_coding
ZNF740	ENSG00000139651	975.515	0.68619	1.60903	0.078151	8.78031	1.63018e-18	1.08562e-16	protein_coding
EFHD2	ENSG00000142634	4894.75	-0.607563	0.656304	0.0692093	-8.77863	1.65483e-18	1.09641e-16	protein_coding
KLHDC2	ENSG00000165516	742.07	0.729318	1.65785	0.0831791	8.76804	1.818e-18	1.1984e-16	protein_coding
TM4SF20	ENSG00000168955	383.908	0.941822	1.92095	0.107843	8.73324	2.4747e-18	1.6149e-16	protein_coding
PRR11	ENSG00000068489	1665.58	0.632443	1.55019	0.0724427	8.73025	2.54116e-18	1.64997e-16	protein_coding
NFE2L3	ENSG00000050344	447.021	-0.897493	0.536819	0.102992	-8.7142	2.92812e-18	1.89177e-16	protein_coding
CYP26B1	ENSG00000003137	563.907	0.852738	1.80592	0.0981668	8.68662	3.73394e-18	2.37691e-16	protein_coding
OTUD1	ENSG00000165312	246.045	1.13467	2.19569	0.130749	8.67827	4.01833e-18	2.54547e-16	protein_coding
NIP7	ENSG00000132603	1305.34	-0.608198	0.656016	0.0706054	-8.61404	7.05309e-18	4.38236e-16	protein_coding
NIPAL4	ENSG00000172548	522.569	-0.810432	0.570211	0.0943978	-8.58528	9.06141e-18	5.55054e-16	protein_coding
EREG	ENSG00000124882	2409.48	-0.783517	0.580949	0.0913541	-8.57671	9.76289e-18	5.95216e-16	protein_coding
IGFBP1	ENSG00000146678	111.848	1.88266	3.68754	0.21977	8.56647	1.06703e-17	6.44489e-16	protein_coding
TSC22D4	ENSG00000166925	1467.6	0.59245	1.5078	0.069326	8.54585	1.27594e-17	7.67102e-16	protein_coding
PHLDA1	ENSG00000139289	1665.29	0.638971	1.55722	0.0758515	8.42397	3.63949e-17	2.06386e-15	protein_coding
CDCA3	ENSG00000111665	1184.92	0.63388	1.55173	0.0757386	8.3693	5.796e-17	3.23034e-15	protein_coding
ATG2A	ENSG00000110046	1314.36	0.600924	1.51669	0.0719461	8.35242	6.6881e-17	3.69582e-15	protein_coding
AHDC1	ENSG00000126705	760.801	-0.72377	0.605513	0.0870504	-8.31438	9.22321e-17	5.0537e-15	protein_coding
FOXO4	ENSG00000184481	106.41	1.77037	3.41142	0.213187	8.30431	1.00404e-16	5.47835e-15	protein_coding
ST8SIA4	ENSG00000113532	306.737	0.981662	1.97474	0.118528	8.28209	1.21027e-16	6.54857e-15	protein_coding
PLD1	ENSG00000075651	547.518	0.856648	1.81083	0.10391	8.24412	1.66373e-16	8.81847e-15	protein_coding
RFX3	ENSG00000080298	182.438	1.31882	2.49462	0.16002	8.24157	1.69968e-16	8.97235e-15	protein_coding
PER2	ENSG00000132326	415.22	-0.904002	0.534402	0.109892	-8.22624	1.93179e-16	1.01564e-14	protein_coding
LFNG	ENSG00000106003	270.837	1.03901	2.05481	0.126677	8.20202	2.36389e-16	1.21815e-14	protein_coding
CCDC86	ENSG00000110104	1215.94	-0.645611	0.639222	0.0790497	-8.16714	3.15779e-16	1.60184e-14	protein_coding
MYLIP	ENSG00000007944	139.74	1.40228	2.64319	0.171716	8.16628	3.18052e-16	1.60709e-14	protein_coding
AFF1	ENSG00000172493	1944.37	0.72836	1.65676	0.089211	8.16447	3.22853e-16	1.62503e-14	protein_coding
EHD4	ENSG00000103966	924.163	-0.610657	0.654898	0.0749177	-8.15104	3.60811e-16	1.78836e-14	protein_coding
FRAT2	ENSG00000181274	190.411	1.19767	2.2937	0.146986	8.14824	3.69257e-16	1.82326e-14	protein_coding
AADAC	ENSG00000114771	618.804	0.746285	1.67747	0.0919553	8.11574	4.82845e-16	2.3484e-14	protein_coding
FJX1	ENSG00000179431	1286.06	-0.780742	0.582067	0.0966186	-8.08066	6.4419e-16	3.06427e-14	protein_coding
ZNF862	ENSG00000106479	247.757	1.03892	2.05469	0.128589	8.0794	6.50876e-16	3.08477e-14	protein_coding
CKAP2	ENSG00000136108	1614.42	0.585758	1.50083	0.0725745	8.07113	6.96505e-16	3.27711e-14	protein_coding
C6orf141	ENSG00000197261	687.777	-0.826479	0.563904	0.10291	-8.03107	9.66233e-16	4.44947e-14	protein_coding
ALDH6A1	ENSG00000119711	214.918	1.18452	2.27288	0.147624	8.02389	1.02445e-15	4.68434e-14	protein_coding
SRGAP2	ENSG00000266028	1148.52	0.591449	1.50676	0.0737762	8.01679	1.08542e-15	4.94571e-14	protein_coding
ABCA1	ENSG00000165029	295.877	1.1534	2.22437	0.144265	7.99499	1.29583e-15	5.84295e-14	protein_coding
MAP2K3	ENSG00000034152	1382.15	-0.619428	0.650929	0.0775501	-7.98746	1.37751e-15	6.16841e-14	protein_coding
FGF2	ENSG00000138685	1506.89	-0.6201	0.650626	0.0777164	-7.97902	1.47505e-15	6.55991e-14	protein_coding
ANKZF1	ENSG00000163516	698.112	0.698271	1.62256	0.0875761	7.9733	1.54489e-15	6.84708e-14	protein_coding
RAD18	ENSG00000070950	857.8	-0.622066	0.64974	0.0780377	-7.97135	1.56948e-15	6.90892e-14	protein_coding
RNF103	ENSG00000239305	787.818	0.766417	1.70104	0.0962312	7.96433	1.66122e-15	7.26349e-14	protein_coding
GOLPH3L	ENSG00000143457	670.782	0.676142	1.59786	0.0849984	7.95476	1.79475e-15	7.82103e-14	protein_coding
CHML	ENSG00000203668	1264.49	-0.635106	0.643894	0.0799213	-7.94664	1.91633e-15	8.29513e-14	protein_coding
CACNA1G	ENSG00000006283	636.836	-0.694633	0.617866	0.0875695	-7.93237	2.15003e-15	9.21464e-14	protein_coding
GADD45A	ENSG00000116717	760.684	-0.66578	0.630348	0.08396	-7.92973	2.19626e-15	9.38179e-14	protein_coding
FZD7	ENSG00000155760	443.33	0.901355	1.86782	0.113802	7.92039	2.36775e-15	1.00482e-13	protein_coding
CHST11	ENSG00000171310	880.8	-0.620248	0.650559	0.0783347	-7.91793	2.41501e-15	1.02154e-13	protein_coding
TTK	ENSG00000112742	835.445	0.670939	1.59211	0.0848796	7.90459	2.68812e-15	1.12971e-13	protein_coding
SDC4	ENSG00000124145	1202.46	-0.749261	0.594908	0.0949535	-7.89082	3.00209e-15	1.25354e-13	protein_coding
TRMT61A	ENSG00000166166	931.054	-0.682087	0.623263	0.0868922	-7.84981	4.16655e-15	1.72315e-13	protein_coding
PCMTD1	ENSG00000168300	556.757	0.832907	1.78127	0.106841	7.79578	6.40122e-15	2.61882e-13	protein_coding
HSD17B11	ENSG00000198189	844.138	0.63412	1.55199	0.0813439	7.79555	6.41295e-15	2.61882e-13	protein_coding
JMY	ENSG00000152409	512.619	0.795435	1.7356	0.102291	7.77621	7.47278e-15	3.01435e-13	protein_coding
MTMR11	ENSG00000014914	606.25	0.829375	1.77692	0.10674	7.77004	7.84593e-15	3.1544e-13	protein_coding
FRAT1	ENSG00000165879	105.375	1.6197	3.07311	0.209058	7.74761	9.36348e-15	3.70714e-13	protein_coding
RRS1	ENSG00000179041	1038.63	-0.624578	0.64861	0.0806338	-7.74586	9.49399e-15	3.74739e-13	protein_coding
BSDC1	ENSG00000160058	974.705	0.603223	1.51911	0.0779647	7.73714	1.01679e-14	4.00122e-13	protein_coding
SOCS3	ENSG00000184557	497.237	-0.811977	0.569601	0.104974	-7.73502	1.03383e-14	4.056e-13	protein_coding
UCN2	ENSG00000145040	104.715	-1.59014	0.332138	0.20562	-7.73341	1.04702e-14	4.09537e-13	protein_coding
DCDC2	ENSG00000146038	466.629	0.755929	1.68872	0.0983345	7.68732	1.50244e-14	5.7724e-13	protein_coding
FAM111A	ENSG00000166801	998.435	0.622272	1.5393	0.0810533	7.67733	1.62444e-14	6.22271e-13	protein_coding
DIO2	ENSG00000211448	356.436	-0.902688	0.534889	0.117594	-7.67632	1.63719e-14	6.25309e-13	protein_coding
NIPAL3	ENSG00000001461	496.859	0.799012	1.73991	0.104117	7.67416	1.66504e-14	6.34082e-13	protein_coding
SLFNL1	ENSG00000171790	130.84	-1.40454	0.377738	0.183165	-7.66818	1.74457e-14	6.60496e-13	protein_coding
PUS7	ENSG00000091127	1022.06	-0.594128	0.662445	0.0775365	-7.66256	1.82258e-14	6.86031e-13	protein_coding
C5	ENSG00000106804	667.27	0.667561	1.58839	0.0872651	7.6498	2.01287e-14	7.55467e-13	protein_coding
CRIPT	ENSG00000119878	645.112	0.651449	1.57074	0.0854285	7.62566	2.42782e-14	9.07352e-13	protein_coding
NR5A2	ENSG00000116833	793.814	0.649234	1.56834	0.0852253	7.61785	2.57931e-14	9.59739e-13	protein_coding
ING4	ENSG00000111653	319.622	0.883168	1.84442	0.116132	7.60488	2.85162e-14	1.05803e-12	protein_coding
CDKL5	ENSG00000008086	849.659	-0.685533	0.621776	0.090217	-7.59871	2.99098e-14	1.10343e-12	protein_coding
HOMER1	ENSG00000152413	237.103	-1.01424	0.49509	0.133474	-7.59878	2.98946e-14	1.10343e-12	protein_coding
TNFAIP8L1	ENSG00000185361	178.116	1.20269	2.30168	0.158418	7.59187	3.15318e-14	1.1567e-12	protein_coding
RAB40B	ENSG00000141542	401.637	0.913967	1.88422	0.120438	7.58871	3.23101e-14	1.18191e-12	protein_coding
SPC25	ENSG00000152253	636.974	0.666709	1.58745	0.0880143	7.57501	3.59108e-14	1.30994e-12	protein_coding
DEPDC1	ENSG00000024526	986.315	0.607959	1.5241	0.0803646	7.56502	3.87817e-14	1.40676e-12	protein_coding
TSNARE1	ENSG00000171045	408.605	0.763556	1.69767	0.101548	7.51918	5.51191e-14	1.96103e-12	protein_coding
INPP5K	ENSG00000132376	914.019	0.620194	1.53708	0.0825471	7.51321	5.76937e-14	2.0359e-12	protein_coding
LAMC2	ENSG00000058085	1380.74	-0.595097	0.662	0.0792169	-7.51224	5.81221e-14	2.04546e-12	protein_coding
GPATCH4	ENSG00000160818	898.118	-0.588552	0.66501	0.0784485	-7.5024	6.26595e-14	2.19325e-12	protein_coding
SPTBN2	ENSG00000173898	993.87	-0.602706	0.658517	0.0805031	-7.48675	7.06005e-14	2.44485e-12	protein_coding
EFNB2	ENSG00000125266	158.465	-1.26739	0.41541	0.169403	-7.48151	7.34713e-14	2.53749e-12	protein_coding
PIGV	ENSG00000060642	322.197	0.876399	1.83579	0.117269	7.47338	7.81585e-14	2.69222e-12	protein_coding
FAM214A	ENSG00000047346	401.943	0.850579	1.80323	0.11387	7.46977	8.03351e-14	2.75987e-12	protein_coding
CBX7	ENSG00000100307	132.448	1.30662	2.47362	0.176442	7.40538	1.30772e-13	4.42241e-12	protein_coding
NDC80	ENSG00000080986	440.198	0.777729	1.71443	0.105126	7.39809	1.38153e-13	4.64782e-12	protein_coding
ID2	ENSG00000115738	1309.13	-0.621624	0.649939	0.08408	-7.39325	1.4328e-13	4.80785e-12	protein_coding
RRP15	ENSG00000067533	854.941	-0.614914	0.652969	0.0833198	-7.38017	1.58087e-13	5.29103e-12	protein_coding
PER3	ENSG00000049246	172.197	-1.13914	0.454031	0.154896	-7.35423	1.92034e-13	6.37788e-12	protein_coding
CCDC28A	ENSG00000024862	261.859	0.958929	1.94387	0.130654	7.33946	2.14464e-13	7.08658e-12	protein_coding
POP1	ENSG00000104356	537.861	-0.707762	0.612269	0.0964681	-7.33675	2.18844e-13	7.21295e-12	protein_coding
RARB	ENSG00000077092	555.873	0.659305	1.57932	0.0899937	7.32613	2.36894e-13	7.74889e-12	protein_coding
SCNN1A	ENSG00000111319	691.314	-0.640737	0.641385	0.0875436	-7.31907	2.49701e-13	8.10655e-12	protein_coding
TIPIN	ENSG00000075131	461.794	-0.741818	0.597985	0.101523	-7.30689	2.73391e-13	8.83148e-12	protein_coding
PFKFB4	ENSG00000114268	278.863	-0.999874	0.500044	0.137776	-7.25727	3.94978e-13	1.26024e-11	protein_coding
PMM2	ENSG00000140650	575.625	-0.685676	0.621714	0.0951096	-7.20932	5.62311e-13	1.75507e-11	protein_coding
AR	ENSG00000169083	1825.99	0.669919	1.59098	0.0930363	7.20063	5.99362e-13	1.85759e-11	protein_coding
PSRC1	ENSG00000134222	638.703	0.668444	1.58936	0.0930209	7.18595	6.67399e-13	2.05863e-11	protein_coding
WNK2	ENSG00000165238	703.838	-0.626301	0.647835	0.0873865	-7.16702	7.66461e-13	2.34194e-11	protein_coding
REPS2	ENSG00000169891	124.017	1.33354	2.5202	0.186454	7.15212	8.54466e-13	2.59862e-11	protein_coding
PLEKHA2	ENSG00000169499	426.8	-0.709231	0.611646	0.099479	-7.12945	1.0077e-12	3.05034e-11	protein_coding
COL16A1	ENSG00000084636	380.189	-0.739735	0.598849	0.104769	-7.06064	1.65741e-12	4.94786e-11	protein_coding
STC1	ENSG00000159167	259.024	-0.912381	0.531308	0.129944	-7.02133	2.19759e-12	6.44198e-11	protein_coding
RAB40C	ENSG00000197562	666.258	0.585212	1.50026	0.0837295	6.98932	2.76216e-12	8.02448e-11	protein_coding
POLR3G	ENSG00000113356	353.057	-0.839032	0.559019	0.120219	-6.97918	2.96905e-12	8.60627e-11	protein_coding
GRIN2B	ENSG00000273079	305.099	-1.06257	0.478779	0.153181	-6.93669	4.01397e-12	1.14814e-10	protein_coding
WDR4	ENSG00000160193	663.034	-0.588851	0.664872	0.0850138	-6.92654	4.31267e-12	1.23086e-10	protein_coding
ARNTL	ENSG00000133794	451.059	0.67118	1.59238	0.0971995	6.90518	5.01381e-12	1.4185e-10	protein_coding
C15orf52	ENSG00000188549	657.917	-0.593598	0.662688	0.0860101	-6.90149	5.14588e-12	1.44955e-10	protein_coding
RASSF10	ENSG00000189431	289.875	0.887266	1.84967	0.1289	6.88337	5.84529e-12	1.6289e-10	protein_coding
OGFRL1	ENSG00000119900	674.796	-0.736637	0.600137	0.107056	-6.88082	5.95069e-12	1.65473e-10	protein_coding
NFKBIE	ENSG00000146232	349.862	-0.842196	0.557794	0.122414	-6.87988	5.99032e-12	1.66219e-10	protein_coding
OAS1	ENSG00000089127	435.694	0.74742	1.67879	0.108782	6.87084	6.38268e-12	1.76352e-10	protein_coding
NAV1	ENSG00000134369	919.359	-0.620932	0.650251	0.0903771	-6.87046	6.3997e-12	1.76447e-10	protein_coding
ANKRA2	ENSG00000164331	274.058	0.855461	1.80934	0.124591	6.86614	6.59605e-12	1.81475e-10	protein_coding
SAP30	ENSG00000164105	285.935	0.807367	1.75001	0.117892	6.84835	7.47068e-12	2.02959e-10	protein_coding
HECA	ENSG00000112406	133.917	1.16861	2.24795	0.171121	6.82914	8.54249e-12	2.27856e-10	protein_coding
CHD7	ENSG00000171316	679.619	-0.640197	0.641626	0.0937336	-6.82996	8.49412e-12	2.27856e-10	protein_coding
NPBWR1	ENSG00000183729	190.595	0.983209	1.97686	0.144002	6.82774	8.62611e-12	2.295e-10	protein_coding
SLC25A22	ENSG00000177542	721.64	-0.587541	0.665476	0.0862039	-6.81571	9.38012e-12	2.48086e-10	protein_coding
FAM222A	ENSG00000139438	153.359	-1.158	0.448132	0.170099	-6.80781	9.90974e-12	2.6103e-10	protein_coding
YOD1	ENSG00000180667	560.425	-0.664197	0.63104	0.0976212	-6.80382	1.01877e-11	2.67391e-10	protein_coding
RHEBL1	ENSG00000167550	86.2968	1.4283	2.6913	0.210496	6.78542	1.1575e-11	3.03049e-10	protein_coding
FBXO32	ENSG00000156804	296.406	0.867553	1.82457	0.128201	6.76715	1.31347e-11	3.42504e-10	protein_coding
SLC2A12	ENSG00000146411	80.2054	1.69314	3.23359	0.25145	6.7335	1.65633e-11	4.2508e-10	protein_coding
THSD7A	ENSG00000005108	973.385	0.585032	1.50007	0.0869719	6.72668	1.73582e-11	4.42856e-10	protein_coding
PDK1	ENSG00000152256	208.145	-1.01509	0.494798	0.151202	-6.71345	1.90081e-11	4.81169e-10	protein_coding
ARHGEF39	ENSG00000137135	501.256	0.672947	1.59433	0.100729	6.68078	2.37674e-11	5.94689e-10	protein_coding
HOXB3	ENSG00000120093	441.135	0.670851	1.59201	0.100475	6.6768	2.44218e-11	6.09887e-10	protein_coding
TPRN	ENSG00000176058	515.174	0.811651	1.75522	0.121769	6.66548	2.63796e-11	6.55114e-10	protein_coding
TNFRSF9	ENSG00000049249	52.9393	-2.38664	0.191227	0.35932	-6.6421	3.09242e-11	7.63463e-10	protein_coding
OXTR	ENSG00000180914	261.898	-0.860385	0.550805	0.129602	-6.63866	3.16548e-11	7.80019e-10	protein_coding
AK4	ENSG00000162433	499.704	-0.6675	0.629597	0.100558	-6.63796	3.18058e-11	7.82254e-10	protein_coding
MTSS1L	ENSG00000132613	709.531	-0.677717	0.625154	0.1022	-6.63129	3.32776e-11	8.15363e-10	protein_coding
NOP16	ENSG00000048162	631.959	-0.586908	0.665768	0.0887945	-6.60973	3.85015e-11	9.29331e-10	protein_coding
PELI2	ENSG00000139946	214.261	0.899362	1.86524	0.136174	6.60451	3.98841e-11	9.57366e-10	protein_coding
AGAP6	ENSG00000204149	386.073	-0.70608	0.612984	0.106917	-6.60401	4.00189e-11	9.5883e-10	protein_coding
COL4A3	ENSG00000169031	325.576	0.799768	1.74082	0.121166	6.60061	4.09474e-11	9.79269e-10	protein_coding
INSR	ENSG00000171105	396.381	0.674437	1.59597	0.102202	6.59906	4.13765e-11	9.87711e-10	protein_coding
ZFYVE1	ENSG00000165861	473.771	0.653458	1.57293	0.0995081	6.56689	5.13777e-11	1.20432e-09	protein_coding
VCAN	ENSG00000038427	1511.51	0.615827	1.53244	0.0940399	6.54857	5.80904e-11	1.34948e-09	protein_coding
KCNAB3	ENSG00000170049	130.242	-1.28711	0.40977	0.196718	-6.54292	6.03285e-11	1.39897e-09	protein_coding
SAMD4A	ENSG00000020577	559.044	-0.690668	0.619567	0.105573	-6.54212	6.06524e-11	1.40398e-09	protein_coding
PDSS1	ENSG00000148459	270.658	-0.786975	0.579558	0.120876	-6.51058	7.48593e-11	1.71753e-09	protein_coding
SLC5A3	ENSG00000198743	624.344	-0.620092	0.650629	0.0953416	-6.5039	7.82628e-11	1.7893e-09	protein_coding
TRIM69	ENSG00000185880	167.29	1.01171	2.0163	0.155725	6.49675	8.20758e-11	1.87317e-09	protein_coding
CDCP1	ENSG00000163814	342.67	-0.747778	0.59552	0.115875	-6.4533	1.09443e-10	2.4674e-09	protein_coding
CCDC85B	ENSG00000175602	1452.25	-0.616327	0.65233	0.0958822	-6.42795	1.29333e-10	2.91077e-09	protein_coding
AMER1	ENSG00000184675	288.662	-0.770164	0.586351	0.120963	-6.36692	1.92856e-10	4.29576e-09	protein_coding
EIF4A1	ENSG00000161960	184.068	-0.942908	0.520183	0.148185	-6.36304	1.978e-10	4.39834e-09	protein_coding
MXI1	ENSG00000119950	289.272	0.762558	1.6965	0.119935	6.35811	2.04247e-10	4.53394e-09	protein_coding
DNASE1	ENSG00000213918	390.952	0.702283	1.62708	0.110632	6.34791	2.18255e-10	4.82195e-09	protein_coding
CYB5D2	ENSG00000167740	486.72	0.614971	1.53153	0.0971762	6.32841	2.47696e-10	5.45183e-09	protein_coding
MXRA8	ENSG00000162576	256.325	-0.858792	0.551414	0.136162	-6.30712	2.84283e-10	6.18376e-09	protein_coding
WDTC1	ENSG00000142784	614.997	0.593351	1.50875	0.0941587	6.3016	2.94583e-10	6.39707e-09	protein_coding
RELT	ENSG00000054967	254.275	-0.910622	0.531956	0.144811	-6.28834	3.20871e-10	6.94472e-09	protein_coding
KIAA1644	ENSG00000138944	113.006	-1.20305	0.434356	0.191395	-6.28568	3.2643e-10	7.05328e-09	protein_coding
GLUL	ENSG00000135821	414.313	0.661115	1.5813	0.105495	6.26677	3.68616e-10	7.89909e-09	protein_coding
DHODH	ENSG00000102967	541.988	-0.602912	0.658424	0.0962462	-6.26427	3.74583e-10	8.01373e-09	protein_coding
TLE4	ENSG00000106829	423.28	-0.619333	0.650972	0.099147	-6.24661	4.19449e-10	8.90027e-09	protein_coding
KLHL23	ENSG00000213160	476.564	-0.599623	0.659926	0.0960036	-6.24584	4.21521e-10	8.92965e-09	protein_coding
YPEL1	ENSG00000100027	38.7322	2.08188	4.23358	0.334723	6.2197	4.98116e-10	1.04669e-08	protein_coding
VDR	ENSG00000111424	135.934	-1.19606	0.436464	0.192463	-6.21451	5.14849e-10	1.07489e-08	protein_coding
P2RY2	ENSG00000175591	347.654	-0.71022	0.611227	0.114649	-6.19472	5.83887e-10	1.20355e-08	protein_coding
TP63	ENSG00000073282	179.11	0.988487	1.9841	0.159846	6.18401	6.24933e-10	1.28003e-08	protein_coding
FA2H	ENSG00000103089	681.908	-0.618238	0.651466	0.100036	-6.18013	6.40476e-10	1.3098e-08	protein_coding
TMEM92	ENSG00000167105	179.403	0.930658	1.90615	0.15116	6.15678	7.4238e-10	1.51333e-08	protein_coding
VGLL3	ENSG00000206538	607.453	0.643718	1.56235	0.104713	6.14745	7.87405e-10	1.59769e-08	protein_coding
ENDOD1	ENSG00000149218	448.287	-0.610596	0.654926	0.0997884	-6.1189	9.42211e-10	1.89112e-08	protein_coding
CREB3L4	ENSG00000143578	220.094	0.833754	1.78232	0.137104	6.08119	1.19296e-09	2.36877e-08	protein_coding
CYP3A5	ENSG00000106258	193.775	1.05395	2.0762	0.173508	6.07436	1.24481e-09	2.46044e-08	protein_coding
KIZ	ENSG00000088970	261.841	0.806828	1.74936	0.133388	6.04871	1.46009e-09	2.86416e-08	protein_coding
KIF12	ENSG00000136883	179.273	0.902325	1.86908	0.149491	6.03596	1.5802e-09	3.08578e-08	protein_coding
GAS2L3	ENSG00000139354	643.901	0.596839	1.5124	0.0989635	6.0309	1.63044e-09	3.17912e-08	protein_coding
PAIP2B	ENSG00000124374	72.5289	1.36674	2.57887	0.227219	6.01506	1.79817e-09	3.46969e-08	protein_coding
ZHX3	ENSG00000174306	412.373	-0.615774	0.65258	0.10268	-5.99701	2.00983e-09	3.83255e-08	protein_coding
KLF9	ENSG00000119138	186.081	-0.908868	0.532603	0.151602	-5.99509	2.03377e-09	3.87252e-08	protein_coding
CDKN2D	ENSG00000129355	173.033	0.892701	1.85665	0.148932	5.99403	2.047e-09	3.892e-08	protein_coding
ELFN2	ENSG00000166897	795.607	-0.58942	0.66461	0.0985546	-5.98065	2.22254e-09	4.19505e-08	protein_coding
IL34	ENSG00000157368	27.5174	-2.56584	0.168891	0.429185	-5.97839	2.25357e-09	4.24743e-08	protein_coding
MARS2	ENSG00000247626	396.564	-0.617896	0.65162	0.10337	-5.97751	2.2657e-09	4.26412e-08	protein_coding
LXN	ENSG00000079257	335.261	0.676771	1.59856	0.113228	5.97704	2.27232e-09	4.26865e-08	protein_coding
ZNF277	ENSG00000198839	372.508	0.625283	1.54251	0.104785	5.96727	2.41249e-09	4.49477e-08	protein_coding
ABCG1	ENSG00000160179	33.1208	2.26644	4.81133	0.38163	5.93883	2.87056e-09	5.31771e-08	protein_coding
LENG9	ENSG00000275183	209.788	0.812815	1.75664	0.136971	5.93422	2.95249e-09	5.45391e-08	protein_coding
CDC25A	ENSG00000164045	436.138	-0.592045	0.663402	0.0998495	-5.92938	3.04089e-09	5.59333e-08	protein_coding
GDPD5	ENSG00000158555	425.981	0.619853	1.53672	0.10558	5.87094	4.3332e-09	7.77224e-08	protein_coding
RAPGEFL1	ENSG00000108352	196.13	-0.836497	0.560001	0.143083	-5.84623	5.02833e-09	8.93268e-08	protein_coding
LONRF1	ENSG00000154359	378.353	0.668372	1.58928	0.115292	5.7972	6.74312e-09	1.17696e-07	protein_coding
ABHD8	ENSG00000127220	175.257	0.876149	1.83547	0.151201	5.7946	6.84852e-09	1.19216e-07	protein_coding
LZTFL1	ENSG00000163818	320.951	0.717641	1.64449	0.124709	5.75451	8.68934e-09	1.48669e-07	protein_coding
ARRB1	ENSG00000137486	233.094	0.778548	1.7154	0.135405	5.74979	8.93553e-09	1.52431e-07	protein_coding
C11orf54	ENSG00000182919	388.27	0.606275	1.52232	0.105446	5.74962	8.94445e-09	1.52431e-07	protein_coding
DNAL4	ENSG00000100246	187.002	0.88031	1.84077	0.153667	5.72868	1.01217e-08	1.70703e-07	protein_coding
POF1B	ENSG00000124429	500.403	0.602638	1.51849	0.10524	5.72633	1.02629e-08	1.72858e-07	protein_coding
RGS2	ENSG00000116741	227.357	-0.747314	0.595711	0.132172	-5.6541	1.56667e-08	2.57529e-07	protein_coding
TFCP2L1	ENSG00000115112	405.164	-0.594101	0.662457	0.105089	-5.6533	1.57393e-08	2.58072e-07	protein_coding
CRACR2B	ENSG00000177685	193.766	-0.881836	0.542677	0.156332	-5.64077	1.69288e-08	2.76178e-07	protein_coding
IL18BP	ENSG00000137496	258.568	-0.777892	0.583218	0.13797	-5.63811	1.71931e-08	2.80138e-07	protein_coding
EDN2	ENSG00000127129	51.6023	-1.60121	0.329602	0.284326	-5.63158	1.78565e-08	2.89493e-07	protein_coding
TIMM23B	ENSG00000204152	287.287	-0.699039	0.615982	0.124292	-5.62415	1.86427e-08	3.01863e-07	protein_coding
THNSL1	ENSG00000185875	235.645	0.739219	1.66927	0.132086	5.59649	2.18729e-08	3.51536e-07	protein_coding
RGS14	ENSG00000169220	202.065	0.784326	1.72229	0.140267	5.59165	2.24919e-08	3.59262e-07	protein_coding
C2orf42	ENSG00000115998	206.027	0.761921	1.69575	0.136421	5.58508	2.33595e-08	3.71748e-07	protein_coding
SLC40A1	ENSG00000138449	398.55	0.595677	1.51118	0.106673	5.58415	2.34843e-08	3.73276e-07	protein_coding
PLD6	ENSG00000179598	199.917	-0.858897	0.551374	0.154147	-5.57193	2.5193e-08	3.97035e-07	protein_coding
AXIN2	ENSG00000168646	130.203	0.945351	1.92566	0.169777	5.5682	2.57384e-08	4.05137e-07	protein_coding
HIRIP3	ENSG00000149929	392.864	0.619392	1.53623	0.11131	5.56458	2.62784e-08	4.12637e-07	protein_coding
NFKB2	ENSG00000077150	2493.22	-0.882683	0.542358	0.159127	-5.54702	2.90578e-08	4.52416e-07	protein_coding
EME2	ENSG00000197774	662.801	-0.626319	0.647827	0.113852	-5.50117	3.77281e-08	5.7572e-07	protein_coding
ADD3	ENSG00000148700	418.997	0.586328	1.50142	0.107386	5.46001	4.76098e-08	7.12283e-07	protein_coding
CCBE1	ENSG00000183287	122.51	-0.985751	0.504963	0.18076	-5.45336	4.94255e-08	7.33531e-07	protein_coding
GTF2IRD2B	ENSG00000174428	229.911	0.724379	1.65219	0.13361	5.42159	5.90718e-08	8.68309e-07	protein_coding
SAMD9	ENSG00000205413	251.428	0.698721	1.62307	0.12888	5.42148	5.91087e-08	8.68309e-07	protein_coding
SPATA7	ENSG00000042317	170.481	0.815788	1.76026	0.150603	5.41681	6.06708e-08	8.89244e-07	protein_coding
RPL36A	ENSG00000241343	175.54	-0.82603	0.564079	0.15288	-5.40313	6.54896e-08	9.5556e-07	protein_coding
C5AR2	ENSG00000134830	40.8226	-1.68891	0.310162	0.315428	-5.35433	8.58744e-08	1.22815e-06	protein_coding
CNR1	ENSG00000118432	156.512	0.855996	1.81001	0.160131	5.34561	9.01129e-08	1.28312e-06	protein_coding
C1orf61	ENSG00000125462	153.099	0.837209	1.78659	0.157124	5.32833	9.91204e-08	1.39911e-06	protein_coding
GCNT1	ENSG00000187210	80.7155	1.13782	2.20048	0.213712	5.32408	1.01464e-07	1.42908e-06	protein_coding
BEND7	ENSG00000165626	413.218	0.595594	1.51109	0.112078	5.3141	1.07188e-07	1.50318e-06	protein_coding
FOXN3	ENSG00000053254	642.246	0.594308	1.50975	0.112199	5.29689	1.17793e-07	1.6448e-06	protein_coding
CCDC78	ENSG00000162004	263.299	-0.742772	0.59759	0.140525	-5.28567	1.25242e-07	1.73946e-06	protein_coding
CHDH	ENSG00000016391	247.09	-0.670543	0.62827	0.127361	-5.26489	1.40277e-07	1.92359e-06	protein_coding
RPS6KA5	ENSG00000100784	244.696	0.681387	1.60368	0.12944	5.26411	1.40867e-07	1.92964e-06	protein_coding
FAM72B	ENSG00000188610	163.884	0.795034	1.73512	0.15211	5.2267	1.72562e-07	2.3367e-06	protein_coding
NOCT	ENSG00000151014	135.539	-0.926852	0.526005	0.177614	-5.21835	1.8052e-07	2.43178e-06	protein_coding
ZC3H6	ENSG00000188177	105.992	1.01074	2.01494	0.19373	5.21726	1.81591e-07	2.44367e-06	protein_coding
ADRA1D	ENSG00000171873	226.176	-0.695047	0.617689	0.133374	-5.21125	1.87575e-07	2.51897e-06	protein_coding
RAB37	ENSG00000172794	48.34	1.51668	2.86131	0.292585	5.1837	2.17521e-07	2.87651e-06	protein_coding
OPRL1	ENSG00000125510	70.3318	1.19047	2.28228	0.230628	5.16188	2.44485e-07	3.19726e-06	protein_coding
PLSCR4	ENSG00000114698	315.271	0.600601	1.51635	0.116374	5.16096	2.45685e-07	3.20972e-06	protein_coding
NEMP2	ENSG00000189362	282.532	0.618895	1.5357	0.120013	5.15691	2.51054e-07	3.27e-06	protein_coding
GSDMB	ENSG00000073605	191.854	0.7167	1.64342	0.139582	5.1346	2.82739e-07	3.64975e-06	protein_coding
PRR15	ENSG00000176532	244.183	0.650505	1.56972	0.12714	5.11644	3.11362e-07	3.99935e-06	protein_coding
FAM78A	ENSG00000126882	57.9133	1.31048	2.48025	0.256185	5.11537	3.13127e-07	4.01805e-06	protein_coding
ZNF837	ENSG00000152475	106.628	0.971157	1.96041	0.189954	5.1126	3.17757e-07	4.06141e-06	protein_coding
ZNF524	ENSG00000171443	253.446	0.649963	1.56913	0.127167	5.11109	3.20307e-07	4.07795e-06	protein_coding
PAQR8	ENSG00000170915	70.6774	1.20661	2.30794	0.236119	5.11017	3.21867e-07	4.0938e-06	protein_coding
TMEM187	ENSG00000177854	217.294	0.673707	1.59517	0.132333	5.09101	3.56154e-07	4.50343e-06	protein_coding
B3GNT5	ENSG00000176597	288.684	-0.609018	0.655643	0.119751	-5.08571	3.66254e-07	4.61316e-06	protein_coding
VAV3	ENSG00000134215	229.436	0.796031	1.73632	0.15733	5.05962	4.20099e-07	5.25569e-06	protein_coding
CALML4	ENSG00000129007	176.002	-0.750535	0.594383	0.14862	-5.05001	4.4179e-07	5.48314e-06	protein_coding
PDK2	ENSG00000005882	216.46	0.669534	1.59056	0.133277	5.02361	5.07079e-07	6.21219e-06	protein_coding
ALPK1	ENSG00000073331	320.792	0.70944	1.63517	0.141384	5.01782	5.22621e-07	6.3796e-06	protein_coding
FBXO8	ENSG00000164117	232.717	0.640661	1.55904	0.127672	5.01803	5.22028e-07	6.3796e-06	protein_coding
PLA2G6	ENSG00000184381	136.432	0.862441	1.81811	0.172089	5.0116	5.39804e-07	6.55744e-06	protein_coding
EIF5A2	ENSG00000163577	328.532	-0.598231	0.660564	0.120359	-4.97038	6.68217e-07	7.98295e-06	protein_coding
TGFA	ENSG00000163235	272.203	-0.617201	0.651935	0.12445	-4.95942	7.07051e-07	8.43137e-06	protein_coding
ANXA8	ENSG00000265190	250.766	-0.622396	0.649591	0.126386	-4.92457	8.4547e-07	9.97209e-06	protein_coding
HES4	ENSG00000188290	458.574	-0.605562	0.657215	0.123153	-4.91714	8.78165e-07	1.03389e-05	protein_coding
FAM117A	ENSG00000121104	64.1538	1.17735	2.26162	0.240215	4.90124	9.52322e-07	1.11213e-05	protein_coding
IL1RAP	ENSG00000196083	162.189	-0.759504	0.590699	0.155189	-4.89406	9.87777e-07	1.14734e-05	protein_coding
THAP10	ENSG00000129028	259.33	0.601375	1.51716	0.12335	4.87536	1.08613e-06	1.2515e-05	protein_coding
CD3EAP	ENSG00000117877	214.48	-0.70288	0.614345	0.144335	-4.86979	1.11717e-06	1.28613e-05	protein_coding
STAG3	ENSG00000066923	209.608	0.651328	1.57061	0.134461	4.84398	1.27266e-06	1.45354e-05	protein_coding
DPF1	ENSG00000011332	149.798	-0.78011	0.582322	0.161681	-4.825	1.40004e-06	1.5837e-05	protein_coding
TLR1	ENSG00000174125	59.5311	1.25155	2.38096	0.259826	4.81686	1.45832e-06	1.63854e-05	protein_coding
CARD6	ENSG00000132357	258.419	0.631891	1.5496	0.131259	4.81406	1.47893e-06	1.6585e-05	protein_coding
MB21D2	ENSG00000180611	171.603	-0.716635	0.608515	0.14921	-4.80287	1.5641e-06	1.74947e-05	protein_coding
BFSP1	ENSG00000125864	160.277	0.74865	1.68022	0.156018	4.79848	1.59873e-06	1.77901e-05	protein_coding
PPFIA4	ENSG00000143847	35.6141	-1.68142	0.311775	0.353061	-4.76241	1.91298e-06	2.09637e-05	protein_coding
CLEC2B	ENSG00000110852	36.4898	1.75235	3.36907	0.369451	4.74313	2.10445e-06	2.27547e-05	protein_coding
MOB3B	ENSG00000120162	192.722	-0.671286	0.627947	0.141868	-4.73176	2.22577e-06	2.39668e-05	protein_coding
SLITRK6	ENSG00000184564	40.0812	1.43775	2.70898	0.304401	4.72321	2.32151e-06	2.48739e-05	protein_coding
VASN	ENSG00000168140	292.196	0.59894	1.5146	0.127517	4.69695	2.64076e-06	2.79713e-05	protein_coding
TOMM5	ENSG00000175768	49.2997	-1.31133	0.402949	0.280513	-4.67477	2.94288e-06	3.07204e-05	protein_coding
GKAP1	ENSG00000165113	194.218	0.725607	1.6536	0.155746	4.65891	3.17888e-06	3.29194e-05	protein_coding
ZNF608	ENSG00000168916	235.89	0.648593	1.56764	0.139329	4.65513	3.23777e-06	3.34758e-05	protein_coding
ZNF688	ENSG00000229809	142.709	0.796789	1.73723	0.171298	4.65147	3.29575e-06	3.39942e-05	protein_coding
DEPTOR	ENSG00000155792	70.8202	1.21242	2.31727	0.260691	4.65081	3.30631e-06	3.40759e-05	protein_coding
POU5F1	ENSG00000204531	104.057	-0.970241	0.510421	0.209703	-4.62674	3.71466e-06	3.79234e-05	protein_coding
FAM72D	ENSG00000215784	106.581	0.849271	1.80159	0.183634	4.62481	3.7494e-06	3.8188e-05	protein_coding
FAM50B	ENSG00000145945	145.694	0.737397	1.66717	0.159662	4.61848	3.86557e-06	3.91868e-05	protein_coding
MTURN	ENSG00000180354	160.486	0.72035	1.64758	0.156236	4.61066	4.014e-06	4.05648e-05	protein_coding
FCGBP	ENSG00000275395	187.604	0.685145	1.60786	0.148616	4.61018	4.02328e-06	4.0627e-05	protein_coding
HNF4G	ENSG00000164749	67.9672	1.07521	2.10703	0.233721	4.6004	4.2168e-06	4.23506e-05	protein_coding
BAAT	ENSG00000136881	165.317	0.827705	1.77486	0.18105	4.5717	4.8378e-06	4.8067e-05	protein_coding
NCR3LG1	ENSG00000188211	287.863	-0.728553	0.603509	0.159879	-4.5569	5.1913e-06	5.13436e-05	protein_coding
KREMEN2	ENSG00000131650	101.525	-0.90748	0.533115	0.200427	-4.52774	5.9619e-06	5.79067e-05	protein_coding
MYOCD	ENSG00000141052	61.3786	1.17576	2.25913	0.260483	4.51379	6.36787e-06	6.15735e-05	protein_coding
FUZ	ENSG00000010361	188.308	0.644539	1.56324	0.143117	4.50359	6.6815e-06	6.4176e-05	protein_coding
LRRC75B	ENSG00000178026	227.38	0.618766	1.53556	0.137702	4.49352	7.00545e-06	6.7089e-05	protein_coding
VPS37D	ENSG00000176428	195.074	0.658229	1.57814	0.146512	4.49267	7.03372e-06	6.73101e-05	protein_coding
SRGAP2B	ENSG00000196369	235.122	0.588416	1.5036	0.131002	4.49167	7.06667e-06	6.75757e-05	protein_coding
LCAT	ENSG00000213398	172.874	-0.677995	0.625033	0.151361	-4.47934	7.48758e-06	7.11813e-05	protein_coding
CDH6	ENSG00000113361	55.1478	1.17593	2.25938	0.263098	4.46953	7.83929e-06	7.43616e-05	protein_coding
SLFN5	ENSG00000166750	591.715	0.999808	1.99973	0.223718	4.46906	7.85651e-06	7.44163e-05	protein_coding
DET1	ENSG00000140543	243.83	0.59669	1.51224	0.13355	4.46791	7.89869e-06	7.47068e-05	protein_coding
KCNH1	ENSG00000143473	129.707	-0.832105	0.561709	0.18821	-4.42114	9.81806e-06	9.081e-05	protein_coding
RUNX2	ENSG00000124813	56.4528	-1.16225	0.446816	0.262991	-4.41934	9.90009e-06	9.15036e-05	protein_coding
TAF5	ENSG00000148835	215.636	0.608495	1.52467	0.137761	4.41704	1.00063e-05	9.23535e-05	protein_coding
SEPSECS	ENSG00000109618	211.261	0.613617	1.53009	0.139033	4.41345	1.01734e-05	9.36962e-05	protein_coding
NPAS1	ENSG00000130751	104.409	0.891676	1.85533	0.202152	4.41092	1.02931e-05	9.45974e-05	protein_coding
SPHK1	ENSG00000176170	174.606	-0.724777	0.605091	0.164649	-4.40194	1.07288e-05	9.83924e-05	protein_coding
KIAA1107	ENSG00000069712	82.3225	0.974124	1.96445	0.221863	4.39066	1.13009e-05	0.000103228	protein_coding
ACVR2B	ENSG00000114739	365.523	0.633526	1.55135	0.144294	4.39053	1.13077e-05	0.000103228	protein_coding
C14orf28	ENSG00000179476	103.682	0.839526	1.78946	0.191324	4.38798	1.14406e-05	0.000104331	protein_coding
SRPK3	ENSG00000184343	85.2723	-0.981082	0.5066	0.223644	-4.38681	1.15023e-05	0.0001046	protein_coding
HSPA12B	ENSG00000132622	137.181	-0.745952	0.596274	0.17044	-4.37662	1.20534e-05	0.000108849	protein_coding
SESN3	ENSG00000149212	65.4071	1.04574	2.06443	0.239325	4.36954	1.24508e-05	0.000111906	protein_coding
STARD8	ENSG00000130052	116.014	0.804597	1.74666	0.184283	4.36609	1.26488e-05	0.000113516	protein_coding
ADAT2	ENSG00000189007	218.805	-0.60068	0.659443	0.137791	-4.35936	1.30446e-05	0.000116424	protein_coding
ORAI3	ENSG00000175938	163.697	0.66364	1.58407	0.153176	4.33253	1.47403e-05	0.000130572	protein_coding
FAM131C	ENSG00000185519	311.611	-0.668035	0.629363	0.154746	-4.31697	1.58187e-05	0.000138892	protein_coding
WDR97	ENSG00000179698	191.907	-0.641052	0.641245	0.148516	-4.31637	1.58614e-05	0.000139079	protein_coding
ZNF296	ENSG00000170684	92.8458	-0.896684	0.53712	0.208078	-4.30937	1.63717e-05	0.000142975	protein_coding
NFKBIA	ENSG00000100906	1325.86	-0.842734	0.557586	0.195573	-4.30904	1.63962e-05	0.000143092	protein_coding
QRICH2	ENSG00000129646	87.1258	0.882102	1.84306	0.206833	4.26481	2.00074e-05	0.000170819	protein_coding
PPARA	ENSG00000186951	213.844	0.604958	1.52093	0.141954	4.26165	2.02924e-05	0.000173025	protein_coding
BACH2	ENSG00000112182	28.8555	1.76961	3.40962	0.415518	4.25881	2.05519e-05	0.000174779	protein_coding
APLF	ENSG00000169621	88.2485	0.912908	1.88284	0.214978	4.24653	2.17108e-05	0.000182838	protein_coding
IRAK2	ENSG00000134070	732.862	-1.22345	0.428258	0.288326	-4.24329	2.20267e-05	0.000185139	protein_coding
NFATC2	ENSG00000101096	191.655	0.611986	1.52836	0.14454	4.23402	2.29549e-05	0.000191576	protein_coding
FBXW10	ENSG00000171931	70.4814	1.02357	2.03295	0.242729	4.21693	2.47649e-05	0.000204188	protein_coding
FKBPL	ENSG00000204315	151.9	0.663328	1.58373	0.157336	4.21599	2.48689e-05	0.000204786	protein_coding
NMNAT1	ENSG00000173614	109.441	0.769209	1.70434	0.182536	4.21401	2.50872e-05	0.000206452	protein_coding
HLF	ENSG00000108924	50.6245	-1.18847	0.438767	0.284152	-4.18253	2.88286e-05	0.000234126	protein_coding
SPARC	ENSG00000113140	108.835	-0.802738	0.57326	0.192533	-4.16935	3.05467e-05	0.000246385	protein_coding
SFRP4	ENSG00000106483	202.768	0.588787	1.50398	0.1415	4.16103	3.16821e-05	0.000254122	protein_coding
WNT10B	ENSG00000169884	71.5128	-1.00455	0.498425	0.242106	-4.14922	3.3361e-05	0.000266437	protein_coding
SPATA18	ENSG00000163071	137.849	0.697158	1.62131	0.168474	4.13807	3.50244e-05	0.000276659	protein_coding
THAP2	ENSG00000173451	76.1079	0.917293	1.88857	0.222257	4.12717	3.67253e-05	0.000288166	protein_coding
CLEC2D	ENSG00000069493	83.79	0.886618	1.84884	0.214966	4.12445	3.71619e-05	0.00029124	protein_coding
TMTC2	ENSG00000179104	202.277	0.590465	1.50573	0.143552	4.11325	3.90126e-05	0.00030464	protein_coding
AMBP	ENSG00000106927	119.857	0.713788	1.6401	0.174425	4.09224	4.27233e-05	0.000330635	protein_coding
TNFSF12	ENSG00000239697	149.97	0.660869	1.58104	0.16187	4.08272	4.45116e-05	0.000343043	protein_coding
MCF2L	ENSG00000126217	63.2023	0.976027	1.96704	0.240454	4.05911	4.92609e-05	0.000376667	protein_coding
NAPRT	ENSG00000147813	219.901	-0.598196	0.66058	0.147375	-4.05901	4.92805e-05	0.000376667	protein_coding
RASSF6	ENSG00000169435	177.107	0.648879	1.56795	0.159882	4.05848	4.93923e-05	0.000377136	protein_coding
PRSS16	ENSG00000112812	112.457	0.732786	1.66185	0.18083	4.05234	5.07078e-05	0.000385986	protein_coding
HBEGF	ENSG00000113070	59.7787	-1.07143	0.475846	0.26534	-4.03796	5.39173e-05	0.000407076	protein_coding
BORCS6	ENSG00000196544	154.807	0.620341	1.53724	0.153764	4.03437	5.4749e-05	0.000412157	protein_coding
B3GALT4	ENSG00000235863	34.6751	1.47626	2.78226	0.366049	4.03294	5.5083e-05	0.000414191	protein_coding
KCTD12	ENSG00000178695	162.498	-0.617531	0.651786	0.153594	-4.02054	5.80641e-05	0.000434594	protein_coding
HIPK2	ENSG00000064393	5872.94	-0.746984	0.595848	0.187666	-3.9804	6.88003e-05	0.000506773	protein_coding
GATA3	ENSG00000107485	147.695	0.662155	1.58244	0.166628	3.97386	7.0718e-05	0.000519131	protein_coding
LIPE	ENSG00000079435	114.36	0.72691	1.65509	0.183532	3.96067	7.474e-05	0.000546494	protein_coding
KLC4	ENSG00000137171	217.549	0.587689	1.50284	0.148867	3.94775	7.88886e-05	0.000571678	protein_coding
PLEKHM3	ENSG00000178385	135.352	0.763393	1.69748	0.193753	3.94003	8.14716e-05	0.000589081	protein_coding
GPR75	ENSG00000119737	59.821	-1.00609	0.497895	0.255844	-3.93242	8.40956e-05	0.000605693	protein_coding
KNDC1	ENSG00000171798	100.244	0.824008	1.77032	0.211046	3.9044	9.44601e-05	0.000672879	protein_coding
CCDC184	ENSG00000177875	131.647	0.696758	1.62086	0.178916	3.89433	9.84689e-05	0.00069799	protein_coding
IGFL4	ENSG00000204869	102.414	0.762402	1.69631	0.196121	3.8874	0.000101322	0.000715481	protein_coding
SH3D21	ENSG00000214193	62.0707	-1.00387	0.498659	0.259252	-3.87219	0.000107862	0.000755091	protein_coding
CTB-55O6.8	ENSG00000141854	145.062	0.6227	1.53975	0.160958	3.8687	0.000109417	0.000764744	protein_coding
ULBP1	ENSG00000111981	120.697	0.667738	1.58858	0.172963	3.86059	0.000113114	0.000785928	protein_coding
MATR3	ENSG00000280987	88.8745	-0.796611	0.5757	0.206685	-3.85422	0.000116097	0.000804503	protein_coding
APOLD1	ENSG00000178878	46.5778	1.07527	2.10712	0.27951	3.84699	0.00011958	0.000825551	protein_coding
GCH1	ENSG00000131979	178.574	-0.598469	0.660454	0.155597	-3.84629	0.000119922	0.000827254	protein_coding
VSX1	ENSG00000100987	37.9502	1.24699	2.37346	0.326255	3.82214	0.000132298	0.000905156	protein_coding
ACSM3	ENSG00000005187	93.608	0.755135	1.68779	0.19866	3.80115	0.000144026	0.000975141	protein_coding
BDKRB2	ENSG00000168398	337.981	1.08437	2.12045	0.285396	3.79953	0.000144971	0.000978989	protein_coding
CARF	ENSG00000138380	153.388	0.595281	1.51077	0.157053	3.79032	0.00015045	0.00101126	protein_coding
C8orf59	ENSG00000176731	127.531	-0.665553	0.630447	0.175683	-3.78838	0.000151634	0.00101763	protein_coding
TXNDC5	ENSG00000239264	99.2024	0.850397	1.803	0.225399	3.77285	0.000161395	0.00107151	protein_coding
ADAMTS9	ENSG00000163638	149.967	-0.661826	0.632078	0.176463	-3.75052	0.000176471	0.00115859	protein_coding
FAM72A	ENSG00000196550	117.451	0.666193	1.58688	0.177832	3.74619	0.00017954	0.00117516	protein_coding
SYT15	ENSG00000204176	132.309	-0.694244	0.618033	0.185836	-3.73579	0.000187127	0.00121806	protein_coding
PITPNC1	ENSG00000154217	152.528	0.630701	1.54832	0.169312	3.72509	0.000195246	0.00126196	protein_coding
IQCD	ENSG00000166578	70.9031	0.889554	1.8526	0.239058	3.72109	0.000198368	0.00127778	protein_coding
PUS3	ENSG00000110060	118.156	-0.661683	0.63214	0.177854	-3.72038	0.000198926	0.00128074	protein_coding
ZNF425	ENSG00000204947	40.9686	1.12553	2.18182	0.305736	3.68137	0.000231985	0.00146454	protein_coding
CCL2	ENSG00000108691	412.823	-1.68275	0.311489	0.458429	-3.67068	0.000241904	0.00151537	protein_coding
EGLN3	ENSG00000129521	167.35	-0.613135	0.653774	0.167141	-3.66838	0.000244095	0.00152542	protein_coding
AVIL	ENSG00000135407	40.7499	1.09922	2.14239	0.299909	3.66517	0.000247172	0.00154242	protein_coding
PPP1R35	ENSG00000160813	239.191	0.592639	1.508	0.161731	3.66435	0.000247965	0.00154662	protein_coding
ITGB8	ENSG00000105855	104.015	0.73962	1.66974	0.202116	3.65939	0.000252819	0.00157237	protein_coding
EPS8L3	ENSG00000198758	55.0724	0.948126	1.92936	0.259538	3.65313	0.000259066	0.00160431	protein_coding
FAM134B	ENSG00000154153	111.938	0.654145	1.57368	0.179954	3.63507	0.0002779	0.0017071	protein_coding
PROCA1	ENSG00000167525	148.967	0.629438	1.54696	0.173346	3.6311	0.000282216	0.00172952	protein_coding
ALOXE3	ENSG00000179148	54.3127	-0.97116	0.510096	0.267709	-3.62767	0.000285995	0.00174806	protein_coding
SP6	ENSG00000189120	130.382	-0.609039	0.655633	0.168109	-3.62287	0.000291348	0.00177626	protein_coding
CTH	ENSG00000116761	36.6348	1.17415	2.2566	0.324622	3.61698	0.00029806	0.00180955	protein_coding
IGIP	ENSG00000182700	102.802	0.680924	1.60317	0.188394	3.61437	0.000301081	0.00182447	protein_coding
C9orf9	ENSG00000165698	92.8509	0.736808	1.66648	0.204063	3.61069	0.000305386	0.00184539	protein_coding
JPH2	ENSG00000149596	122.028	-0.748423	0.595254	0.207347	-3.60951	0.000306771	0.00185204	protein_coding
FAM156A	ENSG00000268350	39.3623	-1.31333	0.402392	0.363959	-3.60845	0.000308032	0.0018572	protein_coding
SLC26A1	ENSG00000145217	142.018	-0.612466	0.654078	0.169763	-3.60776	0.00030885	0.00186113	protein_coding
PCLO	ENSG00000186472	206.745	0.594922	1.51039	0.165321	3.59858	0.000319957	0.00192004	protein_coding
CCDC171	ENSG00000164989	79.5506	0.761422	1.69516	0.211817	3.59472	0.000324738	0.00194245	protein_coding
GP1BA	ENSG00000185245	122.706	-0.66173	0.63212	0.184122	-3.59398	0.00032567	0.00194712	protein_coding
SLC5A11	ENSG00000158865	48.3609	0.982426	1.97579	0.274019	3.58524	0.000336766	0.00200607	protein_coding
BIRC3	ENSG00000023445	1232.43	-1.10459	0.465036	0.308654	-3.57873	0.000345271	0.00204828	protein_coding
LRP5L	ENSG00000100068	157.457	-0.609492	0.655427	0.170947	-3.56538	0.000363328	0.00214268	protein_coding
ERMAP	ENSG00000164010	126.463	0.661473	1.5817	0.185834	3.55949	0.000371582	0.00218342	protein_coding
MYCBPAP	ENSG00000136449	55.5869	0.901978	1.86863	0.254807	3.53985	0.000400351	0.0023272	protein_coding
KRT4	ENSG00000170477	134.478	0.648486	1.56752	0.183541	3.5332	0.000410568	0.00237489	protein_coding
ASIC2	ENSG00000108684	44.1883	-1.05569	0.481066	0.299718	-3.52229	0.000427838	0.00246163	protein_coding
F8A3	ENSG00000277150	30.763	-1.54332	0.343095	0.439422	-3.51217	0.00044447	0.00254829	protein_coding
MGAM	ENSG00000257335	96.8169	0.769924	1.70518	0.219704	3.50437	0.000457682	0.00260907	protein_coding
RELB	ENSG00000104856	561.833	-0.934673	0.523161	0.266757	-3.50383	0.00045861	0.00261321	protein_coding
ADPRM	ENSG00000170222	123.454	0.641578	1.56003	0.183378	3.49866	0.000467598	0.00265395	protein_coding
ANO9	ENSG00000185101	53.277	-0.973691	0.509202	0.278447	-3.49686	0.000470774	0.00266964	protein_coding
ZNF124	ENSG00000196418	135.647	-0.626457	0.647765	0.179297	-3.49396	0.000475913	0.00269173	protein_coding
FLRT2	ENSG00000185070	102.402	0.691356	1.6148	0.198047	3.49087	0.000481457	0.00271953	protein_coding
RIMS4	ENSG00000101098	67.4305	-0.843643	0.557235	0.242004	-3.48607	0.00049018	0.00275801	protein_coding
POLN	ENSG00000130997	40.09	1.09981	2.14327	0.315969	3.48076	0.000499984	0.00280466	protein_coding
ZFHX2	ENSG00000136367	68.117	0.85776	1.81222	0.246647	3.47768	0.000505764	0.00283308	protein_coding
MAP3K7CL	ENSG00000156265	67.65	0.845438	1.79681	0.243401	3.47343	0.000513846	0.00286634	protein_coding
HTRA3	ENSG00000170801	109.609	0.670405	1.59152	0.194304	3.45028	0.000559998	0.0030749	protein_coding
BTC	ENSG00000174808	97.1826	0.682256	1.60465	0.199492	3.41996	0.000626301	0.00339589	protein_coding
BBS12	ENSG00000181004	76.8098	0.748927	1.68054	0.219445	3.41282	0.000642939	0.0034716	protein_coding
CDK5R2	ENSG00000171450	75.837	0.784283	1.72224	0.230707	3.39948	0.000675147	0.00361395	protein_coding
APOBEC3F	ENSG00000128394	79.9048	0.741333	1.67172	0.219034	3.38455	0.000712949	0.00377584	protein_coding
CRISPLD2	ENSG00000103196	56.0776	-0.909587	0.532337	0.269186	-3.37902	0.000727435	0.00383691	protein_coding
RTEL1-TNFRSF6B	ENSG00000026036	103.084	-0.649753	0.63739	0.193299	-3.36139	0.000775525	0.00405597	protein_coding
CACNA1D	ENSG00000157388	130.611	-0.645071	0.639461	0.192819	-3.34547	0.000821428	0.00425321	protein_coding
MFSD2A	ENSG00000168389	64.6572	-0.836215	0.560111	0.250473	-3.33854	0.000842205	0.00434003	protein_coding
SWT1	ENSG00000116668	87.408	0.687125	1.61007	0.206948	3.32028	0.000899264	0.00460255	protein_coding
TNFAIP8L3	ENSG00000183578	35.8649	-1.12677	0.457938	0.340975	-3.30457	0.000951238	0.00482719	protein_coding
LCA5	ENSG00000135338	83.2175	0.743495	1.67423	0.225694	3.29426	0.000986828	0.00497475	protein_coding
BMPER	ENSG00000164619	108.217	-0.650884	0.63689	0.197802	-3.29059	0.000999783	0.00503614	protein_coding
MAP10	ENSG00000212916	78.9088	0.741315	1.6717	0.226497	3.27296	0.00106428	0.0053075	protein_coding
MEIOB	ENSG00000162039	95.6666	0.657346	1.57718	0.201557	3.26133	0.00110889	0.00548573	protein_coding
SLC13A4	ENSG00000164707	64.4675	0.768602	1.70362	0.235877	3.25849	0.00112006	0.00552623	protein_coding
SENP8	ENSG00000166192	49.3239	0.885457	1.84735	0.272517	3.24918	0.00115739	0.00568666	protein_coding
NKX2-8	ENSG00000136327	52.303	0.876257	1.83561	0.269748	3.24842	0.00116047	0.00569963	protein_coding
ZCWPW1	ENSG00000078487	71.6961	0.738751	1.66873	0.228215	3.23709	0.00120756	0.00591306	protein_coding
RDM1	ENSG00000278023	69.4905	0.734761	1.66412	0.22702	3.23655	0.00120984	0.00591975	protein_coding
CBY1	ENSG00000100211	128.124	0.592281	1.50763	0.183568	3.22648	0.00125321	0.00610435	protein_coding
MRAP2	ENSG00000135324	72.3775	0.758521	1.69175	0.235408	3.22215	0.00127233	0.00617661	protein_coding
TRABD2A	ENSG00000186854	69.4557	-0.748738	0.595124	0.232448	-3.2211	0.00127698	0.00619687	protein_coding
NMRK1	ENSG00000106733	87.8762	0.695626	1.61959	0.217696	3.1954	0.00139639	0.00669383	protein_coding
ZC3H12A	ENSG00000163874	534.639	-1.02103	0.492766	0.320542	-3.18532	0.00144596	0.00688062	protein_coding
TMPPE	ENSG00000188167	80.0126	-0.701099	0.615103	0.220945	-3.17319	0.00150775	0.00712248	protein_coding
KIAA1683	ENSG00000130518	50.5476	0.871098	1.82905	0.274847	3.16939	0.00152759	0.0072031	protein_coding
MYPN	ENSG00000138347	76.8637	0.696915	1.62103	0.221155	3.15125	0.00162576	0.00759154	protein_coding
CFAP69	ENSG00000105792	85.8453	0.649261	1.56836	0.206812	3.13938	0.00169305	0.00785492	protein_coding
SCG5	ENSG00000166922	79.7235	0.657183	1.577	0.212122	3.09814	0.00194741	0.00883505	protein_coding
STX11	ENSG00000135604	36.2441	-1.07628	0.47425	0.347425	-3.09788	0.0019491	0.00883765	protein_coding
ZNF35	ENSG00000169981	99.9814	-0.620127	0.650614	0.200357	-3.09511	0.00196742	0.00890825	protein_coding
MCIDAS	ENSG00000234602	85.3459	-0.675562	0.626088	0.219477	-3.07805	0.00208361	0.00933993	protein_coding
PLCH2	ENSG00000149527	33.4494	-1.04418	0.484919	0.339623	-3.07454	0.00210828	0.00944075	protein_coding
LAT2	ENSG00000086730	47.3067	-0.86712	0.54824	0.283126	-3.06267	0.00219375	0.0097662	protein_coding
PLCB1	ENSG00000182621	105.611	0.595226	1.51071	0.194584	3.05897	0.00222099	0.00986656	protein_coding
NYNRIN	ENSG00000205978	34.5415	0.991129	1.98774	0.324918	3.0504	0.00228539	0.0101118	protein_coding
RP11-511P7.5	ENSG00000283013	102.064	0.604699	1.52066	0.198796	3.04181	0.0023516	0.0103435	protein_coding
GNG13	ENSG00000127588	58.7564	-0.817577	0.567394	0.268849	-3.04103	0.00235772	0.0103612	protein_coding
FANK1	ENSG00000203780	54.6267	0.777908	1.71464	0.256139	3.03705	0.00238906	0.0104883	protein_coding
SNAI1	ENSG00000124216	100.809	-0.60793	0.656138	0.200517	-3.03181	0.00243096	0.010647	protein_coding
IFNE	ENSG00000184995	65.061	0.751587	1.68364	0.248541	3.02399	0.00249465	0.0108788	protein_coding
CPA4	ENSG00000128510	87.7726	-0.62469	0.648559	0.206718	-3.02194	0.00251158	0.0109411	protein_coding
PCSK4	ENSG00000115257	92.3739	0.673097	1.59449	0.222762	3.0216	0.00251442	0.0109498	protein_coding
RNF224	ENSG00000233198	69.01	-0.723857	0.605477	0.239715	-3.01966	0.00253058	0.0109915	protein_coding
SLC34A3	ENSG00000198569	112.109	-0.590093	0.6643	0.195601	-3.01682	0.00255443	0.0110757	protein_coding
CCT6B	ENSG00000132141	41.4553	0.888908	1.85177	0.296863	2.99434	0.0027504	0.0117838	protein_coding
FLRT1	ENSG00000126500	34.8558	-1.01512	0.494786	0.339402	-2.99092	0.0027814	0.0119009	protein_coding
CERKL	ENSG00000188452	41.1562	0.954288	1.93762	0.319117	2.99041	0.00278606	0.0119169	protein_coding
CTC-281F24.5	ENSG00000282936	68.0761	-0.710635	0.611051	0.237851	-2.98773	0.00281057	0.0119941	protein_coding
CHST2	ENSG00000175040	28.8139	-1.23766	0.424058	0.416388	-2.97238	0.00295499	0.0125403	protein_coding
HSPA1L	ENSG00000204390	56.9748	0.758554	1.69179	0.255325	2.97093	0.00296895	0.0125914	protein_coding
DISP1	ENSG00000154309	81.8044	0.614527	1.53106	0.207437	2.96247	0.00305182	0.0128972	protein_coding
FAM72C	ENSG00000263513	68.8398	0.701114	1.62576	0.23699	2.95841	0.00309232	0.0130422	protein_coding
EFCAB12	ENSG00000172771	41.7713	0.887731	1.85026	0.30027	2.95644	0.00311208	0.0131042	protein_coding
NUDT6	ENSG00000170917	78.1571	0.658903	1.57888	0.223453	2.94873	0.0031908	0.0133837	protein_coding
RNF122	ENSG00000133874	78.8688	0.648812	1.56788	0.220412	2.94363	0.00324388	0.0135756	protein_coding
SYT11	ENSG00000132718	56.8873	0.742495	1.67307	0.252868	2.93629	0.00332164	0.013843	protein_coding
SEPT3	ENSG00000100167	95.4712	-0.599665	0.659907	0.204525	-2.93199	0.00336799	0.0140002	protein_coding
KLHL3	ENSG00000146021	46.8363	0.872667	1.83105	0.298465	2.92386	0.00345725	0.0143026	protein_coding
LRRIQ3	ENSG00000162620	38.9379	0.893548	1.85774	0.305854	2.92149	0.00348364	0.0143843	protein_coding
NXNL2	ENSG00000130045	40.5093	0.861859	1.81738	0.295718	2.91446	0.00356301	0.0146544	protein_coding
FAM122C	ENSG00000156500	59.4249	0.767571	1.7024	0.263366	2.91446	0.00356304	0.0146544	protein_coding
TBX19	ENSG00000143178	46.3313	0.838878	1.78866	0.290185	2.89084	0.00384214	0.0156423	protein_coding
PIK3IP1	ENSG00000100100	45.4297	0.842085	1.79264	0.292234	2.88155	0.00395728	0.01605	protein_coding
HOXB2	ENSG00000173917	44.1972	0.822509	1.76848	0.285442	2.88153	0.0039575	0.01605	protein_coding
ANK3	ENSG00000151150	68.6371	0.677725	1.59962	0.235409	2.87893	0.0039903	0.0161729	protein_coding
ERBB3	ENSG00000065361	70.8959	0.651329	1.57061	0.226865	2.871	0.0040918	0.0165327	protein_coding
CORO7	ENSG00000262246	87.7515	-0.607179	0.656479	0.211936	-2.86492	0.00417109	0.0167565	protein_coding
CDKL1	ENSG00000100490	56.6701	-0.766586	0.587807	0.267671	-2.86391	0.00418452	0.0167924	protein_coding
TNFAIP3	ENSG00000118503	356.163	-1.38054	0.384076	0.486073	-2.84018	0.00450876	0.01784	protein_coding
HIST1H2AG	ENSG00000196787	44.1328	0.846105	1.79764	0.297947	2.83978	0.00451445	0.017857	protein_coding
TRIM29	ENSG00000137699	47.3936	-0.771808	0.585683	0.272307	-2.83433	0.00459225	0.0181151	protein_coding
HOXC10	ENSG00000180818	31.9156	1.09464	2.1356	0.388297	2.81909	0.00481607	0.0188435	protein_coding
SPATA17	ENSG00000162814	48.9823	0.810232	1.75349	0.287544	2.81776	0.00483593	0.0189098	protein_coding
HIST3H2A	ENSG00000181218	47.8799	0.760678	1.69429	0.271597	2.80076	0.00509819	0.0197333	protein_coding
FSCN2	ENSG00000186765	82.2274	-0.593413	0.662773	0.211983	-2.79934	0.0051208	0.0197972	protein_coding
VMAC	ENSG00000187650	38.4207	0.866829	1.82365	0.309767	2.79833	0.00513674	0.019847	protein_coding
CXCL8	ENSG00000169429	248.306	-2.71035	0.152793	0.971183	-2.79077	0.0052582	0.0201842	protein_coding
TTLL1	ENSG00000100271	58.1573	0.705085	1.63024	0.25346	2.78184	0.00540525	0.0206814	protein_coding
CCDC122	ENSG00000151773	82.4576	0.614969	1.53152	0.221756	2.77318	0.0055512	0.0211092	protein_coding
DNAH10	ENSG00000197653	39.2668	0.923217	1.89634	0.335051	2.75545	0.00586106	0.0220934	protein_coding
CA9	ENSG00000107159	43.7028	-0.784303	0.580632	0.28505	-2.75146	0.00593303	0.0223	protein_coding
HEXIM2	ENSG00000168517	59.7761	0.715501	1.64205	0.262722	2.72341	0.00646114	0.0239385	protein_coding
ICA1	ENSG00000003147	60.2973	0.661175	1.58137	0.243265	2.71792	0.00656934	0.0242607	protein_coding
WISP1	ENSG00000104415	32.1063	-0.921278	0.528041	0.339465	-2.71391	0.00664943	0.0244824	protein_coding
MFNG	ENSG00000100060	59.6473	0.665756	1.5864	0.246813	2.69741	0.00698816	0.0254916	protein_coding
BCL11B	ENSG00000127152	40.0057	0.856165	1.81022	0.317567	2.69601	0.00701754	0.0255824	protein_coding
RASGRP1	ENSG00000172575	46.6165	-0.826046	0.564073	0.308047	-2.68156	0.00732801	0.0265518	protein_coding
CHD5	ENSG00000116254	78.8053	-0.633922	0.644422	0.237382	-2.67048	0.00757436	0.0272222	protein_coding
PRSS53	ENSG00000151006	49.9999	-0.725954	0.604597	0.273753	-2.65186	0.00800505	0.028495	protein_coding
SRSF12	ENSG00000154548	57.8721	-0.655966	0.634651	0.248074	-2.64424	0.00818753	0.0290342	protein_coding
PAX8	ENSG00000125618	40.4889	0.778214	1.71501	0.294884	2.63905	0.00831376	0.0294096	protein_coding
RNF39	ENSG00000204618	39.1955	-0.815501	0.568211	0.309835	-2.63205	0.00848722	0.0298767	protein_coding
HPDL	ENSG00000186603	72.3363	-0.607523	0.656323	0.231865	-2.62016	0.00878894	0.0307471	protein_coding
PAQR9	ENSG00000188582	65.7589	-0.601029	0.659283	0.230154	-2.61143	0.00901656	0.0313401	protein_coding
FAM196A	ENSG00000188916	31.4593	-0.895894	0.537414	0.343735	-2.60635	0.00915117	0.0316899	protein_coding
SEPT1	ENSG00000180096	32.4424	0.900813	1.86712	0.349604	2.57666	0.00997588	0.0339215	protein_coding
C3orf80	ENSG00000180044	69.6261	-0.662618	0.631731	0.257432	-2.57396	0.0100543	0.0341347	protein_coding
GATA5	ENSG00000130700	42.7006	0.738764	1.66875	0.290754	2.54086	0.0110581	0.0369914	protein_coding
SPATA6L	ENSG00000106686	58.2659	0.628015	1.54544	0.247236	2.54014	0.0110808	0.037054	protein_coding
LEAP2	ENSG00000164406	61.1974	0.615771	1.53238	0.242718	2.53698	0.0111813	0.0372691	protein_coding
CXCL2	ENSG00000081041	174.92	-1.4165	0.37462	0.55967	-2.53096	0.0113752	0.0378085	protein_coding
AKR1C4	ENSG00000198610	48.4901	0.694229	1.61802	0.274368	2.53029	0.0113969	0.0378356	protein_coding
EMG1	ENSG00000126749	62.1561	-0.638787	0.642253	0.252897	-2.52588	0.0115407	0.038254	protein_coding
PSMA6	ENSG00000100902	36.7884	-0.78449	0.580557	0.310857	-2.52364	0.0116148	0.0384673	protein_coding
CAPS	ENSG00000105519	39.1667	0.76181	1.69562	0.302515	2.51825	0.0117939	0.038961	protein_coding
PCDHB6	ENSG00000113211	38.9966	-0.796503	0.575743	0.316327	-2.51797	0.0118034	0.0389724	protein_coding
NDUFV2	ENSG00000178127	35.0675	-0.846723	0.556046	0.337184	-2.51116	0.0120334	0.0395508	protein_coding
GBGT1	ENSG00000148288	57.2053	0.651125	1.57039	0.259526	2.5089	0.0121109	0.0397211	protein_coding
ZFPM2	ENSG00000169946	57.7613	0.673495	1.59493	0.269738	2.49685	0.0125303	0.0408019	protein_coding
PALM3	ENSG00000187867	59.3499	0.607864	1.524	0.245232	2.47873	0.0131851	0.0425566	protein_coding
OPN1SW	ENSG00000128617	53.2303	-0.646197	0.638962	0.261313	-2.47289	0.0134025	0.0430804	protein_coding
ZBTB3	ENSG00000185670	72.0555	0.594949	1.51042	0.24073	2.47144	0.0134571	0.0432132	protein_coding
ELAC1	ENSG00000141642	54.0817	0.650305	1.5695	0.264164	2.46175	0.0138261	0.0442082	protein_coding
NHSL2	ENSG00000204131	47.0586	0.726556	1.65468	0.296252	2.4525	0.0141869	0.0451705	protein_coding
C3	ENSG00000125730	684.611	-0.690451	0.61966	0.281633	-2.4516	0.0142222	0.0452339	protein_coding
FLG	ENSG00000143631	33.5266	0.847596	1.7995	0.347171	2.44144	0.014629	0.0463233	protein_coding
TNIK	ENSG00000154310	63.2712	-0.607754	0.656218	0.249644	-2.43448	0.0149132	0.0470285	protein_coding
CDRT1	ENSG00000241322	53.2707	0.693783	1.61752	0.286257	2.42363	0.0153661	0.0481525	protein_coding
CIDEC	ENSG00000187288	52.2908	-0.649545	0.637481	0.268188	-2.42198	0.0154364	0.0483031	protein_coding

## Sheet: 0 hpi vs. 8 hpi
Gene Symbol	Gene Id	Base Mean	Log2 (Fold Change)	Fold Change	Lfc SE	Stat	P Value	FDR	GeneType
TFRC	ENSG00000072274	4866.72	-2.36937	0.19353	0.0513052	-46.1818	0	0	protein_coding
CYP24A1	ENSG00000019186	31022.5	0.894366	1.85879	0.0288874	30.9604	1.83814e-210	1.1981e-206	protein_coding
UBALD2	ENSG00000185262	1489.74	2.03385	4.09497	0.0672629	30.2374	7.65138e-201	3.32478e-197	protein_coding
ID1	ENSG00000125968	2609.7	-1.55988	0.33918	0.05181	-30.1077	3.84324e-199	1.25251e-195	protein_coding
SERPINE1	ENSG00000106366	11860.1	-0.93282	0.523833	0.0312284	-29.8709	4.6959e-196	1.22431e-192	protein_coding
HMOX1	ENSG00000100292	3308.78	1.37292	2.58995	0.0481986	28.4847	1.81154e-178	3.93588e-175	protein_coding
TOP2A	ENSG00000131747	19877.1	0.761588	1.69536	0.0291736	26.1054	3.16378e-150	5.89187e-147	protein_coding
EPAS1	ENSG00000116016	4758.76	-0.95159	0.517062	0.0388919	-24.4676	3.27119e-132	5.33041e-129	protein_coding
ANXA1	ENSG00000135046	16268.8	0.720128	1.64733	0.0299967	24.0069	2.35404e-127	3.4097e-124	protein_coding
SCD	ENSG00000099194	42479.9	0.659764	1.57982	0.027653	23.8587	8.22593e-126	1.07233e-122	protein_coding
ID3	ENSG00000117318	2646.19	-1.15732	0.448345	0.0486811	-23.7734	6.29161e-125	7.45613e-122	protein_coding
RBM14	ENSG00000239306	1494.16	-1.39605	0.379967	0.0598227	-23.3365	1.88952e-120	2.05265e-117	protein_coding
JUP	ENSG00000173801	5753.95	1.02273	2.03176	0.0439234	23.2844	6.38422e-120	6.4019e-117	protein_coding
SLC7A5	ENSG00000103257	45893.9	-0.780633	0.582111	0.0335541	-23.2649	1.00585e-119	9.36591e-117	protein_coding
GDF15	ENSG00000130513	2367.15	1.16407	2.24088	0.0512014	22.7351	2.01716e-114	1.75304e-111	protein_coding
INSIG1	ENSG00000186480	3667.66	1.01779	2.02482	0.0448541	22.6912	5.47639e-114	4.46189e-111	protein_coding
SREBF1	ENSG00000072310	10172.5	0.831497	1.77953	0.0368324	22.5751	7.60994e-113	5.83548e-110	protein_coding
PER1	ENSG00000179094	462.064	-2.47025	0.18046	0.109676	-22.5232	2.46161e-112	1.78275e-109	protein_coding
CENPF	ENSG00000117724	6553.43	0.85694	1.81119	0.0380978	22.4931	4.84521e-112	3.32432e-109	protein_coding
KIF20A	ENSG00000112984	1804.59	1.15953	2.23385	0.0525496	22.0655	6.78679e-108	4.42363e-105	protein_coding
RBM12	ENSG00000244462	1741.49	-1.12636	0.458069	0.0529812	-21.2597	2.68338e-100	1.66574e-97	protein_coding
ELF3	ENSG00000163435	4257.82	0.835426	1.78438	0.0398005	20.9903	8.03575e-98	4.76154e-95	protein_coding
CYP2S1	ENSG00000167600	2009.14	1.09642	2.13824	0.052277	20.9733	1.15008e-97	6.51843e-95	protein_coding
CCNG2	ENSG00000138764	371.437	2.61602	6.13056	0.125537	20.8387	1.93011e-96	1.04837e-93	protein_coding
TGFBR1	ENSG00000106799	3282.55	-0.877507	0.544307	0.0422291	-20.7797	6.60681e-96	3.44505e-93	protein_coding
MAP3K14	ENSG00000006062	2327.37	-0.952074	0.516889	0.0466421	-20.4123	1.29928e-92	6.51441e-90	protein_coding
KIF14	ENSG00000118193	1930.33	1.00142	2.00197	0.0503807	19.877	6.43486e-88	3.10685e-85	protein_coding
DHRS3	ENSG00000162496	3007.9	0.895243	1.85992	0.0452931	19.7656	5.89417e-87	2.74415e-84	protein_coding
CORO1C	ENSG00000110880	5402.62	-0.728713	0.603442	0.037	-19.6949	2.38326e-86	1.07131e-83	protein_coding
NBR1	ENSG00000188554	2778.87	0.838124	1.78772	0.0427329	19.6131	1.19538e-85	5.19432e-83	protein_coding
NCAPD2	ENSG00000010292	5818.75	0.713854	1.64018	0.0367423	19.4287	4.41651e-84	1.85721e-81	protein_coding
FUS	ENSG00000089280	8135.42	-0.694099	0.618095	0.0359296	-19.3183	3.76542e-83	1.53394e-80	protein_coding
FASN	ENSG00000169710	25383	0.61494	1.53149	0.0319748	19.232	1.99776e-82	7.89175e-80	protein_coding
HMGB3	ENSG00000029993	3512.88	0.757267	1.69029	0.0403917	18.7481	2.00799e-78	7.69888e-76	protein_coding
FKBP5	ENSG00000096060	1741.16	-0.988308	0.504069	0.0530546	-18.6281	1.90016e-77	7.07727e-75	protein_coding
MICAL2	ENSG00000133816	2299.33	-0.877375	0.544357	0.0476045	-18.4305	7.48025e-76	2.70868e-73	protein_coding
CCND1	ENSG00000110092	6613.82	-0.67822	0.624936	0.0369939	-18.3333	4.48879e-75	1.58151e-72	protein_coding
IQGAP3	ENSG00000183856	2930.24	0.838812	1.78858	0.0459048	18.2729	1.36106e-74	4.66916e-72	protein_coding
NOLC1	ENSG00000166197	4979.38	-0.694069	0.618108	0.0381605	-18.1881	6.41015e-74	2.14263e-71	protein_coding
SH2D5	ENSG00000189410	792.048	-1.33061	0.3976	0.0744823	-17.8648	2.21795e-71	7.22828e-69	protein_coding
SLC38A2	ENSG00000134294	8407.87	0.658461	1.5784	0.0371814	17.7095	3.54503e-70	1.10031e-67	protein_coding
NPTX1	ENSG00000171246	771.49	-1.35577	0.390725	0.0768383	-17.6445	1.12149e-69	3.32265e-67	protein_coding
MCM6	ENSG00000076003	3469.57	-0.676634	0.625623	0.040007	-16.9129	3.61457e-64	1.0471e-61	protein_coding
FSTL3	ENSG00000070404	5459.48	-0.674553	0.626526	0.0399072	-16.903	4.27513e-64	1.21154e-61	protein_coding
LPIN1	ENSG00000134324	2783.42	0.765289	1.69971	0.0452833	16.9	4.49822e-64	1.24763e-61	protein_coding
HSPA1A	ENSG00000204389	2595.43	0.812004	1.75565	0.0489273	16.5961	7.43168e-62	2.01832e-59	protein_coding
CTDSP2	ENSG00000175215	2564.96	0.806701	1.74921	0.0486145	16.5938	7.72522e-62	2.05522e-59	protein_coding
ASPM	ENSG00000066279	3837.05	0.749633	1.68136	0.0460004	16.2962	1.04987e-59	2.73722e-57	protein_coding
DGKD	ENSG00000077044	5785.97	-0.601046	0.659276	0.0370708	-16.2135	4.05156e-59	1.03561e-56	protein_coding
EFHD2	ENSG00000142634	4884.46	-0.632486	0.645064	0.0391377	-16.1605	9.57247e-59	2.39974e-56	protein_coding
IRF2BP2	ENSG00000168264	1841.32	0.796451	1.73682	0.0492891	16.1587	9.85501e-59	2.42396e-56	protein_coding
MXD3	ENSG00000213347	822.073	1.25998	2.39493	0.0781324	16.1263	1.66802e-58	3.95351e-56	protein_coding
MAF1	ENSG00000179632	3332.67	0.684577	1.60723	0.0424486	16.1272	1.64308e-58	3.95351e-56	protein_coding
DLGAP5	ENSG00000126787	1833.53	0.87445	1.83331	0.0543286	16.0956	2.7395e-58	6.37717e-56	protein_coding
HMGB2	ENSG00000164104	2486.49	0.711113	1.63707	0.0443892	16.02	9.27149e-58	2.12041e-55	protein_coding
CCNB1	ENSG00000134057	4159.13	0.619909	1.53678	0.0391355	15.8401	1.64616e-56	3.69989e-54	protein_coding
NRP2	ENSG00000118257	6114.35	0.651518	1.57082	0.0411817	15.8206	2.24473e-56	4.95971e-54	protein_coding
SVIL	ENSG00000197321	1843.15	0.860755	1.81599	0.0547547	15.7202	1.09973e-55	2.38934e-53	protein_coding
NT5E	ENSG00000135318	953.711	1.08997	2.1287	0.0697154	15.6346	4.23356e-55	9.04733e-53	protein_coding
SLC26A2	ENSG00000155850	3331.77	-0.721028	0.606665	0.046681	-15.4459	8.04528e-54	1.66473e-51	protein_coding
PPIF	ENSG00000108179	1662.9	-0.812305	0.569471	0.0530158	-15.3219	5.45642e-53	1.1114e-50	protein_coding
BRD8	ENSG00000112983	1693.25	0.799769	1.74082	0.0522792	15.298	7.8788e-53	1.58012e-50	protein_coding
NEK2	ENSG00000117650	1242.46	0.951768	1.93424	0.0626232	15.1983	3.62772e-52	7.1653e-50	protein_coding
CYP1B1	ENSG00000138061	2284.97	-0.753149	0.593307	0.0498731	-15.1013	1.58781e-51	3.08936e-49	protein_coding
AURKA	ENSG00000087586	2675.85	0.656349	1.57609	0.0434688	15.0993	1.6362e-51	3.13669e-49	protein_coding
INCENP	ENSG00000149503	2763.85	0.705703	1.63094	0.0467515	15.0948	1.75325e-51	3.31237e-49	protein_coding
COL7A1	ENSG00000114270	9785.57	-0.701505	0.61493	0.0466293	-15.0443	3.76303e-51	6.90913e-49	protein_coding
STC2	ENSG00000113739	1055.52	-1.05812	0.480258	0.0703514	-15.0405	3.98762e-51	7.2198e-49	protein_coding
RDH10	ENSG00000121039	1305.65	0.983054	1.97664	0.0653869	15.0344	4.36936e-51	7.8026e-49	protein_coding
TGM2	ENSG00000198959	7343.42	-0.64513	0.639435	0.0430162	-14.9974	7.63788e-51	1.34551e-48	protein_coding
KLHL24	ENSG00000114796	382.964	1.53321	2.89429	0.102984	14.8878	3.95289e-50	6.78024e-48	protein_coding
AGFG2	ENSG00000106351	1329.3	0.941331	1.9203	0.0633355	14.8626	5.76241e-50	9.75569e-48	protein_coding
ADAMTS10	ENSG00000142303	2497.74	0.840304	1.79043	0.0566219	14.8406	8.00105e-50	1.3372e-47	protein_coding
HSPA1B	ENSG00000204388	1587.05	0.81836	1.7634	0.0552182	14.8205	1.08035e-49	1.78272e-47	protein_coding
ITGB4	ENSG00000132470	2621.47	0.857706	1.81216	0.0579062	14.812	1.22536e-49	1.99672e-47	protein_coding
NUSAP1	ENSG00000137804	2064.14	0.711148	1.63711	0.0482578	14.7365	3.75987e-49	6.05108e-47	protein_coding
PIF1	ENSG00000140451	834.402	1.0874	2.1249	0.0739918	14.6962	6.82202e-49	1.07147e-46	protein_coding
TIPARP	ENSG00000163659	1448.21	-0.878482	0.543939	0.0598233	-14.6846	8.08782e-49	1.25515e-46	protein_coding
ANGPTL4	ENSG00000167772	411.997	-1.55974	0.339212	0.106256	-14.6791	8.77342e-49	1.34553e-46	protein_coding
CACNG6	ENSG00000130433	1037.97	0.932552	1.90865	0.0637322	14.6324	1.74621e-48	2.64693e-46	protein_coding
TNFSF15	ENSG00000181634	170.711	2.39001	5.24162	0.164593	14.5207	8.95579e-48	1.34193e-45	protein_coding
NEK6	ENSG00000119408	1178.73	-0.919414	0.528724	0.0637916	-14.4128	4.30117e-47	6.30001e-45	protein_coding
TP53	ENSG00000141510	2733.77	0.730362	1.65905	0.0513636	14.2194	6.94121e-46	9.72964e-44	protein_coding
AMOTL2	ENSG00000114019	2050.35	-0.72172	0.606374	0.0508642	-14.1891	1.06951e-45	1.48321e-43	protein_coding
TUBA4A	ENSG00000127824	3656.95	-0.596714	0.661258	0.0422799	-14.1134	3.13954e-45	4.30811e-43	protein_coding
SPAG5	ENSG00000076382	2520.3	0.643596	1.56222	0.0457419	14.0702	5.79267e-45	7.86596e-43	protein_coding
CKS2	ENSG00000123975	2410.18	0.685716	1.6085	0.0490356	13.984	1.9512e-44	2.56928e-42	protein_coding
PPRC1	ENSG00000148840	2289	-0.669937	0.628534	0.0480021	-13.9564	2.87598e-44	3.74913e-42	protein_coding
CALCOCO1	ENSG00000012822	787.56	1.04083	2.05742	0.0749215	13.8923	7.05184e-44	9.01253e-42	protein_coding
ARL6IP1	ENSG00000170540	4926.34	0.597778	1.51338	0.043306	13.8036	2.42541e-43	3.04016e-41	protein_coding
GTSE1	ENSG00000075218	1786.46	0.731843	1.66076	0.0532399	13.7461	5.37315e-43	6.67089e-41	protein_coding
PDCD4	ENSG00000150593	608.482	1.0867	2.12387	0.0795133	13.6669	1.60112e-42	1.93261e-40	protein_coding
CIT	ENSG00000122966	2385.19	0.636925	1.55501	0.0468407	13.5977	4.13264e-42	4.89756e-40	protein_coding
TRAM2	ENSG00000065308	2144.9	-0.699363	0.615844	0.0519397	-13.4649	2.5167e-41	2.92925e-39	protein_coding
TNFRSF12A	ENSG00000006327	5176.03	-0.617454	0.65182	0.0458594	-13.4641	2.54492e-41	2.93589e-39	protein_coding
GABRA5	ENSG00000186297	1875.41	-0.663842	0.631195	0.0493501	-13.4517	3.00979e-41	3.44172e-39	protein_coding
FAM134A	ENSG00000144567	2399.61	0.610552	1.52684	0.0458062	13.329	1.56934e-40	1.76361e-38	protein_coding
SFXN1	ENSG00000164466	2440.03	-0.606692	0.656701	0.0460426	-13.1768	1.19409e-39	1.28646e-37	protein_coding
NEURL1B	ENSG00000214357	383.424	1.35812	2.56351	0.103095	13.1735	1.2463e-39	1.3317e-37	protein_coding
OSGIN1	ENSG00000140961	1893.63	-0.721709	0.606379	0.0551657	-13.0826	4.14167e-39	4.3541e-37	protein_coding
SOX4	ENSG00000124766	2460.7	0.70144	1.62613	0.0545722	12.8534	8.22864e-38	8.44634e-36	protein_coding
MCM10	ENSG00000065328	1287.33	-0.740502	0.598531	0.0580111	-12.7648	2.57703e-37	2.6042e-35	protein_coding
CCNB2	ENSG00000157456	1849.2	0.64236	1.56088	0.0505556	12.706	5.47576e-37	5.49093e-35	protein_coding
CENPE	ENSG00000138778	1192.61	0.751	1.68296	0.0591094	12.7053	5.52882e-37	5.50181e-35	protein_coding
BTG1	ENSG00000133639	1322.49	0.71102	1.63696	0.056038	12.6882	6.87792e-37	6.78343e-35	protein_coding
ULK1	ENSG00000177169	3688.52	0.58815	1.50332	0.046356	12.6877	6.92081e-37	6.78343e-35	protein_coding
CTPS1	ENSG00000171793	2894.25	-0.599804	0.659844	0.0475762	-12.6072	1.92689e-36	1.84698e-34	protein_coding
ID2	ENSG00000115738	1253.59	-0.803727	0.572867	0.0638677	-12.5842	2.57794e-36	2.453e-34	protein_coding
CYTH2	ENSG00000105443	2375.8	0.606049	1.52208	0.0482459	12.5617	3.43094e-36	3.24099e-34	protein_coding
ABCA1	ENSG00000165029	336.721	1.40847	2.65455	0.1122	12.5532	3.8171e-36	3.57984e-34	protein_coding
PCSK9	ENSG00000169174	657.095	1.06259	2.08868	0.084819	12.5278	5.26301e-36	4.90061e-34	protein_coding
TFPI	ENSG00000003436	1766.52	0.650201	1.56939	0.0519265	12.5216	5.68977e-36	5.26042e-34	protein_coding
CCDC85B	ENSG00000175602	1406.72	-0.753185	0.593292	0.0604373	-12.4622	1.19946e-35	1.09344e-33	protein_coding
CCNF	ENSG00000162063	1156.12	0.732891	1.66197	0.0590224	12.4172	2.1091e-35	1.88316e-33	protein_coding
CDC25C	ENSG00000158402	436.494	1.19361	2.28724	0.0962514	12.401	2.58222e-35	2.28992e-33	protein_coding
CENPA	ENSG00000115163	1070.3	0.780827	1.71812	0.0630151	12.3911	2.91977e-35	2.57176e-33	protein_coding
GNG11	ENSG00000127920	1899.78	0.622992	1.54007	0.0502855	12.3891	2.99462e-35	2.61999e-33	protein_coding
PHLDA1	ENSG00000139289	1714	0.695978	1.61998	0.0562663	12.3693	3.82918e-35	3.32781e-33	protein_coding
PIM1	ENSG00000137193	859.383	0.882873	1.84404	0.0719618	12.2686	1.33478e-34	1.12438e-32	protein_coding
HK1	ENSG00000156515	2260.13	-0.658022	0.633746	0.0536351	-12.2685	1.33691e-34	1.12438e-32	protein_coding
PBXIP1	ENSG00000163346	960.005	0.849187	1.80149	0.0693537	12.2443	1.80228e-34	1.50606e-32	protein_coding
GREM1	ENSG00000166923	2208	-0.645496	0.639273	0.0528351	-12.2172	2.51653e-34	2.07629e-32	protein_coding
ETV4	ENSG00000175832	1324.32	0.805167	1.74735	0.0661719	12.1678	4.61291e-34	3.78201e-32	protein_coding
FJX1	ENSG00000179431	1286.22	-0.798806	0.574825	0.0656852	-12.1611	5.00653e-34	4.07907e-32	protein_coding
KSR1	ENSG00000141068	805.237	0.935318	1.91231	0.0769627	12.1529	5.53859e-34	4.48454e-32	protein_coding
HBP1	ENSG00000105856	512.558	1.05961	2.08437	0.0873158	12.1354	6.86047e-34	5.52056e-32	protein_coding
FGF2	ENSG00000138685	1476.82	-0.711254	0.610789	0.0587098	-12.1147	8.82428e-34	7.05726e-32	protein_coding
VCAN	ENSG00000038427	1541.68	0.652345	1.57172	0.0540716	12.0645	1.62716e-33	1.28555e-31	protein_coding
TRIML2	ENSG00000179046	1455.46	0.769342	1.70449	0.0638286	12.0533	1.86443e-33	1.46414e-31	protein_coding
CYR61	ENSG00000142871	1190.84	-0.766343	0.587906	0.0636635	-12.0374	2.25968e-33	1.7639e-31	protein_coding
SFMBT2	ENSG00000198879	1142.91	-0.758377	0.591161	0.0630432	-12.0295	2.48713e-33	1.91848e-31	protein_coding
CDK2AP2	ENSG00000167797	1392.36	0.764871	1.69922	0.0636652	12.014	3.00148e-33	2.28815e-31	protein_coding
CYP26B1	ENSG00000003137	613.433	1.02712	2.03795	0.0855691	12.0034	3.41069e-33	2.58498e-31	protein_coding
HMMR	ENSG00000072571	961.413	0.91308	1.88306	0.0766415	11.9136	1.00481e-32	7.48495e-31	protein_coding
FARSB	ENSG00000116120	1571.83	-0.632145	0.645216	0.0531184	-11.9007	1.174e-32	8.64644e-31	protein_coding
PRR11	ENSG00000068489	1656.93	0.607905	1.52404	0.0514331	11.8193	3.10139e-32	2.24609e-30	protein_coding
CDK19	ENSG00000155111	678.414	0.910503	1.8797	0.0770995	11.8094	3.48864e-32	2.51259e-30	protein_coding
PER2	ENSG00000132326	385.022	-1.27387	0.41355	0.108303	-11.7621	6.1199e-32	4.38347e-30	protein_coding
PTTG1	ENSG00000164611	1484.35	0.664287	1.58479	0.0565851	11.7396	7.98471e-32	5.68791e-30	protein_coding
KIAA0430	ENSG00000166783	1327.23	0.74381	1.67459	0.06341	11.7302	8.92825e-32	6.32547e-30	protein_coding
YPEL2	ENSG00000175155	200.009	1.7082	3.26753	0.145636	11.7292	9.02786e-32	6.36147e-30	protein_coding
SMIM14	ENSG00000163683	1031.88	0.790061	1.72915	0.0674688	11.71	1.13273e-31	7.85442e-30	protein_coding
CDKN1B	ENSG00000111276	937.334	0.784269	1.72222	0.067168	11.6762	1.68601e-31	1.1629e-29	protein_coding
ABCE1	ENSG00000164163	1823.35	-0.631865	0.645342	0.054443	-11.606	3.84182e-31	2.60843e-29	protein_coding
TMEM132A	ENSG00000006118	4582.7	-0.61984	0.650743	0.0536046	-11.5632	6.33242e-31	4.25513e-29	protein_coding
SLC30A1	ENSG00000170385	1148.99	-0.69458	0.617889	0.060393	-11.501	1.30412e-30	8.58611e-29	protein_coding
GPRIN3	ENSG00000185477	1579.94	0.690505	1.61385	0.0601031	11.4887	1.50402e-30	9.85246e-29	protein_coding
DYRK1B	ENSG00000105204	614.72	0.953303	1.9363	0.0830815	11.4743	1.77582e-30	1.15748e-28	protein_coding
BBC3	ENSG00000105327	458.915	1.20417	2.30405	0.105973	11.363	6.39191e-30	4.0449e-28	protein_coding
GPRC5C	ENSG00000170412	1269.95	0.734931	1.66432	0.0648273	11.3367	8.62964e-30	5.43459e-28	protein_coding
SYNPO	ENSG00000171992	2949.04	0.599465	1.51515	0.0531614	11.2763	1.71763e-29	1.06119e-27	protein_coding
RB1CC1	ENSG00000023287	1547.3	0.65457	1.57415	0.0583071	11.2262	3.03072e-29	1.84619e-27	protein_coding
PPARGC1B	ENSG00000155846	367.663	-1.18965	0.43841	0.106218	-11.2001	4.07329e-29	2.46974e-27	protein_coding
FCGBP	ENSG00000275395	258.406	1.3651	2.57594	0.122735	11.1223	9.77249e-29	5.89788e-27	protein_coding
H1FX	ENSG00000184897	2050.23	0.618404	1.53518	0.0559323	11.0563	2.04364e-28	1.22206e-26	protein_coding
RICTOR	ENSG00000164327	1732.42	0.585245	1.50029	0.052942	11.0544	2.08613e-28	1.24177e-26	protein_coding
MKNK2	ENSG00000099875	1648.14	0.593615	1.50902	0.0539286	11.0074	3.51882e-28	2.06628e-26	protein_coding
EHD4	ENSG00000103966	899.397	-0.7303	0.602779	0.066514	-10.9796	4.78808e-28	2.78649e-26	protein_coding
KIF2C	ENSG00000142945	1214.68	0.685891	1.60869	0.0631427	10.8626	1.73817e-27	9.93804e-26	protein_coding
JUN	ENSG00000177606	2172.98	-0.671577	0.62782	0.0620017	-10.8316	2.43898e-27	1.38237e-25	protein_coding
FAM64A	ENSG00000129195	1400.03	0.600498	1.51624	0.0554865	10.8224	2.6955e-27	1.52115e-25	protein_coding
CDCA3	ENSG00000111665	1217.08	0.685642	1.60842	0.0636204	10.7771	4.41648e-27	2.45495e-25	protein_coding
ABTB1	ENSG00000114626	545.985	0.924387	1.89788	0.085848	10.7677	4.89029e-27	2.70126e-25	protein_coding
GABARAPL1	ENSG00000139112	513.583	0.948873	1.93036	0.0885006	10.7217	8.054e-27	4.39297e-25	protein_coding
URB2	ENSG00000135763	924.954	-0.706549	0.612784	0.0659756	-10.7092	9.21064e-27	5.00291e-25	protein_coding
SLC25A32	ENSG00000164933	688.263	-0.801547	0.573734	0.0750253	-10.6837	1.21349e-26	6.53683e-25	protein_coding
NFE2L3	ENSG00000050344	436.294	-1.02198	0.492442	0.0957241	-10.6763	1.31457e-26	7.05215e-25	protein_coding
VGLL3	ENSG00000206538	663.916	0.83951	1.78944	0.0786897	10.6686	1.42738e-26	7.62598e-25	protein_coding
PIGW	ENSG00000277161	594.742	-0.917839	0.529301	0.0861806	-10.6502	1.74032e-26	9.18492e-25	protein_coding
IER5L	ENSG00000188483	2143.62	0.653768	1.57327	0.0613948	10.6486	1.77024e-26	9.3052e-25	protein_coding
ATP10A	ENSG00000206190	929.444	-0.709403	0.611573	0.0666748	-10.6397	1.94659e-26	1.01503e-24	protein_coding
C10orf54	ENSG00000107738	825.349	0.74455	1.67545	0.0702606	10.597	3.07801e-26	1.59226e-24	protein_coding
PUM3	ENSG00000080608	1224.8	-0.689291	0.620158	0.065167	-10.5773	3.79746e-26	1.94896e-24	protein_coding
YPEL3	ENSG00000090238	162.735	1.62152	3.07699	0.153325	10.5757	3.86226e-26	1.96673e-24	protein_coding
REPS2	ENSG00000169891	150.63	1.70284	3.25542	0.162626	10.4709	1.17485e-25	5.84555e-24	protein_coding
COL4A1	ENSG00000187498	1441.46	-0.596683	0.661272	0.0573436	-10.4054	2.34255e-25	1.13946e-23	protein_coding
ATG2A	ENSG00000110046	1329.41	0.616207	1.53284	0.0593336	10.3855	2.88754e-25	1.39415e-23	protein_coding
GALNT18	ENSG00000110328	674.479	-0.797117	0.575498	0.0769353	-10.3609	3.73534e-25	1.79022e-23	protein_coding
MTMR11	ENSG00000014914	621.697	0.871868	1.83003	0.0842104	10.3534	4.03688e-25	1.92061e-23	protein_coding
LIPH	ENSG00000163898	522.701	0.900949	1.86729	0.0871425	10.3388	4.70379e-25	2.22169e-23	protein_coding
DEPDC1	ENSG00000024526	1019.18	0.675071	1.59668	0.0653967	10.3227	5.56294e-25	2.60858e-23	protein_coding
TROAP	ENSG00000135451	1188.94	0.683079	1.60556	0.0661769	10.322	5.60336e-25	2.61812e-23	protein_coding
HAS2	ENSG00000170961	286.297	1.17572	2.25906	0.113924	10.3202	5.70808e-25	2.65752e-23	protein_coding
NATD1	ENSG00000274180	164.603	1.5772	2.9839	0.154327	10.2199	1.61518e-24	7.33641e-23	protein_coding
CARD8	ENSG00000105483	782.188	0.734735	1.66409	0.0722247	10.1729	2.6199e-24	1.18176e-22	protein_coding
CRY1	ENSG00000008405	538.374	-0.852219	0.553932	0.084535	-10.0813	6.68643e-24	2.97489e-22	protein_coding
TEF	ENSG00000167074	128.531	-1.81284	0.28463	0.179937	-10.0749	7.13592e-24	3.16408e-22	protein_coding
SRGAP2	ENSG00000266028	1180.31	0.64304	1.56162	0.0638647	10.0688	7.59128e-24	3.35457e-22	protein_coding
FAM111A	ENSG00000166801	1017.13	0.653889	1.5734	0.0659691	9.91205	3.68997e-23	1.57198e-21	protein_coding
PYCRL	ENSG00000104524	885.982	-0.680889	0.623781	0.0697712	-9.75888	1.69013e-22	6.97232e-21	protein_coding
HEG1	ENSG00000173706	964.743	-0.699923	0.615605	0.0718494	-9.74154	2.00494e-22	8.11691e-21	protein_coding
DNASE1	ENSG00000213918	445.345	0.980821	1.97359	0.100769	9.73335	2.17308e-22	8.68967e-21	protein_coding
HAS3	ENSG00000103044	1197.05	-0.598153	0.660599	0.0615617	-9.71633	2.56882e-22	1.02407e-20	protein_coding
KIF13B	ENSG00000197892	818.022	0.687391	1.61037	0.0708811	9.69781	3.08027e-22	1.2205e-20	protein_coding
ALDH6A1	ENSG00000119711	223.729	1.25608	2.38845	0.130029	9.65994	4.46146e-22	1.76241e-20	protein_coding
TBC1D17	ENSG00000104946	992.45	0.67462	1.59618	0.0699314	9.64688	5.06742e-22	1.98973e-20	protein_coding
GADD45A	ENSG00000116717	758.504	-0.696262	0.617169	0.0722235	-9.64037	5.39904e-22	2.11357e-20	protein_coding
GRIN2B	ENSG00000273079	300.596	-1.15111	0.450277	0.119557	-9.62817	6.08056e-22	2.36615e-20	protein_coding
ZER1	ENSG00000160445	850.031	0.649353	1.56847	0.0679083	9.56221	1.15268e-21	4.45886e-20	protein_coding
CDKN2C	ENSG00000123080	751.935	0.750708	1.68262	0.0786836	9.54084	1.41674e-21	5.46409e-20	protein_coding
NUF2	ENSG00000143228	947.261	0.609798	1.52605	0.0640552	9.51989	1.73366e-21	6.64706e-20	protein_coding
SOX9	ENSG00000125398	462.118	0.908278	1.8768	0.095448	9.51595	1.80054e-21	6.88323e-20	protein_coding
PADI3	ENSG00000142619	256.73	1.14164	2.20632	0.121263	9.4146	4.7489e-21	1.78921e-19	protein_coding
TP53INP1	ENSG00000164938	376.646	0.935648	1.91275	0.0995725	9.39665	5.63288e-21	2.10402e-19	protein_coding
TRMT61A	ENSG00000166166	950.781	-0.623178	0.649239	0.0663538	-9.39175	5.90142e-21	2.19803e-19	protein_coding
WDR45	ENSG00000196998	923.395	0.626878	1.54422	0.0668202	9.38157	6.5e-21	2.40722e-19	protein_coding
KIF18A	ENSG00000121621	936.272	0.599566	1.51526	0.0643579	9.31612	1.20676e-20	4.39422e-19	protein_coding
CDKL5	ENSG00000008086	846.997	-0.719499	0.607309	0.0773445	-9.30252	1.37158e-20	4.93921e-19	protein_coding
GDPD5	ENSG00000158555	486.839	0.910923	1.88025	0.0981288	9.28293	1.64876e-20	5.88857e-19	protein_coding
AADAC	ENSG00000114771	618.851	0.734334	1.66363	0.0791698	9.27543	1.76906e-20	6.30095e-19	protein_coding
CAMLG	ENSG00000164615	737.486	0.707215	1.63265	0.0765074	9.24374	2.38024e-20	8.40889e-19	protein_coding
LFNG	ENSG00000106003	277.98	1.08237	2.11751	0.11753	9.20932	3.28202e-20	1.13186e-18	protein_coding
CREBRF	ENSG00000164463	175.103	1.38299	2.60809	0.150448	9.1925	3.83831e-20	1.32022e-18	protein_coding
GLUL	ENSG00000135821	450.02	0.839203	1.78906	0.0914191	9.17973	4.32179e-20	1.4826e-18	protein_coding
NPBWR1	ENSG00000183729	214.38	1.22087	2.33087	0.133054	9.17575	4.48453e-20	1.53439e-18	protein_coding
E2F1	ENSG00000101412	1696.63	-0.597081	0.66109	0.0651253	-9.16818	4.81075e-20	1.6417e-18	protein_coding
PGPEP1	ENSG00000130517	509.258	0.784253	1.7222	0.0856959	9.15159	5.61024e-20	1.90953e-18	protein_coding
NXT1	ENSG00000132661	787.559	-0.661238	0.632336	0.0723844	-9.13509	6.53513e-20	2.21278e-18	protein_coding
ORC1	ENSG00000085840	776.887	-0.659054	0.633294	0.0723295	-9.11183	8.10069e-20	2.70771e-18	protein_coding
RASSF10	ENSG00000189431	318.966	1.0857	2.1224	0.119906	9.05457	1.37112e-19	4.52503e-18	protein_coding
TCP11L2	ENSG00000166046	108.009	1.7884	3.45432	0.198211	9.02273	1.83455e-19	6.02399e-18	protein_coding
PSRC1	ENSG00000134222	658.278	0.725028	1.65293	0.080361	9.02213	1.84471e-19	6.04212e-18	protein_coding
PNPLA8	ENSG00000135241	532.687	0.778832	1.71574	0.08676	8.97686	2.78596e-19	9.07946e-18	protein_coding
PCMTD2	ENSG00000203880	942.904	0.626645	1.54397	0.0698135	8.97598	2.80833e-19	9.12952e-18	protein_coding
PSPC1	ENSG00000121390	801.083	-0.636583	0.643235	0.0709818	-8.96826	3.01237e-19	9.72652e-18	protein_coding
OGFRL1	ENSG00000119900	654.606	-0.873817	0.545701	0.0976679	-8.94682	3.65869e-19	1.17186e-17	protein_coding
PCMTD1	ENSG00000168300	550.185	0.797608	1.73822	0.0901272	8.84981	8.76716e-19	2.75394e-17	protein_coding
KLF9	ENSG00000119138	166.882	-1.44856	0.366387	0.165723	-8.74084	2.31374e-18	6.93377e-17	protein_coding
ARRB1	ENSG00000137486	269.333	1.08343	2.11906	0.124232	8.72101	2.75743e-18	8.18812e-17	protein_coding
ADCK3	ENSG00000163050	641.679	0.701482	1.62617	0.0805646	8.70707	3.11829e-18	9.2177e-17	protein_coding
FOXO4	ENSG00000184481	108.279	1.78973	3.4575	0.205958	8.68979	3.63125e-18	1.06375e-16	protein_coding
STAT2	ENSG00000170581	784.313	0.66535	1.58595	0.0767413	8.67004	4.31957e-18	1.25412e-16	protein_coding
MYLIP	ENSG00000007944	142.422	1.42943	2.69339	0.164958	8.66537	4.50055e-18	1.30087e-16	protein_coding
CCNE1	ENSG00000105173	655.55	-0.676942	0.62549	0.0781746	-8.65937	4.74396e-18	1.36517e-16	protein_coding
RRP15	ENSG00000067533	859.979	-0.610248	0.655084	0.0704925	-8.65692	4.8469e-18	1.39172e-16	protein_coding
TERT	ENSG00000164362	305.244	-0.957915	0.514801	0.110673	-8.65537	4.91336e-18	1.4077e-16	protein_coding
PLD1	ENSG00000075651	534.078	0.78778	1.72642	0.0911758	8.64024	5.60974e-18	1.59321e-16	protein_coding
EPG5	ENSG00000152223	1052.61	0.595113	1.51059	0.0688955	8.63791	5.7251e-18	1.62244e-16	protein_coding
ST8SIA4	ENSG00000113532	301.408	0.932431	1.90849	0.109017	8.5531	1.19826e-17	3.30943e-16	protein_coding
RAD18	ENSG00000070950	868.39	-0.592845	0.663034	0.0693516	-8.5484	1.24807e-17	3.43971e-16	protein_coding
PNPLA2	ENSG00000177666	723.742	0.656902	1.57669	0.0768475	8.54813	1.251e-17	3.44052e-16	protein_coding
IFT140	ENSG00000187535	931.034	0.620635	1.53755	0.0726299	8.54517	1.28349e-17	3.52242e-16	protein_coding
GAS2L3	ENSG00000139354	659.177	0.640965	1.55937	0.0750478	8.54076	1.33343e-17	3.64414e-16	protein_coding
SOCS3	ENSG00000184557	498.548	-0.817548	0.567405	0.0957825	-8.53546	1.39593e-17	3.79904e-16	protein_coding
ARHGAP18	ENSG00000146376	722.212	0.64707	1.56598	0.0760525	8.5082	1.76654e-17	4.75797e-16	protein_coding
KLHDC2	ENSG00000165516	720.084	0.646112	1.56495	0.0759512	8.50694	1.78587e-17	4.80014e-16	protein_coding
PPAT	ENSG00000128059	704.829	-0.642947	0.640403	0.0755874	-8.50601	1.80017e-17	4.81868e-16	protein_coding
PNO1	ENSG00000115946	941.757	-0.590826	0.663962	0.0696117	-8.48746	2.1121e-17	5.60759e-16	protein_coding
ADM	ENSG00000148926	701.351	-0.687833	0.620785	0.0813498	-8.45525	2.78485e-17	7.36376e-16	protein_coding
SCNN1A	ENSG00000111319	691.395	-0.658684	0.633456	0.0779826	-8.44655	3.0004e-17	7.90166e-16	protein_coding
DIO2	ENSG00000211448	360.421	-0.875738	0.544975	0.104013	-8.41947	3.78192e-17	9.86022e-16	protein_coding
COL4A3	ENSG00000169031	340.252	0.885653	1.8476	0.105483	8.39614	4.61393e-17	1.19103e-15	protein_coding
PAK1IP1	ENSG00000111845	579.338	-0.673404	0.627025	0.0803435	-8.38157	5.22278e-17	1.33761e-15	protein_coding
NIPAL4	ENSG00000172548	536.988	-0.720156	0.607032	0.0860995	-8.36422	6.05125e-17	1.5407e-15	protein_coding
CNTRL	ENSG00000119397	649.808	0.671975	1.59325	0.080348	8.36331	6.09833e-17	1.54966e-15	protein_coding
GRB7	ENSG00000141738	373.04	0.85435	1.80794	0.102303	8.35121	6.7567e-17	1.7103e-15	protein_coding
TTK	ENSG00000112742	819.671	0.616123	1.53275	0.0738959	8.33772	7.57398e-17	1.90976e-15	protein_coding
FZD7	ENSG00000155760	436.774	0.8574	1.81177	0.103069	8.31866	8.89607e-17	2.22589e-15	protein_coding
SAPCD2	ENSG00000186193	1013.31	0.618092	1.53484	0.0745783	8.28783	1.15338e-16	2.85844e-15	protein_coding
ABCG1	ENSG00000160179	45.6525	2.79369	6.93401	0.337331	8.28175	1.21378e-16	3.00244e-15	protein_coding
FOSL1	ENSG00000175592	980.699	-1.55619	0.340048	0.188358	-8.26188	1.434e-16	3.5271e-15	protein_coding
BCL3	ENSG00000069399	1507.19	0.599233	1.51491	0.073071	8.2007	2.38996e-16	5.74826e-15	protein_coding
PHYKPL	ENSG00000175309	521.156	0.697819	1.62205	0.0852233	8.18813	2.65323e-16	6.35801e-15	protein_coding
C5	ENSG00000106804	673.278	0.674686	1.59625	0.0828624	8.14225	3.88012e-16	9.14669e-15	protein_coding
CDC25A	ENSG00000164045	418.603	-0.764929	0.588483	0.0941723	-8.12265	4.5611e-16	1.07133e-14	protein_coding
YOD1	ENSG00000180667	554.74	-0.7204	0.606929	0.0905196	-7.9585	1.74142e-15	3.94118e-14	protein_coding
PIGV	ENSG00000060642	322.587	0.869346	1.82683	0.109565	7.93451	2.11333e-15	4.75808e-14	protein_coding
PLCH1	ENSG00000114805	471.369	0.754067	1.68654	0.095084	7.93053	2.18214e-15	4.89611e-14	protein_coding
PDK1	ENSG00000152256	204.071	-1.12585	0.45823	0.142166	-7.91929	2.38868e-15	5.34113e-14	protein_coding
HIPK2	ENSG00000064393	5851.69	-0.779995	0.582369	0.0987248	-7.9007	2.77338e-15	6.16958e-14	protein_coding
EDA2R	ENSG00000131080	516.388	0.685322	1.60806	0.0871529	7.86345	3.73708e-15	8.25704e-14	protein_coding
POLR3G	ENSG00000113356	355.967	-0.821141	0.565994	0.104508	-7.85723	3.92722e-15	8.66248e-14	protein_coding
GATS	ENSG00000239521	635.039	0.663978	1.58444	0.0846435	7.8444	4.35032e-15	9.53793e-14	protein_coding
TNFAIP8L1	ENSG00000185361	180.014	1.21817	2.32652	0.15694	7.76201	8.3596e-15	1.77774e-13	protein_coding
RARB	ENSG00000077092	553.377	0.636665	1.55473	0.0822162	7.74379	9.64933e-15	2.04202e-13	protein_coding
SH3PXD2A	ENSG00000107957	600.607	0.625528	1.54278	0.0812978	7.69429	1.42282e-14	2.97243e-13	protein_coding
DHODH	ENSG00000102967	538.674	-0.643897	0.639982	0.0837674	-7.68673	1.50945e-14	3.14331e-13	protein_coding
PDSS1	ENSG00000148459	264.93	-0.892416	0.538711	0.116096	-7.68688	1.50763e-14	3.14331e-13	protein_coding
COL16A1	ENSG00000084636	381.608	-0.744544	0.596856	0.0968919	-7.68427	1.53867e-14	3.19906e-13	protein_coding
EFEMP1	ENSG00000115380	575.088	-0.625213	0.648324	0.0813839	-7.68226	1.56305e-14	3.23942e-13	protein_coding
PER3	ENSG00000049246	171.146	-1.19933	0.435477	0.156238	-7.6763	1.63744e-14	3.37749e-13	protein_coding
SAMD4A	ENSG00000020577	551.002	-0.764107	0.588818	0.0996416	-7.66855	1.73947e-14	3.57661e-13	protein_coding
PLD6	ENSG00000179598	190.434	-1.08892	0.470113	0.14262	-7.6351	2.25647e-14	4.61779e-13	protein_coding
ZNF862	ENSG00000106479	238.152	0.941848	1.92099	0.124051	7.59244	3.13948e-14	6.28667e-13	protein_coding
ARHGEF39	ENSG00000137135	501.756	0.663093	1.58347	0.0873931	7.58748	3.26191e-14	6.52182e-13	protein_coding
RFX3	ENSG00000080298	175.693	1.22761	2.34178	0.162479	7.55549	4.17296e-14	8.22976e-13	protein_coding
NIPAL3	ENSG00000001461	476.211	0.690716	1.61408	0.0914506	7.55288	4.25738e-14	8.37092e-13	protein_coding
TSNARE1	ENSG00000171045	402.022	0.713487	1.63976	0.0946699	7.53657	4.82476e-14	9.40144e-13	protein_coding
TIPIN	ENSG00000075131	472.685	-0.670935	0.6281	0.0891212	-7.52834	5.139e-14	9.94716e-13	protein_coding
ZNF587B	ENSG00000269343	373.243	-0.755941	0.59216	0.100943	-7.48876	6.95256e-14	1.32312e-12	protein_coding
FA2H	ENSG00000103089	689.625	-0.593586	0.662694	0.0803416	-7.38828	1.48744e-13	2.7504e-12	protein_coding
CCNDBP1	ENSG00000166946	664.096	0.59157	1.50689	0.080541	7.34496	2.05825e-13	3.73748e-12	protein_coding
AMER1	ENSG00000184675	283.586	-0.857872	0.551766	0.116942	-7.33589	2.20256e-13	3.97681e-12	protein_coding
NDC80	ENSG00000080986	425.514	0.688076	1.61113	0.0940295	7.31766	2.52325e-13	4.51208e-12	protein_coding
SYF2	ENSG00000117614	602.966	0.589672	1.5049	0.0811617	7.2654	3.71947e-13	6.51708e-12	protein_coding
POP1	ENSG00000104356	541.694	-0.700448	0.615381	0.0964533	-7.26204	3.81282e-13	6.65381e-12	protein_coding
GSDMB	ENSG00000073605	213.644	0.94506	1.92527	0.130696	7.23096	4.79603e-13	8.30292e-12	protein_coding
MROH6	ENSG00000204839	690.482	-0.669692	0.628641	0.0928578	-7.21202	5.51293e-13	9.50615e-12	protein_coding
PINK1	ENSG00000158828	378.316	0.724777	1.65265	0.100564	7.20712	5.71463e-13	9.82795e-12	protein_coding
ST3GAL1	ENSG00000008513	508.015	-0.613415	0.653648	0.0852858	-7.19246	6.36324e-13	1.08575e-11	protein_coding
MAST4	ENSG00000069020	428.281	0.751172	1.68316	0.104505	7.1879	6.57946e-13	1.12117e-11	protein_coding
ANXA8	ENSG00000265190	235.208	-0.889328	0.539866	0.123805	-7.18328	6.80594e-13	1.15674e-11	protein_coding
MLLT11	ENSG00000213190	407.657	-0.705442	0.613255	0.0984369	-7.16644	7.69736e-13	1.29978e-11	protein_coding
AK4	ENSG00000162433	504.544	-0.648708	0.637851	0.0916982	-7.07438	1.50114e-12	2.45223e-11	protein_coding
TIMM23B	ENSG00000204152	277.931	-0.848437	0.555386	0.120036	-7.06816	1.57e-12	2.55831e-11	protein_coding
CYP3A5	ENSG00000106258	193.134	1.03771	2.05297	0.147937	7.01452	2.30743e-12	3.69076e-11	protein_coding
MXRA8	ENSG00000162576	256.573	-0.875695	0.544991	0.124947	-7.00856	2.40789e-12	3.83731e-11	protein_coding
OAS1	ENSG00000089127	419.32	0.646796	1.56569	0.0923563	7.00326	2.50069e-12	3.97548e-11	protein_coding
DCDC2	ENSG00000146038	445.05	0.634801	1.55272	0.0908018	6.99106	2.72808e-12	4.32118e-11	protein_coding
HTRA3	ENSG00000170801	137.256	1.1535	2.22454	0.165351	6.97609	3.03515e-12	4.76702e-11	protein_coding
ZNF703	ENSG00000183779	742.312	0.591461	1.50677	0.0850583	6.9536	3.56088e-12	5.55924e-11	protein_coding
IGFBP1	ENSG00000146678	88.7657	1.43516	2.70413	0.206738	6.94194	3.86758e-12	6.00927e-11	protein_coding
HES4	ENSG00000188290	448.479	-0.705884	0.613067	0.102064	-6.91611	4.64208e-12	7.14453e-11	protein_coding
HOXB3	ENSG00000120093	441.021	0.656374	1.57612	0.0950104	6.90845	4.89989e-12	7.51471e-11	protein_coding
HOMER1	ENSG00000152413	248.754	-0.834185	0.5609	0.121292	-6.87748	6.09218e-12	9.26694e-11	protein_coding
ENDOD1	ENSG00000149218	447.658	-0.63163	0.645447	0.0920033	-6.8653	6.63531e-12	1.00229e-10	protein_coding
UCN2	ENSG00000145040	109.861	-1.35658	0.390507	0.198228	-6.84354	7.72621e-12	1.15503e-10	protein_coding
CNNM2	ENSG00000148842	524.672	0.618617	1.5354	0.0905046	6.8352	8.18899e-12	1.22142e-10	protein_coding
UBE2E2	ENSG00000182247	478.876	-0.653553	0.635713	0.0959245	-6.8132	9.54493e-12	1.41717e-10	protein_coding
ABHD8	ENSG00000127220	182.115	0.948701	1.93013	0.139291	6.81091	9.69834e-12	1.43831e-10	protein_coding
OSR1	ENSG00000143867	263.628	-0.823476	0.565079	0.121057	-6.80239	1.02896e-11	1.51908e-10	protein_coding
EIF5A2	ENSG00000163577	315.369	-0.769897	0.58646	0.113522	-6.78194	1.18576e-11	1.74071e-10	protein_coding
POF1B	ENSG00000124429	505.519	0.613437	1.5299	0.0906095	6.77011	1.2868e-11	1.87848e-10	protein_coding
E2F2	ENSG00000007968	475.602	-0.596629	0.661297	0.0882335	-6.76194	1.3616e-11	1.98101e-10	protein_coding
KIF12	ENSG00000136883	183.177	0.938977	1.91717	0.140087	6.70283	2.04425e-11	2.90927e-10	protein_coding
IL1RAP	ENSG00000196083	151.965	-1.04645	0.484157	0.156145	-6.7018	2.05873e-11	2.92031e-10	protein_coding
ETS1	ENSG00000134954	916.344	-0.894384	0.537977	0.134406	-6.65433	2.84591e-11	3.96784e-10	protein_coding
ALPK1	ENSG00000073331	339.173	0.823391	1.76956	0.123754	6.65347	2.86258e-11	3.98682e-10	protein_coding
FAM72B	ENSG00000188610	176.085	0.944354	1.92433	0.142175	6.64218	3.09067e-11	4.29073e-10	protein_coding
ZHX3	ENSG00000174306	413.064	-0.630274	0.646054	0.0952033	-6.6203	3.58477e-11	4.93465e-10	protein_coding
LARGE	ENSG00000133424	427.345	0.620787	1.53771	0.0938936	6.6116	3.80193e-11	5.21705e-10	protein_coding
IL34	ENSG00000157368	26.376	-3.11387	0.115514	0.4712	-6.60837	3.88564e-11	5.3263e-10	protein_coding
EDN2	ENSG00000127129	49.4291	-1.90223	0.26753	0.288152	-6.60147	4.07113e-11	5.56886e-10	protein_coding
RALGAPA2	ENSG00000188559	448.547	0.695293	1.61921	0.10538	6.59798	4.16793e-11	5.68933e-10	protein_coding
C1orf61	ENSG00000125462	165.755	0.999758	1.99966	0.152479	6.55668	5.50202e-11	7.39427e-10	protein_coding
TRIM69	ENSG00000185880	165.25	0.975379	1.96616	0.148792	6.55532	5.55242e-11	7.45431e-10	protein_coding
ARNTL	ENSG00000133794	438.976	0.595991	1.51151	0.0909933	6.54984	5.75996e-11	7.70912e-10	protein_coding
ATXN3	ENSG00000066427	434.056	0.628605	1.54607	0.0960248	6.54628	5.89893e-11	7.86283e-10	protein_coding
COL12A1	ENSG00000111799	508.014	-0.595944	0.661611	0.0910778	-6.54325	6.01972e-11	7.99929e-10	protein_coding
OPRL1	ENSG00000125510	79.4418	1.42902	2.69263	0.219514	6.5099	7.5202e-11	9.95262e-10	protein_coding
CBX7	ENSG00000100307	121.018	1.10884	2.15672	0.171037	6.48303	8.99004e-11	1.1802e-09	protein_coding
FKBP14	ENSG00000106080	591.342	-0.603923	0.657962	0.0938832	-6.4327	1.25356e-10	1.61796e-09	protein_coding
CPA4	ENSG00000128510	72.615	-1.48355	0.357607	0.231303	-6.41391	1.41836e-10	1.8145e-09	protein_coding
OTUD1	ENSG00000165312	214.253	0.824774	1.77126	0.129321	6.37771	1.79756e-10	2.26844e-09	protein_coding
PCLO	ENSG00000186472	228.736	0.82031	1.76578	0.128871	6.36537	1.94825e-10	2.44206e-09	protein_coding
RAB40B	ENSG00000141542	370.903	0.721729	1.64916	0.113622	6.35201	2.12518e-10	2.64574e-09	protein_coding
EFNB2	ENSG00000125266	171.31	-0.930393	0.524715	0.146475	-6.35188	2.12699e-10	2.64574e-09	protein_coding
C6orf1	ENSG00000186577	574.086	0.5933	1.50869	0.093477	6.34701	2.19541e-10	2.72825e-09	protein_coding
SALL4	ENSG00000101115	200.233	0.881461	1.84224	0.140433	6.27673	3.45778e-10	4.17366e-09	protein_coding
HIRIP3	ENSG00000149929	401.513	0.6576	1.57746	0.104849	6.27191	3.56655e-10	4.297e-09	protein_coding
LXN	ENSG00000079257	334.603	0.662671	1.58301	0.106007	6.25121	4.07277e-10	4.86196e-09	protein_coding
SLC2A12	ENSG00000146411	73.381	1.51488	2.85775	0.242896	6.23674	4.4678e-10	5.29957e-09	protein_coding
TDRKH	ENSG00000182134	417.858	0.586663	1.50177	0.0942362	6.22545	4.80178e-10	5.68537e-09	protein_coding
SLC40A1	ENSG00000138449	409.755	0.64693	1.56583	0.104041	6.21802	5.03455e-10	5.95017e-09	protein_coding
KIZ	ENSG00000088970	260.331	0.781505	1.71892	0.125812	6.21168	5.24203e-10	6.18978e-09	protein_coding
ING4	ENSG00000111653	296.554	0.699571	1.62402	0.112855	6.19882	5.68889e-10	6.68726e-09	protein_coding
MYOCD	ENSG00000141052	71.3217	1.47123	2.77258	0.23772	6.18893	6.05757e-10	7.07585e-09	protein_coding
PHLDB3	ENSG00000176531	277.786	0.701103	1.62575	0.11346	6.17928	6.43949e-10	7.51523e-09	protein_coding
PPP1R3F	ENSG00000049769	254.028	0.733228	1.66235	0.119295	6.14632	7.92996e-10	9.16244e-09	protein_coding
CDKN2D	ENSG00000129355	172.889	0.878573	1.83856	0.142964	6.14543	7.97462e-10	9.18987e-09	protein_coding
CCDC28A	ENSG00000024862	242.357	0.77413	1.71016	0.1263	6.12932	8.82549e-10	1.01009e-08	protein_coding
EREG	ENSG00000124882	2378.51	-0.854465	0.55307	0.140224	-6.09357	1.10417e-09	1.24839e-08	protein_coding
GTF2IRD2B	ENSG00000174428	238.515	0.79548	1.73565	0.130824	6.08052	1.1979e-09	1.34387e-08	protein_coding
STC1	ENSG00000159167	271.351	-0.738118	0.599521	0.121806	-6.05976	1.36328e-09	1.52025e-08	protein_coding
MTURN	ENSG00000180354	172.799	0.876776	1.83627	0.144881	6.05168	1.43344e-09	1.59439e-08	protein_coding
AMBP	ENSG00000106927	136.362	0.988551	1.98419	0.163478	6.04699	1.47574e-09	1.63586e-08	protein_coding
FAM110A	ENSG00000125898	379.682	0.654203	1.57375	0.108278	6.04187	1.52337e-09	1.68293e-08	protein_coding
KNDC1	ENSG00000171798	119.635	1.19148	2.28387	0.197684	6.02719	1.66834e-09	1.8276e-08	protein_coding
TMEM92	ENSG00000167105	179.181	0.919547	1.89152	0.152759	6.01958	1.74867e-09	1.90758e-08	protein_coding
CCBE1	ENSG00000183287	119.586	-1.10234	0.46576	0.18321	-6.01683	1.7787e-09	1.93872e-08	protein_coding
FUZ	ENSG00000010361	202.45	0.800636	1.74187	0.133162	6.01249	1.82692e-09	1.9863e-08	protein_coding
ANKRA2	ENSG00000164331	264.918	0.768973	1.70406	0.128356	5.99095	2.08622e-09	2.2476e-08	protein_coding
MARS2	ENSG00000247626	400.344	-0.596714	0.661258	0.0998589	-5.97557	2.29286e-09	2.46411e-08	protein_coding
ACBD7	ENSG00000176244	39.9677	1.96545	3.90535	0.329514	5.9647	2.45089e-09	2.62745e-08	protein_coding
PCBD2	ENSG00000132570	311.624	0.632674	1.55044	0.106571	5.93667	2.90872e-09	3.09535e-08	protein_coding
ANKRD1	ENSG00000148677	263.582	-0.727921	0.603773	0.122841	-5.92572	3.10931e-09	3.30073e-08	protein_coding
SFRP4	ENSG00000106483	221.167	0.778351	1.71517	0.131584	5.91524	3.31384e-09	3.50074e-08	protein_coding
RAB37	ENSG00000172794	51.61	1.62847	3.09184	0.275594	5.90893	3.44346e-09	3.62592e-08	protein_coding
CABYR	ENSG00000154040	252.844	0.721661	1.64908	0.122604	5.88611	3.95379e-09	4.12333e-08	protein_coding
TUBB2A	ENSG00000137267	362.774	-0.629078	0.64659	0.106941	-5.88245	4.04247e-09	4.20907e-08	protein_coding
PFKFB4	ENSG00000114268	299.175	-0.732001	0.602068	0.12473	-5.86867	4.39297e-09	4.55221e-08	protein_coding
STAG3	ENSG00000066923	221.515	0.766055	1.70061	0.131019	5.84691	5.00795e-09	5.1364e-08	protein_coding
CREB3L4	ENSG00000143578	213.473	0.75367	1.68608	0.129695	5.81111	6.20608e-09	6.28124e-08	protein_coding
DLG3	ENSG00000082458	251.3	0.713259	1.6395	0.122784	5.80908	6.2818e-09	6.34803e-08	protein_coding
PDK2	ENSG00000005882	223.944	0.739278	1.66934	0.127494	5.79851	6.69077e-09	6.72482e-08	protein_coding
LZTFL1	ENSG00000163818	320.574	0.706036	1.63132	0.121864	5.79365	6.88729e-09	6.90106e-08	protein_coding
FAM117A	ENSG00000121104	69.7342	1.33556	2.52374	0.231085	5.77953	7.49088e-09	7.4714e-08	protein_coding
EIF4A1	ENSG00000161960	191.502	-0.799797	0.57443	0.138445	-5.77703	7.60329e-09	7.57192e-08	protein_coding
IGFL4	ENSG00000204869	117.565	1.05879	2.08319	0.183332	5.77529	7.68228e-09	7.63892e-08	protein_coding
KCNAB3	ENSG00000170049	142.031	-0.919414	0.528724	0.159767	-5.75472	8.67833e-09	8.55754e-08	protein_coding
SPRED3	ENSG00000188766	171.387	0.836038	1.78514	0.145554	5.74383	9.25571e-09	9.0925e-08	protein_coding
RHEBL1	ENSG00000167550	79.5714	1.25234	2.38227	0.218131	5.74124	9.39883e-09	9.21227e-08	protein_coding
TMEM187	ENSG00000177854	222.612	0.720841	1.64814	0.125821	5.7291	1.00967e-08	9.88143e-08	protein_coding
THAP10	ENSG00000129028	266.722	0.656134	1.57585	0.114682	5.72134	1.05689e-08	1.03048e-07	protein_coding
VDR	ENSG00000111424	141.327	-1.0411	0.485957	0.182353	-5.70925	1.13472e-08	1.10225e-07	protein_coding
NEXN	ENSG00000162614	123.891	-1.04539	0.484512	0.186179	-5.61501	1.96553e-08	1.85268e-07	protein_coding
CNR1	ENSG00000118432	161.552	0.915775	1.88658	0.163718	5.5936	2.22407e-08	2.08283e-07	protein_coding
QRICH2	ENSG00000129646	95.5865	1.07236	2.10287	0.191834	5.59002	2.27046e-08	2.1217e-07	protein_coding
CASP9	ENSG00000132906	239.353	0.704953	1.63009	0.126152	5.58814	2.29514e-08	2.14323e-07	protein_coding
C2orf42	ENSG00000115998	204.66	0.735005	1.6644	0.131541	5.58764	2.30182e-08	2.14793e-07	protein_coding
POLN	ENSG00000130997	50.042	1.53416	2.89619	0.274651	5.58583	2.32582e-08	2.16722e-07	protein_coding
FRAT2	ENSG00000181274	162.036	0.836458	1.78566	0.15009	5.57303	2.50343e-08	2.32275e-07	protein_coding
RELT	ENSG00000054967	271.419	-0.667475	0.629607	0.120083	-5.55843	2.72206e-08	2.52023e-07	protein_coding
SDC4	ENSG00000124145	1192.48	-0.800513	0.574145	0.144706	-5.53199	3.16612e-08	2.90659e-07	protein_coding
DUSP7	ENSG00000164086	245.21	-0.693059	0.618541	0.125292	-5.53155	3.17419e-08	2.90989e-07	protein_coding
VASN	ENSG00000168140	297.849	0.634218	1.5521	0.115164	5.50711	3.64778e-08	3.31838e-07	protein_coding
HERC3	ENSG00000138641	317.007	-0.609291	0.655519	0.110761	-5.50097	3.77705e-08	3.42165e-07	protein_coding
MYCBPAP	ENSG00000136449	67.5111	1.29841	2.45957	0.236272	5.49539	3.89841e-08	3.52425e-07	protein_coding
STARD8	ENSG00000130052	124.565	0.951656	1.93409	0.17344	5.48695	4.08929e-08	3.67641e-07	protein_coding
GNB1L	ENSG00000185838	265.819	0.642246	1.56076	0.117286	5.4759	4.35305e-08	3.90009e-07	protein_coding
VPS37D	ENSG00000176428	204.258	0.752299	1.68448	0.137472	5.47238	4.44024e-08	3.97548e-07	protein_coding
FAM222A	ENSG00000139438	165.961	-0.839735	0.558746	0.153956	-5.45439	4.91417e-08	4.37576e-07	protein_coding
PLA2G6	ENSG00000184381	138.66	0.885662	1.84761	0.162483	5.45081	5.01401e-08	4.4525e-07	protein_coding
HECA	ENSG00000112406	121.007	0.941106	1.92	0.173068	5.43777	5.39529e-08	4.77157e-07	protein_coding
NOCT	ENSG00000151014	135.477	-0.93997	0.521244	0.173243	-5.42572	5.77207e-08	5.08754e-07	protein_coding
IQCD	ENSG00000166578	80.8744	1.16094	2.23603	0.214558	5.41085	6.27255e-08	5.49153e-07	protein_coding
SLFNL1	ENSG00000171790	147.67	-0.875637	0.545013	0.161839	-5.41054	6.28344e-08	5.49515e-07	protein_coding
FRAT1	ENSG00000165879	85.8596	1.20445	2.30449	0.223231	5.39552	6.83267e-08	5.92225e-07	protein_coding
SAMD9	ENSG00000205413	251.556	0.683845	1.60642	0.126906	5.3886	7.10085e-08	6.14653e-07	protein_coding
PAIP2B	ENSG00000124374	69.6152	1.27014	2.41184	0.236569	5.369	7.91739e-08	6.82009e-07	protein_coding
VSX1	ENSG00000100987	44.5093	1.55836	2.94519	0.292985	5.31892	1.04384e-07	8.84181e-07	protein_coding
IL3RA	ENSG00000185291	175.066	0.825364	1.77198	0.155525	5.30695	1.11474e-07	9.38134e-07	protein_coding
SEMA6C	ENSG00000143434	167.763	0.807635	1.75034	0.1523	5.30294	1.13953e-07	9.57148e-07	protein_coding
HLF	ENSG00000108924	47.8119	-1.50064	0.353397	0.283173	-5.29937	1.16205e-07	9.75435e-07	protein_coding
FBXW10	ENSG00000171931	75.8589	1.16971	2.24967	0.221855	5.27242	1.34634e-07	1.12362e-06	protein_coding
CHAC2	ENSG00000143942	256.251	-0.636604	0.643225	0.121101	-5.25681	1.46572e-07	1.21702e-06	protein_coding
RAPGEFL1	ENSG00000108352	200.766	-0.765301	0.588331	0.146193	-5.23488	1.65093e-07	1.35783e-06	protein_coding
TNFSF12	ENSG00000239697	158.811	0.783267	1.72102	0.149902	5.22519	1.73976e-07	1.42102e-06	protein_coding
ZNF775	ENSG00000196456	263.594	0.607944	1.52409	0.116436	5.22125	1.77723e-07	1.44981e-06	protein_coding
FAM131C	ENSG00000185519	313.322	-0.663665	0.631272	0.127283	-5.21409	1.8472e-07	1.50313e-06	protein_coding
TM4SF20	ENSG00000168955	331.529	0.595518	1.51102	0.114376	5.20668	1.92253e-07	1.56053e-06	protein_coding
APLF	ENSG00000169621	92.7417	1.01374	2.01913	0.195007	5.19846	2.00948e-07	1.62605e-06	protein_coding
RND1	ENSG00000172602	603.97	0.900816	1.86712	0.173302	5.19794	2.01506e-07	1.62954e-06	protein_coding
ATP8B3	ENSG00000130270	210.793	0.684527	1.60718	0.131796	5.19384	2.05998e-07	1.6597e-06	protein_coding
B3GALT4	ENSG00000235863	39.0262	1.68058	3.20557	0.326579	5.14601	2.66081e-07	2.10348e-06	protein_coding
RP11-347C12.3	ENSG00000258130	190.8	0.74621	1.67738	0.145942	5.11305	3.17006e-07	2.47159e-06	protein_coding
LEPR	ENSG00000116678	161.853	0.748978	1.6806	0.14675	5.10377	3.32961e-07	2.58516e-06	protein_coding
CRACR2B	ENSG00000177685	206.246	-0.660946	0.632463	0.129579	-5.10071	3.38374e-07	2.62094e-06	protein_coding
HOXB6	ENSG00000108511	284.4	0.620193	1.53708	0.121972	5.08473	3.68148e-07	2.8297e-06	protein_coding
ADAT2	ENSG00000189007	216	-0.668856	0.629005	0.131856	-5.07263	3.9236e-07	2.99989e-06	protein_coding
PITPNC1	ENSG00000154217	162.696	0.768317	1.70328	0.151918	5.05746	4.24884e-07	3.23717e-06	protein_coding
AKR1C3	ENSG00000196139	243.626	0.631461	1.54913	0.125125	5.04666	4.49607e-07	3.41554e-06	protein_coding
RNF138	ENSG00000134758	262.419	-0.625113	0.648369	0.12388	-5.04611	4.50904e-07	3.42141e-06	protein_coding
CARD6	ENSG00000132357	255.963	0.600629	1.51638	0.11925	5.03674	4.73536e-07	3.58271e-06	protein_coding
BFSP1	ENSG00000125864	162.2	0.762188	1.69606	0.151839	5.01971	5.17507e-07	3.8928e-06	protein_coding
C5AR2	ENSG00000134830	42.311	-1.52755	0.346865	0.304812	-5.01147	5.40152e-07	4.04679e-06	protein_coding
LENG9	ENSG00000275183	197.624	0.662977	1.58335	0.132802	4.99223	5.96869e-07	4.44871e-06	protein_coding
BTBD19	ENSG00000222009	192.369	0.730891	1.65966	0.147304	4.96178	6.98494e-07	5.14439e-06	protein_coding
TMEM91	ENSG00000142046	187.198	0.767309	1.70209	0.154696	4.96013	7.04473e-07	5.17964e-06	protein_coding
LRRC75B	ENSG00000178026	230.163	0.6327	1.55046	0.127567	4.95977	7.05773e-07	5.18628e-06	protein_coding
BCAT1	ENSG00000060982	270.632	-0.594219	0.662403	0.11982	-4.95927	7.07571e-07	5.19656e-06	protein_coding
GKAP1	ENSG00000165113	191.683	0.686048	1.60887	0.138591	4.95017	7.41484e-07	5.43338e-06	protein_coding
AXIN2	ENSG00000168646	123.791	0.822672	1.76868	0.167372	4.91524	8.86719e-07	6.3934e-06	protein_coding
KIAA1644	ENSG00000138944	121.346	-0.899984	0.535893	0.18334	-4.90882	9.16273e-07	6.58101e-06	protein_coding
TBCK	ENSG00000145348	247.72	0.618288	1.53505	0.127099	4.86463	1.14674e-06	8.13324e-06	protein_coding
HOXB8	ENSG00000120068	268.02	0.587663	1.50281	0.12146	4.83834	1.30928e-06	9.19599e-06	protein_coding
CD3EAP	ENSG00000117877	219.426	-0.633513	0.644605	0.130983	-4.8366	1.32077e-06	9.26175e-06	protein_coding
CRY2	ENSG00000121671	221.288	-0.607023	0.65655	0.126534	-4.7973	1.60819e-06	1.11136e-05	protein_coding
RGS2	ENSG00000116741	237.466	-0.604498	0.6577	0.126152	-4.7918	1.65292e-06	1.14007e-05	protein_coding
AVIL	ENSG00000135407	46.4053	1.35176	2.55224	0.282235	4.78949	1.67203e-06	1.15204e-05	protein_coding
BDKRB2	ENSG00000168398	383.684	1.33671	2.52575	0.279186	4.7879	1.68532e-06	1.15936e-05	protein_coding
FAT4	ENSG00000196159	238.758	-0.604608	0.65765	0.127022	-4.75987	1.93714e-06	1.31942e-05	protein_coding
FBXO32	ENSG00000156804	265.408	0.597192	1.51277	0.125753	4.74893	2.04497e-06	1.38773e-05	protein_coding
CDH6	ENSG00000113361	57.0934	1.23115	2.34753	0.259906	4.73688	2.17031e-06	1.46743e-05	protein_coding
PROCA1	ENSG00000167525	155.641	0.719247	1.64632	0.152548	4.71489	2.41838e-06	1.62338e-05	protein_coding
PAQR8	ENSG00000170915	67.4285	1.09362	2.13408	0.232972	4.6942	2.67647e-06	1.78377e-05	protein_coding
MAMLD1	ENSG00000013619	213.864	-0.620715	0.650348	0.13229	-4.69209	2.70422e-06	1.7995e-05	protein_coding
SPATA18	ENSG00000163071	141.28	0.745376	1.67641	0.159226	4.68124	2.8514e-06	1.88685e-05	protein_coding
FBXO15	ENSG00000141665	30.639	1.6716	3.18567	0.357636	4.67402	2.95364e-06	1.94758e-05	protein_coding
FLG	ENSG00000143631	43.6886	1.3881	2.61734	0.297017	4.67347	2.96157e-06	1.95182e-05	protein_coding
ZNF546	ENSG00000187187	175.95	0.677339	1.59919	0.145061	4.66935	3.02158e-06	1.98835e-05	protein_coding
PARD6A	ENSG00000102981	91.1502	0.91866	1.89036	0.197073	4.66152	3.13878e-06	2.05614e-05	protein_coding
PPARA	ENSG00000186951	221.027	0.666549	1.58727	0.143124	4.65716	3.20609e-06	2.09812e-05	protein_coding
TLR1	ENSG00000174125	58.7462	1.21674	2.32421	0.261416	4.65444	3.2487e-06	2.12281e-05	protein_coding
PELI2	ENSG00000139946	191.789	0.632711	1.55048	0.136044	4.65078	3.30684e-06	2.15432e-05	protein_coding
MFNG	ENSG00000100060	72.4378	1.08215	2.11719	0.232887	4.64669	3.37311e-06	2.19311e-05	protein_coding
LIPE	ENSG00000079435	118.978	0.806313	1.74874	0.173691	4.64223	3.44663e-06	2.23757e-05	protein_coding
NPAS1	ENSG00000130751	105.909	0.915616	1.88637	0.197635	4.63285	3.60659e-06	2.33096e-05	protein_coding
TTYH2	ENSG00000141540	74.9777	-1.04709	0.483942	0.226483	-4.62327	3.77731e-06	2.43165e-05	protein_coding
TP63	ENSG00000073282	157.259	0.687136	1.61008	0.148888	4.61512	3.92867e-06	2.52286e-05	protein_coding
MB21D2	ENSG00000180611	175.69	-0.646104	0.639004	0.14059	-4.59566	4.31385e-06	2.75798e-05	protein_coding
C14orf93	ENSG00000100802	172.22	0.67683	1.59862	0.147602	4.5855	4.52911e-06	2.88994e-05	protein_coding
HBEGF	ENSG00000113070	58.6663	-1.18332	0.440337	0.258915	-4.5703	4.87036e-06	3.09556e-05	protein_coding
FAM50B	ENSG00000145945	144.342	0.707317	1.63276	0.155407	4.55139	5.3293e-06	3.35942e-05	protein_coding
DNAL4	ENSG00000100246	173.098	0.695419	1.61936	0.152835	4.55014	5.36108e-06	3.37618e-05	protein_coding
HIST1H2AC	ENSG00000180573	175.165	0.640066	1.5584	0.141025	4.53869	5.66054e-06	3.53364e-05	protein_coding
DBP	ENSG00000105516	139.579	-0.796387	0.57579	0.175469	-4.53861	5.66261e-06	3.53364e-05	protein_coding
VAV3	ENSG00000134215	213.086	0.614515	1.53104	0.135498	4.53523	5.75403e-06	3.58211e-05	protein_coding
RPL36A	ENSG00000241343	185.385	-0.632003	0.64528	0.139541	-4.52917	5.92167e-06	3.6742e-05	protein_coding
TMEM55A	ENSG00000155099	143.793	-0.70462	0.613604	0.155646	-4.52706	5.98104e-06	3.70289e-05	protein_coding
TNFRSF9	ENSG00000049249	52.7183	-2.45337	0.182584	0.542247	-4.52445	6.05542e-06	3.74116e-05	protein_coding
CCNE2	ENSG00000175305	108.545	-0.800643	0.574093	0.178351	-4.48914	7.1513e-06	4.37673e-05	protein_coding
THAP2	ENSG00000173451	79.7829	1.0101	2.01404	0.225694	4.4755	7.6233e-06	4.63298e-05	protein_coding
ALOXE3	ENSG00000179148	51.2236	-1.25277	0.419643	0.280916	-4.45957	8.2123e-06	4.96547e-05	protein_coding
KLC4	ENSG00000137171	226.004	0.662225	1.58252	0.148907	4.44723	8.69861e-06	5.22872e-05	protein_coding
FAM78A	ENSG00000126882	53.8495	1.1504	2.21975	0.259015	4.44144	8.93597e-06	5.36323e-05	protein_coding
ZCWPW1	ENSG00000078487	80.1285	0.972723	1.96254	0.219296	4.43565	9.17928e-06	5.49661e-05	protein_coding
SYT11	ENSG00000132718	66.9549	1.09959	2.14294	0.248338	4.42781	9.51964e-06	5.66658e-05	protein_coding
FAM72C	ENSG00000263513	77.9102	0.965036	1.95211	0.217966	4.42747	9.53453e-06	5.67285e-05	protein_coding
CLEC2B	ENSG00000110852	33.2138	1.56399	2.9567	0.354673	4.40966	1.03534e-05	6.12372e-05	protein_coding
YPEL1	ENSG00000100027	30.5328	1.63004	3.09522	0.371435	4.3885	1.14136e-05	6.67807e-05	protein_coding
FAM72D	ENSG00000215784	104.605	0.794023	1.7339	0.181876	4.36575	1.2669e-05	7.35319e-05	protein_coding
RUNX2	ENSG00000124813	57.4692	-1.11567	0.461478	0.255679	-4.36355	1.27971e-05	7.42423e-05	protein_coding
DEPTOR	ENSG00000155792	66.4428	1.06739	2.09565	0.245271	4.3519	1.34961e-05	7.77443e-05	protein_coding
GTF2IRD2	ENSG00000196275	120.032	0.748532	1.68008	0.172544	4.3382	1.43654e-05	8.23878e-05	protein_coding
HIST1H2AG	ENSG00000196787	51.3314	1.16598	2.24386	0.27048	4.31078	1.6268e-05	9.2607e-05	protein_coding
VGF	ENSG00000128564	114.215	-0.766471	0.587854	0.178876	-4.28492	1.82803e-05	0.000102717	protein_coding
MYPN	ENSG00000138347	83.8609	0.883436	1.84476	0.206364	4.28096	1.86086e-05	0.000104381	protein_coding
TRPM6	ENSG00000119121	183.452	-0.599347	0.660053	0.140063	-4.27912	1.87635e-05	0.000105205	protein_coding
WSCD1	ENSG00000179314	213.859	0.58966	1.50489	0.137996	4.27302	1.92844e-05	0.000107755	protein_coding
MGAM	ENSG00000257335	100.213	0.836142	1.78527	0.195801	4.27036	1.95159e-05	0.000108908	protein_coding
ANK1	ENSG00000029534	196.102	0.651395	1.57069	0.153169	4.25278	2.11133e-05	0.000116872	protein_coding
RASSF6	ENSG00000169435	177.106	0.637354	1.55547	0.150355	4.239	2.24521e-05	0.000123653	protein_coding
EGLN3	ENSG00000129521	164.884	-0.68382	0.622515	0.161374	-4.23749	2.26035e-05	0.000124276	protein_coding
WNT10B	ENSG00000169884	72.8538	-0.940718	0.520973	0.222066	-4.23621	2.27326e-05	0.000124933	protein_coding
NMRK1	ENSG00000106733	94.3026	0.844302	1.7954	0.199446	4.23323	2.3036e-05	0.000126388	protein_coding
SLC7A2	ENSG00000003989	135.085	-0.681456	0.623536	0.161019	-4.23216	2.31458e-05	0.000126937	protein_coding
SYT15	ENSG00000204176	131.119	-0.735865	0.600458	0.174012	-4.22881	2.34931e-05	0.000128679	protein_coding
KLHL3	ENSG00000146021	53.3627	1.14399	2.20992	0.270644	4.22693	2.36905e-05	0.000129651	protein_coding
RARRES1	ENSG00000118849	109.172	0.867186	1.8241	0.206275	4.20402	2.62211e-05	0.000141892	protein_coding
NIPAL2	ENSG00000104361	173.522	0.625399	1.54264	0.148814	4.20257	2.63903e-05	0.000142749	protein_coding
NFKB2	ENSG00000077150	2609.95	-0.720422	0.60692	0.171511	-4.20044	2.664e-05	0.000144039	protein_coding
GGN	ENSG00000179168	111.599	0.766919	1.70163	0.182599	4.20002	2.66888e-05	0.000144243	protein_coding
SRPK3	ENSG00000184343	88.0413	-0.871611	0.546536	0.208079	-4.18885	2.80377e-05	0.000150783	protein_coding
MCF2L	ENSG00000126217	64.4294	1.00661	2.00918	0.240601	4.18373	2.86771e-05	0.000153652	protein_coding
NYAP1	ENSG00000166924	144.829	0.664363	1.58487	0.159044	4.17722	2.95091e-05	0.000157656	protein_coding
GATSL2	ENSG00000274070	147.751	0.649818	1.56897	0.155853	4.16943	3.05365e-05	0.000162612	protein_coding
LRRC37A3	ENSG00000176809	128.314	0.764738	1.69906	0.183534	4.16674	3.08983e-05	0.000164459	protein_coding
CTB-55O6.8	ENSG00000141854	146.644	0.636719	1.55479	0.153384	4.15114	3.30829e-05	0.000175099	protein_coding
KIAA1107	ENSG00000069712	79.5028	0.888263	1.85095	0.21445	4.14205	3.4421e-05	0.000181591	protein_coding
BTC	ENSG00000174808	102.012	0.789063	1.72795	0.190646	4.13889	3.48991e-05	0.000183965	protein_coding
CGN	ENSG00000143375	159.921	-0.621778	0.64987	0.150776	-4.12385	3.72587e-05	0.000195025	protein_coding
GPR162	ENSG00000250510	62.1011	1.01342	2.01869	0.24649	4.11141	3.93257e-05	0.000204896	protein_coding
CASP4	ENSG00000196954	126.167	0.734604	1.66394	0.17878	4.10898	3.97403e-05	0.000206808	protein_coding
GAL3ST2	ENSG00000154252	27.0766	1.58751	3.0053	0.38717	4.10029	4.12627e-05	0.00021404	protein_coding
CBY1	ENSG00000100211	134.539	0.700348	1.6249	0.171582	4.08172	4.47037e-05	0.000229432	protein_coding
LCA5	ENSG00000135338	86.652	0.826585	1.77348	0.202865	4.07456	4.61021e-05	0.000235819	protein_coding
C6orf141	ENSG00000197261	734.704	-0.593526	0.662721	0.145753	-4.07213	4.65858e-05	0.000237781	protein_coding
NEK11	ENSG00000114670	163.142	0.605174	1.52116	0.148792	4.06725	4.75713e-05	0.000242336	protein_coding
HPDL	ENSG00000186603	66.7129	-0.940639	0.521002	0.231453	-4.06406	4.82262e-05	0.000245098	protein_coding
CCDC136	ENSG00000128596	189.381	0.599392	1.51508	0.147683	4.05863	4.93623e-05	0.000250482	protein_coding
CACNA1D	ENSG00000157388	126.562	-0.79511	0.576299	0.196481	-4.04675	5.19327e-05	0.000261693	protein_coding
KREMEN2	ENSG00000131650	105.885	-0.761788	0.589765	0.188573	-4.03974	5.35097e-05	0.000268807	protein_coding
GBGT1	ENSG00000148288	65.5578	0.94841	1.92974	0.236541	4.0095	6.08477e-05	0.000302752	protein_coding
CCDC184	ENSG00000177875	130.915	0.672097	1.59339	0.167655	4.00881	6.1025e-05	0.000303519	protein_coding
ACSM3	ENSG00000005187	94.357	0.761798	1.6956	0.190722	3.99429	6.48879e-05	0.000320652	protein_coding
WBSCR27	ENSG00000165171	154.242	0.596383	1.51192	0.14976	3.98226	6.82632e-05	0.00033593	protein_coding
PRSS16	ENSG00000112812	112.059	0.716163	1.64281	0.179924	3.98036	6.88099e-05	0.000338356	protein_coding
SLFN5	ENSG00000166750	547.217	0.816105	1.76065	0.205484	3.97161	7.13872e-05	0.000350246	protein_coding
ZC3H6	ENSG00000188177	95.1725	0.76113	1.69482	0.192438	3.9552	7.6471e-05	0.000372803	protein_coding
GAB1	ENSG00000109458	162.364	0.590709	1.50599	0.150459	3.92604	8.63552e-05	0.000416627	protein_coding
SLC5A11	ENSG00000158865	50.5602	1.06867	2.0975	0.27324	3.91111	9.18735e-05	0.000442105	protein_coding
RNF122	ENSG00000133874	86.0184	0.840525	1.7907	0.214926	3.91077	9.20034e-05	0.000442567	protein_coding
ZNF296	ENSG00000170684	96.5442	-0.753261	0.593261	0.193257	-3.89771	9.71083e-05	0.000464893	protein_coding
HAP1	ENSG00000173805	84.5375	0.841713	1.79218	0.217104	3.877	0.000105753	0.000502038	protein_coding
ZNF747	ENSG00000169955	79.3404	0.867836	1.82492	0.22387	3.87652	0.00010596	0.000502838	protein_coding
CLEC2D	ENSG00000069493	81.1711	0.804605	1.74667	0.207721	3.87349	0.000107287	0.000508208	protein_coding
KIAA1683	ENSG00000130518	53.9132	1.00384	2.00533	0.259565	3.86738	0.000110009	0.000520347	protein_coding
NYNRIN	ENSG00000205978	37.9758	1.17993	2.26566	0.306242	3.85294	0.000116709	0.000548854	protein_coding
FAM167B	ENSG00000183615	39.294	1.18632	2.27571	0.30853	3.84507	0.000120517	0.000564724	protein_coding
SLITRK6	ENSG00000184564	36.2944	1.22926	2.34447	0.320207	3.83895	0.000123559	0.000577435	protein_coding
TTC39A	ENSG00000085831	139.366	0.621964	1.53897	0.162362	3.83072	0.000127769	0.000594431	protein_coding
NSUN7	ENSG00000179299	32.2007	1.32581	2.50673	0.346937	3.82146	0.000132663	0.000614352	protein_coding
SWT1	ENSG00000116668	91.7056	0.780405	1.71761	0.204903	3.80866	0.000139725	0.00064254	protein_coding
TOMM5	ENSG00000175768	53.2128	-0.986364	0.504748	0.259951	-3.79442	0.000147989	0.000676431	protein_coding
IFNE	ENSG00000184995	71.2953	0.941857	1.921	0.248492	3.79029	0.00015047	0.000686571	protein_coding
ZNF837	ENSG00000152475	96.0073	0.72735	1.6556	0.192355	3.78129	0.000156015	0.000709141	protein_coding
MFSD2A	ENSG00000168389	63.3686	-0.931886	0.524173	0.246533	-3.77996	0.000156851	0.000712193	protein_coding
SPARC	ENSG00000113140	112.404	-0.700648	0.615296	0.186074	-3.76542	0.000166267	0.000750181	protein_coding
C8orf59	ENSG00000176731	129.347	-0.628516	0.646842	0.167181	-3.75949	0.000170262	0.00076483	protein_coding
SLC13A4	ENSG00000164707	67.4513	0.861335	1.81672	0.22971	3.74966	0.000177074	0.000792428	protein_coding
ZNF688	ENSG00000229809	133.933	0.639404	1.55769	0.170877	3.74189	0.000182641	0.000813152	protein_coding
CLDN3	ENSG00000165215	64.5617	0.904963	1.8725	0.242143	3.7373	0.000186005	0.000826436	protein_coding
HOXB2	ENSG00000173917	48.3366	1.00833	2.01158	0.270388	3.72919	0.0001921	0.000850998	protein_coding
CMTM1	ENSG00000089505	111.637	0.715085	1.64158	0.192112	3.72222	0.000197478	0.000871825	protein_coding
C14orf28	ENSG00000179476	98.5131	0.713051	1.63927	0.191683	3.71996	0.000199257	0.000879022	protein_coding
FANK1	ENSG00000203780	58.2845	0.907729	1.87609	0.244126	3.71828	0.000200582	0.000883109	protein_coding
PCSK4	ENSG00000115257	96.2963	0.754663	1.68724	0.203307	3.71194	0.000205677	0.000901854	protein_coding
RGL1	ENSG00000143344	138.934	0.585758	1.50083	0.15821	3.70241	0.000213558	0.000933306	protein_coding
EPS8L3	ENSG00000198758	55.2461	0.949622	1.93137	0.257216	3.69193	0.000222563	0.000968184	protein_coding
ZFHX2	ENSG00000136367	67.7704	0.83375	1.78231	0.2262	3.6859	0.000227895	0.000988962	protein_coding
WT1	ENSG00000184937	123.702	-0.643354	0.640223	0.175305	-3.66991	0.000242633	0.00104388	protein_coding
TNXB	ENSG00000168477	78.9978	0.807719	1.75044	0.221909	3.63987	0.000272772	0.00115864	protein_coding
BCAS1	ENSG00000064787	86.0225	0.727216	1.65544	0.200603	3.62516	0.000288786	0.00121951	protein_coding
FAM72A	ENSG00000196550	117.521	0.6572	1.57702	0.181516	3.62063	0.000293887	0.00123904	protein_coding
APOLD1	ENSG00000178878	45.219	1.00251	2.00348	0.277306	3.61517	0.000300151	0.00126422	protein_coding
PRICKLE4	ENSG00000124593	71.7128	0.791798	1.73123	0.219026	3.61508	0.000300255	0.00126425	protein_coding
SERPINF2	ENSG00000167711	130.137	0.622766	1.53982	0.172582	3.60851	0.000307959	0.00129418	protein_coding
PLEKHM3	ENSG00000178385	126.665	0.596796	1.51235	0.16541	3.60797	0.000308599	0.00129645	protein_coding
METTL10	ENSG00000203791	99.0979	-0.689442	0.620094	0.192052	-3.58986	0.000330851	0.00137971	protein_coding
SPDEF	ENSG00000124664	119.513	0.640836	1.55923	0.178657	3.58695	0.000334565	0.00139386	protein_coding
NMNAT1	ENSG00000173614	104.697	0.651574	1.57088	0.182134	3.57745	0.000346959	0.00143906	protein_coding
DNAH10	ENSG00000197653	43.4197	1.12078	2.17465	0.313846	3.57112	0.000355455	0.00147102	protein_coding
ZNF425	ENSG00000204947	41.7728	1.14444	2.2106	0.321735	3.55709	0.000374981	0.00154447	protein_coding
ADPRH	ENSG00000144843	102.146	0.686453	1.60932	0.193049	3.55585	0.000376762	0.00155132	protein_coding
CA9	ENSG00000107159	41.0813	-1.06971	0.476415	0.301088	-3.55282	0.000381131	0.00156683	protein_coding
IGSF10	ENSG00000152580	78.8379	0.809028	1.75203	0.228441	3.54152	0.000397824	0.00162827	protein_coding
APOBEC3F	ENSG00000128394	80.4282	0.74471	1.67564	0.211035	3.52884	0.000417383	0.00169978	protein_coding
PAQR9	ENSG00000188582	62.1651	-0.830931	0.562166	0.236	-3.52089	0.0004301	0.00174544	protein_coding
CRLF2	ENSG00000205755	29.2952	1.22774	2.34199	0.350142	3.50639	0.000454221	0.00183093	protein_coding
RINL	ENSG00000187994	83.3408	0.7138	1.64012	0.204302	3.49384	0.000476117	0.00191122	protein_coding
NHSL2	ENSG00000204131	51.5647	0.918127	1.88966	0.262987	3.49115	0.000480938	0.00192849	protein_coding
SLC43A1	ENSG00000149150	107.636	0.61588	1.53249	0.177166	3.4763	0.00050839	0.00202177	protein_coding
DNAAF3	ENSG00000167646	86.4952	0.688129	1.61119	0.198373	3.46886	0.00052267	0.00206847	protein_coding
DUSP10	ENSG00000143507	98.7268	0.647234	1.56616	0.187653	3.44911	0.000562439	0.00220377	protein_coding
OMA1	ENSG00000162600	132.829	0.589707	1.50494	0.171496	3.43861	0.000584703	0.00228004	protein_coding
EFHD1	ENSG00000115468	55.1116	-0.90816	0.532864	0.264717	-3.43068	0.000602069	0.00234146	protein_coding
HSPA1L	ENSG00000204390	59.4017	0.842533	1.7932	0.245818	3.42747	0.000609239	0.00236793	protein_coding
ARMCX4	ENSG00000196440	32.0584	1.18455	2.27293	0.346617	3.41747	0.000632069	0.00244791	protein_coding
TRABD2A	ENSG00000186854	69.3776	-0.77135	0.585869	0.226243	-3.40939	0.00065109	0.00251187	protein_coding
LEAP2	ENSG00000164406	66.1314	0.780756	1.71803	0.229287	3.40515	0.000661281	0.00254817	protein_coding
PPFIA4	ENSG00000143847	41.0976	-0.989526	0.503643	0.292257	-3.38581	0.000709692	0.00271545	protein_coding
KHDRBS3	ENSG00000131773	34.6638	1.08985	2.12852	0.326292	3.34011	0.000837443	0.00313975	protein_coding
CTH	ENSG00000116761	35.1416	1.07468	2.10626	0.322608	3.33123	0.000864632	0.00323517	protein_coding
HIST1H3H	ENSG00000278828	48.4247	0.901578	1.86811	0.271218	3.32418	0.000886791	0.00330575	protein_coding
HIST1H3E	ENSG00000274750	72.5965	0.760795	1.69442	0.229801	3.31067	0.000930721	0.00345174	protein_coding
BMPER	ENSG00000164619	109.227	-0.631254	0.645615	0.191945	-3.28872	0.00100643	0.0036999	protein_coding
ERBB3	ENSG00000065361	73.4087	0.717041	1.64381	0.219197	3.27122	0.00107085	0.00390806	protein_coding
NR4A2	ENSG00000153234	99.0057	0.607737	1.52387	0.185853	3.27	0.00107549	0.0039239	protein_coding
SBK3	ENSG00000231274	80.2854	0.708487	1.63409	0.217781	3.25321	0.00114111	0.00412635	protein_coding
SPATA6L	ENSG00000106686	62.8506	0.788716	1.72754	0.243594	3.23783	0.00120445	0.00433494	protein_coding
SNAI1	ENSG00000124216	101.751	-0.595052	0.66202	0.183794	-3.2376	0.00120541	0.0043372	protein_coding
CIDEC	ENSG00000187288	49.3083	-0.890518	0.53942	0.275506	-3.23231	0.00122796	0.00441104	protein_coding
CHD5	ENSG00000116254	77.9283	-0.69116	0.619355	0.214215	-3.22648	0.00125325	0.00448829	protein_coding
FLRT2	ENSG00000185070	100.487	0.637104	1.5552	0.198157	3.21515	0.00130374	0.00463348	protein_coding
GATA5	ENSG00000130700	46.2586	0.909945	1.87897	0.283912	3.20503	0.0013505	0.00478142	protein_coding
MAP3K7CL	ENSG00000156265	67.0513	0.81355	1.75753	0.254269	3.19956	0.00137636	0.00485844	protein_coding
NRG4	ENSG00000169752	30.3953	-1.1001	0.466485	0.344348	-3.19473	0.00139961	0.00492851	protein_coding
SPA17	ENSG00000064199	57.8155	0.794282	1.73421	0.24871	3.1936	0.00140509	0.00494647	protein_coding
PHEX	ENSG00000102174	89.481	0.683604	1.60615	0.21637	3.15942	0.00158085	0.00551206	protein_coding
GNG13	ENSG00000127588	58.9822	-0.829107	0.562877	0.26276	-3.15538	0.00160291	0.00558257	protein_coding
HOXC10	ENSG00000180818	32.5785	1.12701	2.18405	0.359687	3.1333	0.00172851	0.0059595	protein_coding
TTLL1	ENSG00000100271	59.7878	0.760708	1.69432	0.243248	3.12729	0.00176424	0.00607146	protein_coding
SLC52A1	ENSG00000132517	34.1996	1.06415	2.09093	0.34256	3.10645	0.00189351	0.00646341	protein_coding
STX11	ENSG00000135604	36.685	-1.05003	0.482958	0.341824	-3.07184	0.00212741	0.00715505	protein_coding
CDHR2	ENSG00000074276	43.8714	0.870153	1.82786	0.285263	3.05035	0.00228571	0.00761476	protein_coding
RASIP1	ENSG00000105538	31.8426	1.0436	2.06137	0.342134	3.05027	0.00228635	0.00761492	protein_coding
LRRC4B	ENSG00000131409	66.2589	0.700785	1.62539	0.22981	3.04941	0.0022929	0.00763287	protein_coding
DOC2A	ENSG00000149927	121.14	0.590251	1.50551	0.193686	3.04747	0.00230777	0.00767545	protein_coding
ANO7	ENSG00000146205	63.8523	-0.711454	0.610704	0.23368	-3.04457	0.00233014	0.00773116	protein_coding
GCNT1	ENSG00000187210	66.1636	0.689072	1.61225	0.226738	3.03907	0.00237309	0.00785964	protein_coding
N4BP3	ENSG00000145911	39.7302	-0.954977	0.51585	0.314841	-3.03321	0.0024197	0.00798563	protein_coding
KCNQ5	ENSG00000185760	52.9468	-0.784865	0.580406	0.260467	-3.0133	0.00258421	0.00846539	protein_coding
TNFAIP8L3	ENSG00000183578	36.8786	-0.995239	0.501653	0.330478	-3.01151	0.00259951	0.00850155	protein_coding
PRR36	ENSG00000183248	61.1175	0.730776	1.65953	0.243568	3.00029	0.00269721	0.0087968	protein_coding
NAPSA	ENSG00000131400	42.1918	0.914638	1.8851	0.305822	2.99075	0.00278291	0.00905819	protein_coding
CAPS	ENSG00000105519	42.5028	0.922298	1.89513	0.308489	2.98972	0.0027923	0.00908422	protein_coding
MEIOB	ENSG00000162039	93.6035	0.591809	1.50714	0.198513	2.98121	0.00287115	0.0093082	protein_coding
MRAP2	ENSG00000135324	70.669	0.690005	1.61329	0.231857	2.97599	0.00292041	0.00943739	protein_coding
SRSF12	ENSG00000154548	57.1236	-0.723513	0.605621	0.243753	-2.96822	0.00299529	0.00963875	protein_coding
HIST3H2A	ENSG00000181218	48.5881	0.781869	1.71936	0.264086	2.96066	0.00306977	0.00984683	protein_coding
LBX2	ENSG00000179528	80.4693	0.639997	1.55833	0.216409	2.95735	0.003103	0.00994119	protein_coding
CDRT1	ENSG00000241322	55.3158	0.76645	1.70108	0.259667	2.95167	0.00316062	0.0100935	protein_coding
CFAP69	ENSG00000105792	85.1428	0.613235	1.52969	0.208284	2.94422	0.00323766	0.0102942	protein_coding
ITGAM	ENSG00000169896	88.2818	-0.613577	0.653574	0.208448	-2.94354	0.00324478	0.0103118	protein_coding
GPR3	ENSG00000181773	35.7324	-0.924414	0.526895	0.315679	-2.92834	0.0034078	0.0107878	protein_coding
SH3D21	ENSG00000214193	67.4508	-0.693295	0.61844	0.236986	-2.92546	0.00343942	0.010872	protein_coding
LGR6	ENSG00000133067	39.7949	0.907463	1.87574	0.310419	2.92335	0.00346287	0.0109329	protein_coding
TCAP	ENSG00000173991	44.7275	0.824968	1.7715	0.282654	2.91865	0.00351556	0.0110671	protein_coding
LAMA4	ENSG00000112769	48.084	0.79003	1.72911	0.270996	2.91528	0.00355364	0.0111816	protein_coding
TMEM158	ENSG00000249992	109.43	-0.611121	0.654688	0.209985	-2.91031	0.00361075	0.0113366	protein_coding
C9orf9	ENSG00000165698	88.151	0.605165	1.52115	0.208527	2.90209	0.00370677	0.0115907	protein_coding
ICA1	ENSG00000003147	61.9548	0.718325	1.64527	0.247828	2.89849	0.00374967	0.0116967	protein_coding
LBHD1	ENSG00000162194	55.6638	0.740878	1.67119	0.256052	2.89347	0.00381016	0.0118627	protein_coding
HNF4G	ENSG00000164749	58.365	0.730888	1.65966	0.255188	2.86412	0.00418176	0.0128721	protein_coding
RDM1	ENSG00000278023	67.1873	0.645907	1.56472	0.225819	2.86029	0.00423258	0.0129948	protein_coding
PSMD9	ENSG00000110801	78.1774	-0.617028	0.652013	0.215879	-2.85821	0.00426043	0.0130619	protein_coding
EMG1	ENSG00000126749	60.5761	-0.743409	0.597326	0.260607	-2.8526	0.0043363	0.0132446	protein_coding
PHACTR1	ENSG00000112137	41.926	0.822272	1.76819	0.288385	2.8513	0.00435402	0.0132895	protein_coding
TBC1D30	ENSG00000111490	39.9544	-0.84759	0.555712	0.297638	-2.84772	0.00440335	0.0134242	protein_coding
ZNF215	ENSG00000149054	56.7701	-0.720387	0.606935	0.253642	-2.84017	0.00450889	0.0137011	protein_coding
PELI1	ENSG00000197329	71.1449	0.629627	1.54717	0.221813	2.83855	0.00453184	0.0137581	protein_coding
NIPAL1	ENSG00000163293	31.138	0.956351	1.9404	0.338001	2.82943	0.0046631	0.0140876	protein_coding
GOLGA8N	ENSG00000232653	36.5404	0.930197	1.90554	0.329007	2.82729	0.0046944	0.0141756	protein_coding
SRPX2	ENSG00000102359	75.3188	0.637605	1.55574	0.225517	2.8273	0.00469416	0.0141756	protein_coding
FAM156A	ENSG00000268350	42.5109	-0.992268	0.502687	0.352503	-2.81492	0.00487898	0.0146516	protein_coding
NANOS1	ENSG00000188613	74.9686	0.636995	1.55509	0.227046	2.80557	0.00502275	0.0150176	protein_coding
PAX8	ENSG00000125618	41.8747	0.83369	1.78224	0.297639	2.80101	0.00509429	0.0151793	protein_coding
ACTA2	ENSG00000107796	34.3956	0.97021	1.95913	0.346758	2.79795	0.0051428	0.0153063	protein_coding
WNT5B	ENSG00000111186	63.707	0.695647	1.61961	0.248932	2.79453	0.00519758	0.0154446	protein_coding
ITGA10	ENSG00000143127	71.8992	0.626257	1.54356	0.225354	2.779	0.00545273	0.0161183	protein_coding
PALM3	ENSG00000187867	60.9804	0.662307	1.58261	0.239444	2.76602	0.00567457	0.0166983	protein_coding
NXNL2	ENSG00000130045	39.8878	0.814428	1.7586	0.294805	2.7626	0.00573433	0.0168514	protein_coding
HIC1	ENSG00000177374	53.0442	0.771741	1.70733	0.28066	2.74974	0.00596424	0.0174719	protein_coding
DUSP19	ENSG00000162999	67.9652	0.684365	1.60699	0.249004	2.74841	0.00598856	0.0175234	protein_coding
FAM122C	ENSG00000156500	58.3947	0.712724	1.6389	0.259768	2.74369	0.00607523	0.0177491	protein_coding
PRSS27	ENSG00000172382	57.5474	0.676515	1.59827	0.247754	2.73059	0.00632213	0.0183349	protein_coding
AKR1C4	ENSG00000198610	49.2523	0.7204	1.64764	0.26606	2.70766	0.00677591	0.0194819	protein_coding
EFCAB12	ENSG00000172771	40.8537	0.822157	1.76805	0.303668	2.70742	0.0067808	0.0194873	protein_coding
SYT6	ENSG00000134207	30.3652	-0.93301	0.523764	0.344753	-2.70632	0.00680342	0.0195369	protein_coding
TNFRSF13C	ENSG00000159958	41.966	-0.783275	0.581046	0.290455	-2.69672	0.00700263	0.0200357	protein_coding
SESN3	ENSG00000149212	56.0949	0.68345	1.60598	0.254354	2.687	0.00720965	0.0205225	protein_coding
EPHB6	ENSG00000106123	42.582	0.761003	1.69467	0.285395	2.66649	0.00766487	0.0217027	protein_coding
CHST2	ENSG00000175040	30.496	-0.989526	0.503643	0.371384	-2.66443	0.00771188	0.0218168	protein_coding
ZNF19	ENSG00000157429	47.6514	0.723514	1.6512	0.272761	2.65256	0.00798834	0.0224721	protein_coding
LRRC46	ENSG00000141294	52.6243	0.693673	1.6174	0.263586	2.63168	0.00849648	0.0236667	protein_coding
OPN1SW	ENSG00000128617	52.9615	-0.68728	0.621024	0.262639	-2.61682	0.00887533	0.0245332	protein_coding
FMO5	ENSG00000131781	38.4096	0.781463	1.71887	0.299094	2.61277	0.00898117	0.0247628	protein_coding
MAP10	ENSG00000212916	74.1299	0.58824	1.50341	0.22584	2.60467	0.00919623	0.025233	protein_coding
PRSS53	ENSG00000151006	50.9456	-0.677548	0.625227	0.26035	-2.60246	0.00925584	0.0253806	protein_coding
LRRC6	ENSG00000129295	33.1903	0.867014	1.82388	0.33577	2.58216	0.00981831	0.0266427	protein_coding
ARHGAP4	ENSG00000089820	59.7197	0.635474	1.55345	0.246594	2.57701	0.00996596	0.0269573	protein_coding
MAN1C1	ENSG00000117643	35.1543	0.84074	1.79097	0.327078	2.57046	0.0101563	0.0273889	protein_coding
ACRC	ENSG00000147174	32.3357	0.85395	1.80744	0.33257	2.56773	0.0102368	0.0275945	protein_coding
NNAT	ENSG00000053438	31.0561	-0.868703	0.547639	0.339297	-2.5603	0.0104581	0.0281213	protein_coding
CCT6B	ENSG00000132141	39.2257	0.755281	1.68796	0.297455	2.53914	0.0111125	0.0295818	protein_coding
TRIM29	ENSG00000137699	48.7712	-0.675672	0.62604	0.266299	-2.53727	0.0111721	0.0297224	protein_coding
HHLA3	ENSG00000197568	34.7619	0.816079	1.76061	0.321865	2.53547	0.0112296	0.0298447	protein_coding
CYP2W1	ENSG00000073067	63.0927	0.60498	1.52096	0.241541	2.50467	0.0122565	0.0321417	protein_coding
CERKL	ENSG00000188452	38.5454	0.801885	1.74338	0.321705	2.49261	0.0126807	0.0330745	protein_coding
FOXD4L1	ENSG00000184492	33.3869	0.826806	1.77375	0.334458	2.47208	0.013433	0.0347169	protein_coding
CLDN4	ENSG00000189143	64.1686	0.616947	1.53363	0.250547	2.4624	0.0138011	0.0355375	protein_coding
EPHA5	ENSG00000145242	68.1938	-0.598414	0.66048	0.243269	-2.45989	0.0138979	0.0357485	protein_coding
BIRC3	ENSG00000023445	1331.5	-0.797346	0.575407	0.325951	-2.44622	0.0144364	0.0370167	protein_coding
RASSF9	ENSG00000198774	51.2574	0.638078	1.55625	0.261453	2.4405	0.0146668	0.0375116	protein_coding
ASIC2	ENSG00000108684	48.2733	-0.702048	0.614699	0.287715	-2.44008	0.0146841	0.0375352	protein_coding
SLC16A9	ENSG00000165449	33.0008	-0.806649	0.571708	0.332155	-2.42854	0.0151599	0.038583	protein_coding
COL20A1	ENSG00000101203	56.136	0.63056	1.54817	0.259899	2.42617	0.0152591	0.0387905	protein_coding
SENP8	ENSG00000166192	45.0532	0.669093	1.59007	0.276187	2.42261	0.0154096	0.0391426	protein_coding
CAND2	ENSG00000144712	58.9244	0.587205	1.50233	0.243889	2.40768	0.0160544	0.0405357	protein_coding
EAF2	ENSG00000145088	38.6707	-0.711906	0.610513	0.296266	-2.40293	0.0162644	0.0410022	protein_coding
LY6G5B	ENSG00000240053	43.868	-0.683646	0.62259	0.285426	-2.39518	0.0166123	0.0417019	protein_coding
HAUS7	ENSG00000213397	39.9632	-0.719335	0.607378	0.300924	-2.39042	0.0168293	0.0421978	protein_coding
ZFP69B	ENSG00000187801	40.9488	-0.72762	0.603899	0.304957	-2.38598	0.0170338	0.0426286	protein_coding
ANXA10	ENSG00000109511	54.5664	0.614	1.5305	0.258674	2.37364	0.0176138	0.0438948	protein_coding
TEX15	ENSG00000133863	35.9803	-0.726472	0.60438	0.306792	-2.36796	0.0178864	0.0444941	protein_coding
GXYLT2	ENSG00000172986	45.2884	-0.638506	0.642378	0.272922	-2.33952	0.0193086	0.0474204	protein_coding
PRR22	ENSG00000212123	53.7001	-0.603543	0.658136	0.259931	-2.32194	0.0202364	0.0493533	protein_coding
PRR26	ENSG00000180525	37.8511	0.699252	1.62366	0.301439	2.31971	0.0203566	0.0495831	protein_coding
BAAT	ENSG00000136881	157.326	0.69679	1.62089	0.300617	2.31787	0.0204565	0.0497614	protein_coding

## Sheet: 2 hpi vs. 4 hpi
Gene Symbol	Gene Id	Base Mean	Log2 (Fold Change)	Fold Change	Lfc SE	Stat	P Value	FDR	GeneType
CYP1B1	ENSG00000138061	4536.29	-1.63155	0.322741	0.0516754	-31.573	8.65748e-219	1.11024e-214	protein_coding
TIPARP	ENSG00000163659	2927.16	-1.74925	0.297456	0.0620183	-28.2054	5.02275e-175	3.22059e-171	protein_coding
BHLHE40	ENSG00000134107	3439.58	0.894411	1.85885	0.0491691	18.1905	6.13532e-74	2.62265e-70	protein_coding
HSPA1A	ENSG00000204389	2286.69	1.02687	2.0376	0.0609087	16.8592	8.97781e-64	2.87829e-60	protein_coding
BMF	ENSG00000104081	198.544	-2.51087	0.17545	0.160798	-15.615	5.75224e-55	1.47533e-51	protein_coding
HSPA1B	ENSG00000204388	1480.03	0.933265	1.90959	0.0638818	14.6092	2.45222e-48	5.24121e-45	protein_coding
HMOX1	ENSG00000100292	2443.05	0.775803	1.71214	0.0535595	14.4849	1.51018e-47	2.76666e-44	protein_coding
EPHA2	ENSG00000142627	5345.76	0.879648	1.83993	0.0678503	12.9645	1.94381e-38	3.11593e-35	protein_coding
KLF10	ENSG00000155090	1089.68	0.887823	1.85038	0.0710064	12.5034	7.15129e-36	1.01898e-32	protein_coding
DNAJB1	ENSG00000132002	3793.21	0.590037	1.50529	0.0485617	12.1503	5.71801e-34	7.33278e-31	protein_coding
GREM1	ENSG00000166923	2464.72	-0.664449	0.63093	0.0552723	-12.0214	2.74368e-33	3.18106e-30	protein_coding
ETS2	ENSG00000157557	1469.98	-0.756435	0.591957	0.0629594	-12.0146	2.97667e-33	3.18106e-30	protein_coding
IL6R	ENSG00000160712	762.609	-1.01047	0.496386	0.0866206	-11.6654	1.91411e-31	1.88819e-28	protein_coding
IRAK2	ENSG00000134070	712.964	-0.91983	0.528571	0.0793311	-11.5948	4.37751e-31	4.0098e-28	protein_coding
RBM14	ENSG00000239306	1482.93	-0.746386	0.596095	0.0650496	-11.4741	1.78011e-30	1.52188e-27	protein_coding
NR4A1	ENSG00000123358	630.808	-1.30708	0.404137	0.114442	-11.4214	3.26864e-30	2.61981e-27	protein_coding
RBM12	ENSG00000244462	1544.94	-0.754645	0.592692	0.0678979	-11.1144	1.06762e-28	8.0536e-26	protein_coding
MAML3	ENSG00000196782	967.213	0.859789	1.81477	0.0775832	11.0821	1.53153e-28	1.09113e-25	protein_coding
SVIL	ENSG00000197321	1653.98	0.713501	1.63978	0.0654056	10.9089	1.04552e-27	7.05674e-25	protein_coding
NT5E	ENSG00000135318	915.501	0.784377	1.72235	0.0767821	10.2156	1.68788e-24	9.83882e-22	protein_coding
NEK6	ENSG00000119408	1151.84	-0.702413	0.614544	0.0702387	-10.0004	1.51834e-23	8.46571e-21	protein_coding
NFKBIZ	ENSG00000144802	621.806	-0.832287	0.561638	0.0835544	-9.96102	2.25743e-23	1.20622e-20	protein_coding
KIF14	ENSG00000118193	1775.83	0.589212	1.50442	0.0597483	9.86157	6.1089e-23	3.13362e-20	protein_coding
ID1	ENSG00000125968	1044.46	0.814419	1.75859	0.0831364	9.79618	1.16926e-22	5.76713e-20	protein_coding
UBALD2	ENSG00000185262	2213.08	0.730056	1.6587	0.0752302	9.7043	2.89044e-22	1.32382e-19	protein_coding
MB21D2	ENSG00000180611	204.843	-1.33741	0.395731	0.140711	-9.50462	2.00785e-21	8.30602e-19	protein_coding
ANKRD33B	ENSG00000164236	986.069	0.685245	1.60797	0.0724985	9.45185	3.32901e-21	1.3341e-18	protein_coding
PER2	ENSG00000132326	528.55	-0.889659	0.539742	0.0951233	-9.3527	8.54408e-21	3.32028e-18	protein_coding
PDK4	ENSG00000004799	1635.78	-0.64436	0.639776	0.0692036	-9.31108	1.2654e-20	4.77279e-18	protein_coding
ZMIZ1	ENSG00000108175	4187.6	-0.614092	0.653341	0.0659997	-9.30447	1.3466e-20	4.93396e-18	protein_coding
HAS3	ENSG00000103044	1083.99	-0.713385	0.609887	0.0767169	-9.29893	1.41862e-20	5.05343e-18	protein_coding
DNASE1	ENSG00000213918	421.989	0.983719	1.97756	0.105929	9.28663	1.59256e-20	5.51973e-18	protein_coding
IFFO2	ENSG00000169991	1019.66	0.667605	1.58843	0.0721212	9.2567	2.10843e-20	6.75963e-18	protein_coding
PTGS2	ENSG00000073756	664.718	-0.763192	0.589191	0.0824403	-9.2575	2.0927e-20	6.75963e-18	protein_coding
KIAA0355	ENSG00000166398	1531	0.608362	1.52453	0.0661379	9.19839	3.63339e-20	1.13645e-17	protein_coding
TRIML2	ENSG00000179046	1153.56	0.636129	1.55415	0.0700923	9.0756	1.13052e-19	3.45185e-17	protein_coding
RFX3	ENSG00000080298	185.34	1.35692	2.56138	0.150096	9.04035	1.56164e-19	4.65732e-17	protein_coding
CHST11	ENSG00000171310	873.654	-0.725119	0.604947	0.0814429	-8.9034	5.41615e-19	1.57856e-16	protein_coding
SOX9	ENSG00000125398	252.02	1.17059	2.25104	0.132398	8.84144	9.449e-19	2.69276e-16	protein_coding
SFMBT2	ENSG00000198879	1426.39	-0.63889	0.642207	0.0730221	-8.74927	2.14738e-18	5.73709e-16	protein_coding
TNFSF15	ENSG00000181634	135.766	1.60162	3.03485	0.183117	8.74644	2.20187e-18	5.7626e-16	protein_coding
C1orf116	ENSG00000182795	204.432	1.1847	2.27316	0.135584	8.73773	2.37843e-18	6.10019e-16	protein_coding
OAS1	ENSG00000089127	481.824	0.809632	1.75276	0.0961186	8.42326	3.66157e-17	8.53746e-15	protein_coding
MKNK2	ENSG00000099875	1333.99	0.596332	1.51187	0.0711355	8.38303	5.15803e-17	1.16475e-14	protein_coding
NIPAL4	ENSG00000172548	440.77	-0.812351	0.569453	0.0970285	-8.3723	5.65065e-17	1.2282e-14	protein_coding
BDKRB2	ENSG00000168398	225.287	1.10656	2.15332	0.133372	8.2968	1.0695e-16	2.2484e-14	protein_coding
SIM2	ENSG00000159263	832.047	-0.668083	0.629342	0.0808275	-8.26554	1.39061e-16	2.87632e-14	protein_coding
BANP	ENSG00000172530	540.548	0.778153	1.71493	0.09455	8.23007	1.87109e-16	3.74919e-14	protein_coding
KLF9	ENSG00000119138	225.616	-1.05013	0.482924	0.130851	-8.0254	1.01192e-15	1.90836e-13	protein_coding
ANGPTL4	ENSG00000167772	274.345	-1.00974	0.496637	0.129229	-7.81355	5.55989e-15	9.38158e-13	protein_coding
DUSP5	ENSG00000138166	1755.8	0.667125	1.58791	0.0855646	7.79674	6.35267e-15	1.05801e-12	protein_coding
LFNG	ENSG00000106003	219.064	1.05141	2.07255	0.139356	7.54475	4.53143e-14	6.84348e-12	protein_coding
CYP26B1	ENSG00000003137	535.474	0.653094	1.57254	0.0873941	7.47298	7.83989e-14	1.15562e-11	protein_coding
TLE4	ENSG00000106829	470.02	-0.703342	0.614148	0.0943621	-7.45365	9.07945e-14	1.32312e-11	protein_coding
PGPEP1	ENSG00000130517	503.164	0.685839	1.60864	0.0927076	7.39788	1.38378e-13	1.95006e-11	protein_coding
PPARGC1B	ENSG00000155846	307.529	-0.926513	0.526128	0.127868	-7.24588	4.2964e-13	5.40167e-11	protein_coding
ARID5B	ENSG00000150347	106.305	-1.34884	0.392607	0.189253	-7.12719	1.02441e-12	1.20523e-10	protein_coding
PLD1	ENSG00000075651	492.433	0.652838	1.57226	0.0928636	7.03008	2.06422e-12	2.22451e-10	protein_coding
E2F2	ENSG00000007968	536.115	-0.626994	0.647524	0.0898294	-6.97983	2.95527e-12	3.08117e-10	protein_coding
LIPH	ENSG00000163898	606.123	0.616829	1.5335	0.0896132	6.88324	5.85047e-12	5.64108e-10	protein_coding
CDKL5	ENSG00000008086	955.609	-0.590476	0.664124	0.0858569	-6.87744	6.09358e-12	5.83165e-10	protein_coding
SLFN5	ENSG00000166750	531.656	0.642586	1.56112	0.0941247	6.82696	8.67323e-12	8.11865e-10	protein_coding
MLLT3	ENSG00000171843	471.611	0.647672	1.56664	0.0961273	6.73765	1.60971e-11	1.43354e-09	protein_coding
DIO2	ENSG00000211448	306.85	-0.765569	0.588221	0.113922	-6.72009	1.81612e-11	1.6062e-09	protein_coding
PER1	ENSG00000179094	254.938	-0.852268	0.553913	0.128985	-6.60752	3.90821e-11	3.23347e-09	protein_coding
TMEM92	ENSG00000167105	180.232	0.996514	1.99517	0.151296	6.58652	4.50264e-11	3.67783e-09	protein_coding
TEF	ENSG00000167074	110.283	-1.1608	0.447264	0.180882	-6.41745	1.38575e-10	1.05153e-08	protein_coding
FCGBP	ENSG00000275395	144.429	1.00726	2.01008	0.160235	6.28612	3.25499e-10	2.24419e-08	protein_coding
HIVEP2	ENSG00000010818	399.43	-0.726066	0.60455	0.115811	-6.26942	3.62404e-10	2.47206e-08	protein_coding
ST3GAL1	ENSG00000008513	482.598	-0.586647	0.665889	0.0941734	-6.22944	4.6811e-10	3.04723e-08	protein_coding
LRFN1	ENSG00000128011	447.329	-0.704835	0.613513	0.113144	-6.22954	4.67799e-10	3.04723e-08	protein_coding
VDR	ENSG00000111424	135.92	-1.01575	0.49457	0.166181	-6.11233	9.81845e-10	6.23336e-08	protein_coding
REPS2	ENSG00000169891	90.0413	1.18496	2.27357	0.200676	5.90486	3.52941e-09	2.06672e-07	protein_coding
C1orf61	ENSG00000125462	130.55	1.02284	2.03191	0.174474	5.86241	4.56187e-09	2.60007e-07	protein_coding
NATD1	ENSG00000274180	205.388	0.796678	1.7371	0.136907	5.81913	5.9156e-09	3.28756e-07	protein_coding
TNFAIP8L1	ENSG00000185361	128.992	1.02684	2.03756	0.178087	5.76594	8.12017e-09	4.3938e-07	protein_coding
C2orf42	ENSG00000115998	208.984	0.783947	1.72184	0.136977	5.72319	1.04541e-08	5.47196e-07	protein_coding
NEURL1B	ENSG00000214357	252.087	0.670943	1.59211	0.120198	5.58199	2.37784e-08	1.12938e-06	protein_coding
PER3	ENSG00000049246	166.566	-0.840198	0.558567	0.15116	-5.55834	2.72357e-08	1.27471e-06	protein_coding
SLC2A12	ENSG00000146411	71.885	1.27855	2.42595	0.230437	5.54837	2.88341e-08	1.34461e-06	protein_coding
NR4A3	ENSG00000119508	37.6893	-1.81691	0.283828	0.333937	-5.44089	5.30164e-08	2.33637e-06	protein_coding
FOSB	ENSG00000125740	49.2565	-1.56034	0.339071	0.292071	-5.34233	9.17601e-08	3.87083e-06	protein_coding
TP63	ENSG00000073282	155.436	0.820585	1.76612	0.154057	5.32651	1.00119e-07	4.16858e-06	protein_coding
YPEL3	ENSG00000090238	130.542	0.920889	1.89328	0.173894	5.2957	1.18562e-07	4.90465e-06	protein_coding
RFX2	ENSG00000087903	225.912	-0.662309	0.631866	0.129616	-5.10977	3.22554e-07	1.2166e-05	protein_coding
NR4A2	ENSG00000153234	168.452	-0.768159	0.587166	0.151287	-5.0775	3.8243e-07	1.40524e-05	protein_coding
COL4A3	ENSG00000169031	288.688	0.645175	1.56393	0.128151	5.03451	4.79083e-07	1.72577e-05	protein_coding
MOB3B	ENSG00000120162	188.719	-0.703599	0.614039	0.139904	-5.02916	4.92626e-07	1.75973e-05	protein_coding
PITPNM3	ENSG00000091622	330.677	-0.586063	0.666158	0.116812	-5.01715	5.24438e-07	1.85272e-05	protein_coding
CHDH	ENSG00000016391	248.704	-0.606291	0.656883	0.122817	-4.93655	7.95146e-07	2.68341e-05	protein_coding
ANKRD1	ENSG00000148677	194.404	0.688255	1.61133	0.140072	4.91357	8.94349e-07	2.97128e-05	protein_coding
FAM222A	ENSG00000139438	147.377	-0.821154	0.565989	0.168035	-4.88681	1.02482e-06	3.33561e-05	protein_coding
FOXO4	ENSG00000184481	87.9825	0.996631	1.99534	0.205082	4.85968	1.17575e-06	3.78839e-05	protein_coding
KLF2	ENSG00000127528	218.301	0.74994	1.68172	0.155906	4.8102	1.50783e-06	4.68193e-05	protein_coding
KLF4	ENSG00000136826	294.881	-0.593641	0.662668	0.123745	-4.7973	1.60815e-06	4.93371e-05	protein_coding
SPRED3	ENSG00000188766	164.509	0.746396	1.6776	0.156282	4.77595	1.78865e-06	5.39709e-05	protein_coding
NPBWR1	ENSG00000183729	165.702	0.691274	1.61471	0.147333	4.69191	2.70672e-06	7.54586e-05	protein_coding
ADRA1D	ENSG00000171873	207.319	-0.70388	0.613919	0.150719	-4.67014	3.00991e-06	8.28307e-05	protein_coding
DNAH5	ENSG00000039139	151.093	0.722095	1.64958	0.155603	4.64062	3.47363e-06	9.39785e-05	protein_coding
PRR15	ENSG00000176532	187.187	0.665201	1.58579	0.143371	4.63972	3.48886e-06	9.3994e-05	protein_coding
CCBE1	ENSG00000183287	131.053	-0.777417	0.58341	0.167822	-4.63239	3.61465e-06	9.69754e-05	protein_coding
RAPGEFL1	ENSG00000108352	219.115	-0.634918	0.643977	0.139517	-4.55083	5.3435e-06	0.000137325	protein_coding
CCL2	ENSG00000108691	205.18	-0.644055	0.639912	0.141679	-4.54589	5.47036e-06	0.000140304	protein_coding
TRIM69	ENSG00000185880	175.136	0.668191	1.58908	0.14819	4.50902	6.51277e-06	0.000162807	protein_coding
ATF3	ENSG00000162772	152.689	-0.702487	0.614512	0.156146	-4.49891	6.83018e-06	0.000169049	protein_coding
TNFRSF9	ENSG00000049249	43.5667	-1.32712	0.398562	0.298	-4.45344	8.45067e-06	0.000204089	protein_coding
PAIP2B	ENSG00000124374	65.4874	1.00106	2.00146	0.228176	4.38721	1.14814e-05	0.000264816	protein_coding
ATOH8	ENSG00000168874	108.318	-0.797253	0.575444	0.183465	-4.34553	1.38938e-05	0.000313135	protein_coding
GATA6	ENSG00000141448	79.4995	-0.906478	0.533486	0.208874	-4.33982	1.42597e-05	0.000317501	protein_coding
CCNE2	ENSG00000175305	133.037	-0.723643	0.605567	0.167318	-4.32494	1.52572e-05	0.000333887	protein_coding
NCR3LG1	ENSG00000188211	284.979	-0.586037	0.66617	0.136542	-4.29198	1.7709e-05	0.00038168	protein_coding
MYLIP	ENSG00000007944	126.25	0.739428	1.66951	0.172538	4.2856	1.82249e-05	0.000390829	protein_coding
CDKN2D	ENSG00000129355	158.811	0.638482	1.55669	0.148997	4.28519	1.82585e-05	0.000390897	protein_coding
PCLO	ENSG00000186472	168.413	0.62081	1.53774	0.14503	4.28056	1.86424e-05	0.000397787	protein_coding
CYP1A1	ENSG00000140465	76.0068	-0.920593	0.528292	0.218629	-4.21075	2.54527e-05	0.000506159	protein_coding
GRIN2B	ENSG00000273079	306.721	-0.981363	0.506501	0.234518	-4.1846	2.85673e-05	0.000558307	protein_coding
KCNH1	ENSG00000143473	135.864	-0.753862	0.593014	0.180495	-4.17665	2.9584e-05	0.000575699	protein_coding
SPHK1	ENSG00000176170	160.251	-0.669687	0.628643	0.161486	-4.14703	3.36817e-05	0.000639903	protein_coding
QRICH2	ENSG00000129646	67.8752	0.974755	1.96531	0.235632	4.13676	3.5224e-05	0.000663308	protein_coding
ADM2	ENSG00000128165	58.0667	1.02326	2.03251	0.252175	4.05774	4.95492e-05	0.000881302	protein_coding
VPS37D	ENSG00000176428	147.513	0.641326	1.55976	0.159126	4.0303	5.57062e-05	0.000969303	protein_coding
TLR1	ENSG00000174125	51.3273	1.01507	2.021	0.25816	3.93194	8.42633e-05	0.00139431	protein_coding
GARNL3	ENSG00000136895	113.06	-0.739559	0.598923	0.188438	-3.92468	8.68451e-05	0.00142599	protein_coding
CBX7	ENSG00000100307	118.779	0.660718	1.58087	0.169356	3.90136	9.5652e-05	0.00153225	protein_coding
SYNDIG1	ENSG00000101463	48.6238	-1.04796	0.483653	0.271094	-3.86565	0.000110794	0.00173272	protein_coding
VSTM2L	ENSG00000132821	173.564	-0.587142	0.66566	0.151899	-3.86535	0.00011093	0.00173273	protein_coding
NYAP1	ENSG00000166924	103.984	0.705605	1.63083	0.18752	3.76284	0.000167997	0.0024371	protein_coding
PLA2G6	ENSG00000184381	141.105	0.612043	1.52842	0.163007	3.7547	0.000173546	0.00250625	protein_coding
SENP8	ENSG00000166192	47.5084	1.08337	2.11899	0.292083	3.70914	0.000207968	0.00290838	protein_coding
HOXD10	ENSG00000128710	49.974	-0.965213	0.512203	0.262652	-3.67488	0.000237963	0.00326429	protein_coding
UCN2	ENSG00000145040	79.4851	-0.772497	0.585403	0.214789	-3.59655	0.000322468	0.00424136	protein_coding
OPN1SW	ENSG00000128617	60.5844	-0.878565	0.543908	0.244653	-3.59107	0.000329321	0.00430063	protein_coding
ALOXE3	ENSG00000179148	57.9702	-0.878243	0.54403	0.244781	-3.58788	0.000333379	0.00434036	protein_coding
DISP1	ENSG00000154309	72.8373	0.826612	1.77352	0.23069	3.58322	0.000339383	0.00440957	protein_coding
KIF12	ENSG00000136883	121.159	0.594197	1.50963	0.169301	3.50971	0.000448603	0.0055745	protein_coding
HPDL	ENSG00000186603	66.4479	-0.785374	0.580201	0.224601	-3.49675	0.000470965	0.00577405	protein_coding
CLEC2D	ENSG00000069493	85.4717	0.751571	1.68363	0.215315	3.49057	0.00048199	0.0058811	protein_coding
C5AR2	ENSG00000134830	38.7793	-1.03998	0.486336	0.298534	-3.48361	0.000494709	0.00600159	protein_coding
ST3GAL3	ENSG00000126091	106.262	0.607488	1.5236	0.176788	3.43625	0.000589835	0.00689521	protein_coding
NECAB2	ENSG00000103154	109.736	0.616574	1.53323	0.181226	3.40224	0.000668363	0.00765606	protein_coding
GYLTL1B	ENSG00000165905	33.3186	-1.12889	0.457267	0.332591	-3.39423	0.000688212	0.00783108	protein_coding
GGN	ENSG00000179168	110.269	0.610134	1.5264	0.184614	3.30492	0.000950042	0.0100606	protein_coding
TTYH2	ENSG00000141540	73.3388	-0.694655	0.617857	0.213617	-3.25187	0.00114649	0.0117195	protein_coding
JPH2	ENSG00000149596	101.742	-0.594312	0.66236	0.18323	-3.24353	0.00118058	0.0120348	protein_coding
C8orf59	ENSG00000176731	113.812	-0.600856	0.659363	0.186039	-3.22973	0.00123908	0.0125414	protein_coding
KLHL35	ENSG00000149243	36.4734	1.00626	2.0087	0.312263	3.22247	0.00127089	0.0128129	protein_coding
FRMD4B	ENSG00000114541	34.9446	-1.0112	0.496135	0.314711	-3.21309	0.00131313	0.0130998	protein_coding
HIC1	ENSG00000177374	51.4951	0.821913	1.76775	0.259015	3.17323	0.00150752	0.0145905	protein_coding
FAM196A	ENSG00000188916	37.7821	-0.983157	0.505871	0.310709	-3.16424	0.00155491	0.0149105	protein_coding
THRB	ENSG00000151090	91.1086	0.62306	1.54014	0.198571	3.13772	0.0017027	0.0160554	protein_coding
MYOCD	ENSG00000141052	59.7514	0.749373	1.68106	0.239053	3.13476	0.00171993	0.0161902	protein_coding
PRICKLE4	ENSG00000124593	53.263	0.822795	1.76883	0.266428	3.08825	0.0020134	0.0182823	protein_coding
EPS8L3	ENSG00000198758	50.9501	0.792956	1.73262	0.257455	3.07997	0.0020702	0.0186434	protein_coding
TBC1D30	ENSG00000111490	36.5684	-0.927391	0.525808	0.310931	-2.98263	0.00285783	0.0241747	protein_coding
HLF	ENSG00000108924	44.1365	-0.929811	0.524927	0.313742	-2.96362	0.00304047	0.0254843	protein_coding
CYP27B1	ENSG00000111012	68.6404	-0.662701	0.631695	0.225328	-2.94104	0.00327107	0.0268727	protein_coding
EGR1	ENSG00000120738	49.8573	-0.928179	0.525521	0.32152	-2.88685	0.00389119	0.030727	protein_coding
KIAA1107	ENSG00000069712	83.0286	0.654698	1.57429	0.227264	2.88078	0.00396692	0.031145	protein_coding
ARHGEF5	ENSG00000050327	48.8154	0.743331	1.67404	0.262677	2.82983	0.00465734	0.0351121	protein_coding
ZFHX2	ENSG00000136367	58.0123	0.754471	1.68701	0.268272	2.81233	0.00491838	0.0364221	protein_coding
HSPA1L	ENSG00000204390	59.7181	0.691895	1.6154	0.24797	2.79023	0.00526699	0.0384798	protein_coding
RASSF5	ENSG00000266094	74.6177	-0.601219	0.659197	0.216274	-2.77989	0.00543772	0.0394479	protein_coding
APLN	ENSG00000171388	56.6318	-0.703703	0.613994	0.25392	-2.77136	0.00558231	0.040263	protein_coding
PPFIA4	ENSG00000143847	37.1687	-0.957419	0.514977	0.346648	-2.76194	0.00574595	0.0412115	protein_coding
RUNX2	ENSG00000124813	61.2209	-0.680745	0.623843	0.246598	-2.76055	0.00577045	0.0413179	protein_coding
IQCD	ENSG00000166578	60.0257	0.644946	1.56368	0.234384	2.75167	0.00592925	0.0420952	protein_coding
RIMS4	ENSG00000101098	59.3455	-0.660557	0.632634	0.242187	-2.72747	0.00638224	0.0443368	protein_coding
APOLD1	ENSG00000178878	42.9734	0.786809	1.72525	0.288777	2.72463	0.0064374	0.0445511	protein_coding
GCSAM	ENSG00000174500	25.0221	-1.06616	0.477588	0.393924	-2.70652	0.00679932	0.0463308	protein_coding

## Sheet: 2 hpi vs. 6 hpi
Gene Symbol	Gene Id	Base Mean	Log2 (Fold Change)	Fold Change	Lfc SE	Stat	P Value	FDR	GeneType
TIPARP	ENSG00000163659	2782.19	-2.12905	0.228609	0.073869	-28.8219	1.13977e-182	1.46631e-178	protein_coding
CYP1B1	ENSG00000138061	4382.9	-1.87336	0.272937	0.0674243	-27.7846	6.65527e-170	4.281e-166	protein_coding
HMOX1	ENSG00000100292	3218.85	1.35583	2.55945	0.061313	22.1133	2.35577e-108	1.01023e-104	protein_coding
TFRC	ENSG00000072274	5814.13	-1.15752	0.448283	0.0624122	-18.5464	8.72525e-77	2.80626e-73	protein_coding
EREG	ENSG00000124882	2890.46	-1.22423	0.428026	0.0751895	-16.2819	1.3265e-59	3.41307e-56	protein_coding
RBM14	ENSG00000239306	1330.78	-1.22757	0.427036	0.0788418	-15.57	1.16363e-54	2.49502e-51	protein_coding
BHLHE40	ENSG00000134107	3486.43	0.915823	1.88664	0.0621604	14.7332	3.94487e-49	7.25011e-46	protein_coding
EPAS1	ENSG00000116016	4548.57	-0.913947	0.530731	0.0643216	-14.209	8.05549e-46	1.29542e-42	protein_coding
STC2	ENSG00000113739	1511.91	-1.13318	0.455908	0.0806518	-14.0503	7.66693e-45	1.09594e-41	protein_coding
MICAL2	ENSG00000133816	2275.97	-1.02064	0.492896	0.0758449	-13.457	2.80091e-41	3.60337e-38	protein_coding
BMF	ENSG00000104081	210.012	-2.06986	0.238183	0.156452	-13.23	5.89133e-40	6.89018e-37	protein_coding
SFMBT2	ENSG00000198879	1247.26	-1.21646	0.430337	0.0938167	-12.9664	1.89803e-38	2.03484e-35	protein_coding
RBM12	ENSG00000244462	1474.24	-0.959369	0.514282	0.0741497	-12.9383	2.73724e-38	2.70881e-35	protein_coding
BDKRB2	ENSG00000168398	296.478	1.64704	3.13191	0.13106	12.5671	3.2027e-36	2.94305e-33	protein_coding
KIF20A	ENSG00000112984	1724.25	0.913724	1.8839	0.0747203	12.2286	2.18713e-34	1.87583e-31	protein_coding
IRAK2	ENSG00000134070	683.183	-1.12248	0.459304	0.0947698	-11.8443	2.30456e-32	1.85301e-29	protein_coding
CYP2S1	ENSG00000167600	1842.15	0.862855	1.81863	0.073665	11.7132	1.09041e-31	8.25187e-29	protein_coding
IL6R	ENSG00000160712	749.516	-1.10513	0.46486	0.0944123	-11.7054	1.19618e-31	8.54938e-29	protein_coding
C6orf141	ENSG00000197261	766.76	-1.11027	0.463207	0.0956794	-11.6041	3.92851e-31	2.66002e-28	protein_coding
ERRFI1	ENSG00000116285	3278.96	-0.754248	0.592855	0.0651965	-11.5688	5.92766e-31	3.81297e-28	protein_coding
PER2	ENSG00000132326	485.963	-1.28355	0.410784	0.112538	-11.4054	3.92775e-30	2.40621e-27	protein_coding
NR4A1	ENSG00000123358	620.815	-1.40595	0.377371	0.124635	-11.2805	1.63732e-29	9.15832e-27	protein_coding
HSPA1A	ENSG00000204389	2130.52	0.863991	1.82007	0.0766206	11.2762	1.71966e-29	9.21812e-27	protein_coding
SERPINE1	ENSG00000106366	9686.41	-0.638275	0.642481	0.0580588	-10.9936	4.10187e-28	2.11082e-25	protein_coding
DGKD	ENSG00000077044	5499.83	-0.663434	0.631374	0.0615829	-10.773	4.61592e-27	2.12137e-24	protein_coding
NEK6	ENSG00000119408	1097.81	-0.908676	0.532674	0.0843475	-10.773	4.61704e-27	2.12137e-24	protein_coding
PPP1R15A	ENSG00000087074	1427.46	-0.807408	0.571407	0.0757727	-10.6557	1.64073e-26	7.27862e-24	protein_coding
IER5L	ENSG00000188483	1659.66	0.896848	1.86199	0.0853675	10.5057	8.12913e-26	3.48604e-23	protein_coding
SH2D5	ENSG00000189410	771.119	-0.928886	0.525264	0.0888222	-10.4578	1.34938e-25	5.59993e-23	protein_coding
SMIM14	ENSG00000163683	1136.7	0.858498	1.81315	0.0827064	10.3801	3.05542e-25	1.22837e-22	protein_coding
SOX9	ENSG00000125398	280.536	1.38294	2.60799	0.134588	10.2754	9.10085e-25	3.54795e-22	protein_coding
EPHB2	ENSG00000133216	2859.3	-0.643032	0.640366	0.0631419	-10.1839	2.33951e-24	8.85228e-22	protein_coding
IFFO2	ENSG00000169991	1087.28	0.807397	1.75005	0.0795435	10.1504	3.30047e-24	1.21316e-21	protein_coding
PBXIP1	ENSG00000163346	1045.8	0.771287	1.70679	0.0760454	10.1425	3.5798e-24	1.24471e-21	protein_coding
PDK4	ENSG00000004799	1553.2	-0.860227	0.550866	0.0848057	-10.1435	3.5415e-24	1.24471e-21	protein_coding
NEURL1B	ENSG00000214357	324.105	1.21262	2.31759	0.119853	10.1176	4.61703e-24	1.56311e-21	protein_coding
CHAC1	ENSG00000128965	203.808	-1.63408	0.322176	0.161673	-10.1073	5.12603e-24	1.69093e-21	protein_coding
HSPA1B	ENSG00000204388	1374.68	0.758901	1.6922	0.075388	10.0666	7.7615e-24	2.43541e-21	protein_coding
SIPA1L2	ENSG00000116991	1130.69	-0.809266	0.570672	0.0803886	-10.0669	7.73551e-24	2.43541e-21	protein_coding
KIF14	ENSG00000118193	1903.19	0.742915	1.67355	0.0739343	10.0483	9.34578e-24	2.8627e-21	protein_coding
ELF3	ENSG00000163435	4352.47	0.588203	1.50337	0.0588589	9.99344	1.62823e-23	4.76072e-21	protein_coding
MCM10	ENSG00000065328	1290.4	-0.721648	0.606404	0.0722902	-9.98265	1.81549e-23	5.19027e-21	protein_coding
CEBPD	ENSG00000221869	512.168	1.08107	2.11561	0.108434	9.96989	2.06465e-23	5.7743e-21	protein_coding
GREM1	ENSG00000166923	2446.85	-0.706638	0.612746	0.0715395	-9.87759	5.20707e-23	1.4253e-20	protein_coding
SLC7A5	ENSG00000103257	48185.8	-0.680274	0.624047	0.0689855	-9.86111	6.13661e-23	1.64474e-20	protein_coding
MKNK2	ENSG00000099875	1401.36	0.704336	1.62939	0.0724405	9.72295	2.40696e-22	6.31949e-20	protein_coding
HAS3	ENSG00000103044	1074.78	-0.758957	0.590923	0.0786479	-9.65006	4.91289e-22	1.26409e-19	protein_coding
CH507-42P11.8	ENSG00000275993	2978.78	0.637288	1.5554	0.0663356	9.60702	7.46762e-22	1.88374e-19	protein_coding
NPTX1	ENSG00000171246	774.925	-0.813307	0.569076	0.0847491	-9.59665	8.25859e-22	2.04321e-19	protein_coding
TRIML2	ENSG00000179046	1228.96	0.774454	1.71054	0.0809263	9.56988	1.07034e-21	2.5981e-19	protein_coding
UBALD2	ENSG00000185262	2230.77	0.74014	1.67034	0.0774712	9.55374	1.25101e-21	2.92622e-19	protein_coding
SVIL	ENSG00000197321	1692.25	0.757509	1.69057	0.0799582	9.47381	2.69816e-21	6.19854e-19	protein_coding
DAPK1	ENSG00000196730	2999.58	0.608753	1.52494	0.064557	9.4297	4.11246e-21	9.28189e-19	protein_coding
DLGAP5	ENSG00000126787	1719.31	0.673376	1.5948	0.0716257	9.40132	5.3885e-21	1.19522e-18	protein_coding
SYNPO	ENSG00000171992	2088.87	0.792065	1.73155	0.0843393	9.39141	5.92017e-21	1.26938e-18	protein_coding
SDC4	ENSG00000124145	1156.74	-0.710111	0.611273	0.0755999	-9.39302	5.8305e-21	1.26938e-18	protein_coding
PTGS2	ENSG00000073756	649.486	-0.871473	0.546588	0.0931844	-9.35214	8.5894e-21	1.81152e-18	protein_coding
JUP	ENSG00000173801	4819.69	0.682264	1.60466	0.0730776	9.33616	9.98933e-21	2.07279e-18	protein_coding
FKBP5	ENSG00000096060	1687.38	-0.698071	0.616396	0.0748769	-9.32292	1.13182e-20	2.31126e-18	protein_coding
TNFAIP8L1	ENSG00000185361	163.996	1.50903	2.84619	0.161947	9.31806	1.18488e-20	2.38179e-18	protein_coding
CENPE	ENSG00000138778	1162.84	0.841336	1.79171	0.0906944	9.2766	1.74972e-20	3.46309e-18	protein_coding
LFNG	ENSG00000106003	249.956	1.31847	2.49402	0.142345	9.2625	1.99706e-20	3.89275e-18	protein_coding
ANGPTL4	ENSG00000167772	249.749	-1.48232	0.357912	0.160203	-9.25278	2.18726e-20	4.19987e-18	protein_coding
BIRC3	ENSG00000023445	1036.34	-0.770651	0.586153	0.0851698	-9.0484	1.4508e-19	2.55678e-17	protein_coding
EHD4	ENSG00000103966	953.954	-0.737265	0.599876	0.081532	-9.04264	1.52926e-19	2.65864e-17	protein_coding
ETS1	ENSG00000134954	834.763	-0.775952	0.584003	0.0861231	-9.0098	2.06431e-19	3.49439e-17	protein_coding
NBR1	ENSG00000188554	3006.14	0.650348	1.56955	0.0724916	8.97136	2.9287e-19	4.89322e-17	protein_coding
PGPEP1	ENSG00000130517	552.989	0.892673	1.85661	0.0998118	8.94355	3.76848e-19	6.21558e-17	protein_coding
SRGAP2	ENSG00000266028	1089.65	0.709254	1.63496	0.0794274	8.92958	4.27615e-19	6.96363e-17	protein_coding
NFKB2	ENSG00000077150	2255.28	-0.703414	0.614117	0.0792452	-8.87643	6.90435e-19	1.0966e-16	protein_coding
KLF9	ENSG00000119138	216.171	-1.26947	0.414813	0.143532	-8.84447	9.19632e-19	1.44281e-16	protein_coding
CDK19	ENSG00000155111	670.223	0.906364	1.87432	0.102592	8.83464	1.00418e-18	1.55648e-16	protein_coding
KLF10	ENSG00000155090	1008.82	0.703635	1.6286	0.0799548	8.80041	1.36312e-18	2.08237e-16	protein_coding
ID1	ENSG00000125968	1064.78	0.850459	1.80307	0.0971548	8.75365	2.06569e-18	3.0199e-16	protein_coding
CARD8	ENSG00000105483	757.947	0.728536	1.65696	0.0835114	8.72379	2.69037e-18	3.88895e-16	protein_coding
AGFG2	ENSG00000106351	1268.78	0.744743	1.67568	0.0854764	8.71285	2.96342e-18	4.23604e-16	protein_coding
JUNB	ENSG00000171223	1376.89	0.650958	1.57021	0.0747702	8.70611	3.1447e-18	4.44578e-16	protein_coding
IQGAP3	ENSG00000183856	2788.58	0.643292	1.56189	0.0745721	8.62645	6.32856e-18	8.84967e-16	protein_coding
SLFN5	ENSG00000166750	594.683	0.890248	1.85349	0.103304	8.61773	6.8295e-18	9.34697e-16	protein_coding
TGFBR1	ENSG00000106799	2844.25	-0.650585	0.637022	0.0756059	-8.60495	7.63495e-18	1.02316e-15	protein_coding
PPRC1	ENSG00000148840	2027.22	-0.597572	0.660865	0.0695909	-8.58693	8.93231e-18	1.18468e-15	protein_coding
MB21D2	ENSG00000180611	210.87	-1.21389	0.431104	0.141676	-8.56811	1.05198e-17	1.38099e-15	protein_coding
TNFSF15	ENSG00000181634	136.109	1.5968	3.02472	0.186606	8.55708	1.15758e-17	1.50427e-15	protein_coding
FOSL1	ENSG00000175592	683.012	-0.954772	0.515923	0.111613	-8.55433	1.18558e-17	1.52525e-15	protein_coding
EEF1D	ENSG00000104529	2126.09	-0.692105	0.61895	0.0809588	-8.54886	1.2431e-17	1.58341e-15	protein_coding
FAM83D	ENSG00000101447	1670.65	0.604318	1.52026	0.0710102	8.5103	1.73477e-17	2.14595e-15	protein_coding
ARHGAP18	ENSG00000146376	784.14	0.754232	1.68673	0.0890513	8.46963	2.46169e-17	2.9877e-15	protein_coding
CDKL5	ENSG00000008086	895.29	-0.855409	0.552709	0.10243	-8.35118	6.75831e-17	8.07504e-15	protein_coding
SAMD4A	ENSG00000020577	567.69	-0.778461	0.582989	0.0932881	-8.34469	7.14e-17	8.42716e-15	protein_coding
THBD	ENSG00000178726	1330.29	0.618139	1.53489	0.0741838	8.33252	7.91385e-17	9.25561e-15	protein_coding
ZFP36L2	ENSG00000152518	1253.95	0.626345	1.54365	0.0751971	8.32938	8.12637e-17	9.41853e-15	protein_coding
RFX3	ENSG00000080298	179.381	1.28077	2.42968	0.153882	8.32305	8.5725e-17	9.84689e-15	protein_coding
FZD2	ENSG00000180340	3099.39	0.62927	1.54678	0.0756164	8.32188	8.65805e-17	9.85716e-15	protein_coding
HMMR	ENSG00000072571	981.315	0.713031	1.63924	0.0859105	8.2997	1.04377e-16	1.1779e-14	protein_coding
COL4A1	ENSG00000187498	1464.12	-0.607337	0.656407	0.073224	-8.29423	1.09291e-16	1.22264e-14	protein_coding
TLE4	ENSG00000106829	455.512	-0.83889	0.559074	0.101302	-8.2811	1.22047e-16	1.35357e-14	protein_coding
PIF1	ENSG00000140451	724.812	0.793338	1.73308	0.0960841	8.2567	1.49751e-16	1.63129e-14	protein_coding
REPS2	ENSG00000169891	114.414	1.65152	3.14164	0.201241	8.20668	2.27395e-16	2.3979e-14	protein_coding
EFR3B	ENSG00000084710	1054.86	-0.633335	0.644685	0.0775343	-8.16844	3.1239e-16	3.21512e-14	protein_coding
NEK2	ENSG00000117650	1253.52	0.630177	1.54775	0.0771683	8.16627	3.18075e-16	3.24765e-14	protein_coding
CDC25C	ENSG00000158402	438.843	0.898282	1.86384	0.110035	8.16358	3.25244e-16	3.29469e-14	protein_coding
TPRN	ENSG00000176058	491.273	0.919294	1.89119	0.113125	8.12637	4.42352e-16	4.41151e-14	protein_coding
YPEL3	ENSG00000090238	160.687	1.35074	2.55043	0.16639	8.11793	4.7421e-16	4.69286e-14	protein_coding
MAP2K3	ENSG00000034152	1359.82	-0.631868	0.64534	0.0781703	-8.08322	6.30761e-16	6.19446e-14	protein_coding
SIM2	ENSG00000159263	819.95	-0.736899	0.600028	0.0918129	-8.0261	1.00623e-15	9.66052e-14	protein_coding
CCNB2	ENSG00000157456	1812.92	0.612386	1.52879	0.0766133	7.9932	1.3148e-15	1.25295e-13	protein_coding
PPARGC1B	ENSG00000155846	297.395	-1.08609	0.471036	0.136029	-7.98423	1.41401e-15	1.32783e-13	protein_coding
CCNF	ENSG00000162063	1122.61	0.614538	1.53107	0.0771038	7.97026	1.58335e-15	1.47608e-13	protein_coding
CDCA3	ENSG00000111665	1160.98	0.630883	1.54851	0.0792602	7.95965	1.72524e-15	1.59678e-13	protein_coding
CYP26B1	ENSG00000003137	564.468	0.766652	1.70132	0.0968255	7.91788	2.41601e-15	2.18887e-13	protein_coding
TNFRSF21	ENSG00000146072	1344.5	-0.592002	0.663422	0.0748565	-7.90849	2.60539e-15	2.34394e-13	protein_coding
SMOX	ENSG00000088826	4311.69	-0.675546	0.626095	0.0857949	-7.87397	3.43564e-15	3.04824e-13	protein_coding
CYP1A1	ENSG00000140465	61.0549	-2.15819	0.224038	0.274435	-7.86409	3.71776e-15	3.27596e-13	protein_coding
FZD7	ENSG00000155760	437.261	0.874273	1.83308	0.111246	7.85888	3.87572e-15	3.39192e-13	protein_coding
NATD1	ENSG00000274180	232.199	1.05605	2.07923	0.134411	7.85686	3.93883e-15	3.40088e-13	protein_coding
TOMM40	ENSG00000130204	6170.15	-0.607929	0.656138	0.0777184	-7.82221	5.19044e-15	4.39309e-13	protein_coding
PLD1	ENSG00000075651	537.238	0.842944	1.79371	0.108006	7.80461	5.9685e-15	4.95386e-13	protein_coding
MXD3	ENSG00000213347	1006.18	0.788425	1.72719	0.101018	7.80476	5.96137e-15	4.95386e-13	protein_coding
PER1	ENSG00000179094	239.225	-1.14439	0.452381	0.146959	-7.78711	6.85575e-15	5.61778e-13	protein_coding
CCNG2	ENSG00000138764	552.52	0.754143	1.68663	0.0968851	7.78389	7.03256e-15	5.72619e-13	protein_coding
KIF12	ENSG00000136883	162.675	1.23881	2.36003	0.160518	7.71754	1.18598e-14	9.47677e-13	protein_coding
ATF3	ENSG00000162772	129.058	-1.47287	0.360264	0.191035	-7.70998	1.25839e-14	9.93199e-13	protein_coding
RELB	ENSG00000104856	539.057	-0.891174	0.539175	0.115669	-7.70452	1.31338e-14	1.03028e-12	protein_coding
FBXL5	ENSG00000118564	1098.6	0.587287	1.50242	0.0762423	7.7029	1.33011e-14	1.03708e-12	protein_coding
HMGA2	ENSG00000149948	1215.64	-0.62507	0.648388	0.0812842	-7.68993	1.47213e-14	1.13407e-12	protein_coding
FGF2	ENSG00000138685	1492.32	-0.648932	0.637752	0.0847554	-7.65653	1.91031e-14	1.46286e-12	protein_coding
CHST11	ENSG00000171310	886.108	-0.684891	0.622053	0.0894611	-7.65574	1.92196e-14	1.46308e-12	protein_coding
FA2H	ENSG00000103089	711.675	-0.770433	0.586241	0.10076	-7.64619	2.07018e-14	1.56664e-12	protein_coding
ITPRIP	ENSG00000148841	991.105	-0.609366	0.655485	0.0811997	-7.50453	6.16516e-14	4.50652e-12	protein_coding
CACNG6	ENSG00000130433	1033.83	0.691844	1.61535	0.0925021	7.47922	7.47632e-14	5.43406e-12	protein_coding
NT5E	ENSG00000135318	884.909	0.697472	1.62166	0.093435	7.46478	8.34414e-14	6.004e-12	protein_coding
FCGBP	ENSG00000275395	161.345	1.23206	2.34902	0.165275	7.45457	9.0159e-14	6.40826e-12	protein_coding
STK38	ENSG00000112079	1213.66	0.597587	1.51318	0.0803312	7.43904	1.01422e-13	7.16922e-12	protein_coding
PSPC1	ENSG00000121390	810.193	-0.636997	0.64305	0.0858823	-7.41709	1.19725e-13	8.41675e-12	protein_coding
GPAT3	ENSG00000138678	1031.64	-0.588089	0.665223	0.0793738	-7.40911	1.27147e-13	8.88993e-12	protein_coding
SLC7A6	ENSG00000103064	639.028	-0.686807	0.621227	0.0929518	-7.38885	1.48103e-13	1.02438e-11	protein_coding
ARID5B	ENSG00000150347	104.176	-1.47216	0.360443	0.199325	-7.38571	1.51644e-13	1.04326e-11	protein_coding
TRAM2	ENSG00000065308	1922.7	-0.58744	0.665523	0.0799441	-7.34814	2.00989e-13	1.36091e-11	protein_coding
ARL5B	ENSG00000165997	1143.32	-0.591141	0.663818	0.0806132	-7.33306	2.24963e-13	1.50737e-11	protein_coding
FOXO4	ENSG00000184481	110.309	1.45416	2.73996	0.19869	7.31873	2.50332e-13	1.65155e-11	protein_coding
PUM3	ENSG00000080608	1123.47	-0.621191	0.650134	0.0848696	-7.31935	2.49169e-13	1.65155e-11	protein_coding
CDKN2C	ENSG00000123080	796.226	0.62507	1.54229	0.0858113	7.28424	3.23497e-13	2.10191e-11	protein_coding
DCDC2	ENSG00000146038	455.502	0.764255	1.69849	0.105093	7.2722	3.53677e-13	2.28646e-11	protein_coding
NFE2L3	ENSG00000050344	412.687	-0.764942	0.588477	0.10604	-7.21374	5.44372e-13	3.44993e-11	protein_coding
GALNT18	ENSG00000110328	741.681	-0.610018	0.655189	0.0848015	-7.19348	6.31606e-13	3.98314e-11	protein_coding
KIF2C	ENSG00000142945	1197.34	0.587996	1.50316	0.0818468	7.18411	6.76469e-13	4.22465e-11	protein_coding
CEBPB	ENSG00000172216	1881.99	0.615178	1.53175	0.0858736	7.16376	7.84959e-13	4.8785e-11	protein_coding
SLC25A32	ENSG00000164933	624.912	-0.775529	0.584174	0.108676	-7.13613	9.59973e-13	5.88097e-11	protein_coding
CALCOCO1	ENSG00000012822	751.905	0.651152	1.57042	0.0914219	7.12249	1.05991e-12	6.46244e-11	protein_coding
PRR15	ENSG00000176532	218.557	1.00648	2.009	0.143388	7.01924	2.23081e-12	1.32255e-10	protein_coding
BAAT	ENSG00000136881	148.956	1.18419	2.27235	0.169534	6.98495	2.84948e-12	1.6663e-10	protein_coding
SLC29A3	ENSG00000198246	405.173	0.746512	1.67773	0.106958	6.97949	2.96254e-12	1.70911e-10	protein_coding
KIAA0430	ENSG00000166783	1419.84	0.617435	1.53415	0.0887357	6.95814	3.448e-12	1.95412e-10	protein_coding
RGS2	ENSG00000116741	238.274	-0.90556	0.533826	0.13083	-6.92165	4.46417e-12	2.50522e-10	protein_coding
HOMER1	ENSG00000152413	232.679	-1.01595	0.494503	0.14852	-6.84051	7.89139e-12	4.28366e-10	protein_coding
TEF	ENSG00000167074	105.87	-1.37976	0.384284	0.202945	-6.79867	1.05586e-11	5.67411e-10	protein_coding
TRMT61A	ENSG00000166166	890.685	-0.628298	0.646939	0.0925	-6.79241	1.10273e-11	5.88654e-10	protein_coding
C1orf61	ENSG00000125462	139.468	1.15217	2.22248	0.169865	6.78288	1.17803e-11	6.23676e-10	protein_coding
ARRDC3	ENSG00000113369	723.606	-0.625071	0.648388	0.0927244	-6.74117	1.57112e-11	8.15019e-10	protein_coding
VDR	ENSG00000111424	131.778	-1.17429	0.443102	0.174333	-6.73589	1.6293e-11	8.38439e-10	protein_coding
C5	ENSG00000106804	662.362	0.613878	1.53037	0.0912217	6.72952	1.70229e-11	8.6561e-10	protein_coding
RAPGEFL1	ENSG00000108352	202.723	-0.953646	0.516326	0.141704	-6.72982	1.69872e-11	8.6561e-10	protein_coding
TNFSF9	ENSG00000125657	375.088	0.739205	1.66926	0.10999	6.72068	1.80881e-11	9.13874e-10	protein_coding
TSNARE1	ENSG00000171045	401.562	0.745484	1.67654	0.110974	6.71762	1.84712e-11	9.28249e-10	protein_coding
COL4A3	ENSG00000169031	315.718	0.840938	1.79121	0.125471	6.70223	2.05263e-11	1.01958e-09	protein_coding
TIPIN	ENSG00000075131	451.618	-0.738064	0.599543	0.110117	-6.70254	2.04828e-11	1.01958e-09	protein_coding
MAML3	ENSG00000196782	869.485	0.604377	1.52032	0.0901883	6.70128	2.06605e-11	1.0223e-09	protein_coding
HOXB3	ENSG00000120093	427.914	0.702789	1.62765	0.104983	6.69432	2.16682e-11	1.05993e-09	protein_coding
GLUL	ENSG00000135821	397.912	0.734916	1.6643	0.109882	6.68825	2.25862e-11	1.10065e-09	protein_coding
SERTAD3	ENSG00000167565	997.245	0.58864	1.50383	0.0881141	6.68043	2.38247e-11	1.15227e-09	protein_coding
RRP15	ENSG00000067533	832.342	-0.604101	0.657881	0.0904221	-6.6809	2.3748e-11	1.15227e-09	protein_coding
TROAP	ENSG00000135451	1062.31	0.599002	1.51467	0.0897048	6.67748	2.43089e-11	1.17129e-09	protein_coding
NFKBIZ	ENSG00000144802	654.627	-0.649362	0.637562	0.0978219	-6.63821	3.1752e-11	1.50734e-09	protein_coding
HIVEP2	ENSG00000010818	387.084	-0.865975	0.548675	0.130537	-6.63394	3.26853e-11	1.54594e-09	protein_coding
C10orf54	ENSG00000107738	722.525	0.660093	1.58018	0.0995326	6.63192	3.31344e-11	1.56144e-09	protein_coding
AR	ENSG00000169083	1795.19	0.653159	1.57261	0.0985319	6.62891	3.38165e-11	1.58777e-09	protein_coding
NPBWR1	ENSG00000183729	187.433	0.961547	1.9474	0.14527	6.61903	3.61569e-11	1.68536e-09	protein_coding
PTK2B	ENSG00000120899	571.82	0.636308	1.55435	0.0969086	6.56607	5.16621e-11	2.37369e-09	protein_coding
E2F2	ENSG00000007968	536.313	-0.639964	0.641729	0.0976178	-6.55581	5.53404e-11	2.51574e-09	protein_coding
CDCP1	ENSG00000163814	332.742	-0.73393	0.601264	0.113002	-6.49483	8.31275e-11	3.63753e-09	protein_coding
MYLIP	ENSG00000007944	147.022	1.06623	2.09395	0.164202	6.49339	8.39274e-11	3.66009e-09	protein_coding
KLF4	ENSG00000136826	275.389	-0.868471	0.547727	0.134156	-6.47358	9.57103e-11	4.15984e-09	protein_coding
PSRC1	ENSG00000134222	633.686	0.618742	1.53554	0.0958689	6.45405	1.08902e-10	4.68568e-09	protein_coding
PER3	ENSG00000049246	159.874	-1.03102	0.489363	0.160492	-6.42412	1.32634e-10	5.6334e-09	protein_coding
TP63	ENSG00000073282	172.997	1.04503	2.06341	0.164612	6.34845	2.17497e-10	9.05533e-09	protein_coding
FOSB	ENSG00000125740	46.0006	-2.04159	0.242896	0.321967	-6.34098	2.28311e-10	9.44443e-09	protein_coding
DLG3	ENSG00000082458	214.393	0.866734	1.82353	0.136767	6.33732	2.33794e-10	9.57885e-09	protein_coding
ALDH6A1	ENSG00000119711	222.713	0.934351	1.91103	0.147489	6.33504	2.37278e-10	9.69072e-09	protein_coding
VPS37D	ENSG00000176428	174.434	1.01314	2.0183	0.160491	6.31274	2.74134e-10	1.11605e-08	protein_coding
PIGW	ENSG00000277161	648.074	-0.605615	0.657191	0.095995	-6.30882	2.81179e-10	1.14113e-08	protein_coding
MTMR11	ENSG00000014914	616.974	0.679907	1.60204	0.107961	6.2977	3.02097e-10	1.21496e-08	protein_coding
POLR3G	ENSG00000113356	337.568	-0.78557	0.580123	0.124726	-6.29838	3.0077e-10	1.21496e-08	protein_coding
KLHDC7A	ENSG00000179023	359.555	0.720742	1.64803	0.114956	6.26972	3.61704e-10	1.4274e-08	protein_coding
SLC2A12	ENSG00000146411	80.6976	1.49987	2.82818	0.239594	6.26005	3.8486e-10	1.50952e-08	protein_coding
AREG	ENSG00000109321	983.301	-0.611254	0.654627	0.0980315	-6.23529	4.50952e-10	1.75272e-08	protein_coding
KIAA1644	ENSG00000138944	110.782	-1.2046	0.433889	0.193244	-6.23357	4.55915e-10	1.76667e-08	protein_coding
LXN	ENSG00000079257	321.78	0.74964	1.68137	0.120655	6.21308	5.19569e-10	1.98346e-08	protein_coding
DNASE1	ENSG00000213918	379.071	0.736365	1.66597	0.119885	6.14226	8.13542e-10	3.05368e-08	protein_coding
EGR1	ENSG00000120738	40.0792	-2.1386	0.2271	0.349444	-6.12001	9.35672e-10	3.44912e-08	protein_coding
ARHGEF39	ENSG00000137135	493.055	0.653099	1.57254	0.106775	6.1166	9.55903e-10	3.51362e-08	protein_coding
PMM2	ENSG00000140650	542.325	-0.598021	0.66066	0.0980718	-6.09778	1.0755e-09	3.90858e-08	protein_coding
ABTB1	ENSG00000114626	606.839	0.614733	1.53127	0.100991	6.08702	1.15029e-09	4.12213e-08	protein_coding
TMEM120B	ENSG00000188735	630.965	-0.588818	0.664887	0.0970316	-6.06832	1.29256e-09	4.6191e-08	protein_coding
CNR1	ENSG00000118432	148.036	0.995059	1.99316	0.164757	6.03956	1.54533e-09	5.41707e-08	protein_coding
SESN2	ENSG00000130766	290.53	-0.736285	0.600283	0.122694	-6.00098	1.96125e-09	6.72839e-08	protein_coding
GDPD5	ENSG00000158555	404.063	0.738346	1.66826	0.123293	5.98854	2.11732e-09	7.13449e-08	protein_coding
PIGV	ENSG00000060642	331.338	0.686653	1.60955	0.114663	5.98845	2.11844e-09	7.13449e-08	protein_coding
ZNF862	ENSG00000106479	259.909	0.756037	1.68885	0.126412	5.98074	2.2212e-09	7.46101e-08	protein_coding
DCAF16	ENSG00000163257	557.243	-0.585167	0.666572	0.09824	-5.95651	2.57687e-09	8.54418e-08	protein_coding
SLC5A3	ENSG00000198743	608.866	-0.611238	0.654635	0.102678	-5.95295	2.63355e-09	8.64302e-08	protein_coding
TMEM92	ENSG00000167105	175.344	0.930385	1.90578	0.156613	5.94067	2.83866e-09	9.26888e-08	protein_coding
ABCA1	ENSG00000165029	310.34	0.855432	1.8093	0.144552	5.9178	3.2628e-09	1.0494e-07	protein_coding
PDK1	ENSG00000152256	192.505	-0.893853	0.538175	0.15117	-5.91291	3.36124e-09	1.07676e-07	protein_coding
NIPAL4	ENSG00000172548	467.553	-0.604048	0.657905	0.102514	-5.89235	3.80753e-09	1.20948e-07	protein_coding
SAMD11	ENSG00000187634	647.371	0.632332	1.55007	0.10761	5.87615	4.19915e-09	1.31761e-07	protein_coding
RAB37	ENSG00000172794	44.9603	1.8551	3.61776	0.318609	5.82248	5.79799e-09	1.78876e-07	protein_coding
CAMSAP3	ENSG00000076826	236.002	0.805551	1.74781	0.138432	5.81912	5.91586e-09	1.81641e-07	protein_coding
TM4SF20	ENSG00000168955	408.489	0.620238	1.53713	0.106878	5.80326	6.50378e-09	1.98273e-07	protein_coding
CBX7	ENSG00000100307	138.531	0.999275	1.999	0.173165	5.77066	7.89601e-09	2.38781e-07	protein_coding
PLCH1	ENSG00000114805	399.063	0.652221	1.57159	0.11326	5.7586	8.48126e-09	2.52573e-07	protein_coding
YPEL1	ENSG00000100027	38.7052	1.9372	3.82961	0.337195	5.74502	9.1908e-09	2.71815e-07	protein_coding
NR4A2	ENSG00000153234	163.309	-0.912542	0.531248	0.158955	-5.74089	9.41815e-09	2.77264e-07	protein_coding
C1orf116	ENSG00000182795	176.865	0.865774	1.82232	0.151494	5.71491	1.09761e-08	3.20927e-07	protein_coding
TNFRSF9	ENSG00000049249	39.6111	-1.91092	0.265923	0.3346	-5.71107	1.1227e-08	3.27518e-07	protein_coding
BMP4	ENSG00000125378	205.877	0.802765	1.74444	0.141203	5.68517	1.30684e-08	3.72782e-07	protein_coding
LRRC75B	ENSG00000178026	211.155	0.822798	1.76883	0.144996	5.67461	1.39004e-08	3.9303e-07	protein_coding
ARRB1	ENSG00000137486	225.628	0.818444	1.7635	0.1445	5.66395	1.47924e-08	4.15512e-07	protein_coding
ABCG1	ENSG00000160179	33.1664	2.12208	4.3532	0.375028	5.65845	1.52745e-08	4.27189e-07	protein_coding
CYP3A5	ENSG00000106258	193.343	0.975957	1.96694	0.173068	5.63914	1.70898e-08	4.73836e-07	protein_coding
ALDH1A3	ENSG00000184254	454.679	-0.607731	0.656228	0.108075	-5.62321	1.87446e-08	5.15275e-07	protein_coding
NYAP1	ENSG00000166924	121.413	1.04232	2.05954	0.185794	5.61011	2.02203e-08	5.53477e-07	protein_coding
CCBE1	ENSG00000183287	123.194	-1.04607	0.484286	0.187743	-5.57181	2.52106e-08	6.81375e-07	protein_coding
RIN1	ENSG00000174791	382.94	-0.663852	0.631191	0.119362	-5.56165	2.67237e-08	7.20757e-07	protein_coding
FAM222A	ENSG00000139438	141.009	-1.02164	0.492557	0.18405	-5.55086	2.84272e-08	7.57175e-07	protein_coding
PDSS1	ENSG00000148459	255.693	-0.705927	0.613048	0.127377	-5.54201	2.99019e-08	7.90459e-07	protein_coding
EFNB2	ENSG00000125266	137.972	-1.0224	0.492298	0.184814	-5.53204	3.16525e-08	8.27662e-07	protein_coding
HOXC13	ENSG00000123364	155.481	0.903493	1.87059	0.163878	5.5132	3.52373e-08	9.18821e-07	protein_coding
LMTK3	ENSG00000142235	643.202	0.622993	1.54007	0.113208	5.5031	3.73172e-08	9.66665e-07	protein_coding
FAM50B	ENSG00000145945	135.935	0.92847	1.90326	0.16921	5.48708	4.0864e-08	1.04724e-06	protein_coding
HRH1	ENSG00000196639	189.617	-0.806919	0.571601	0.147382	-5.47501	4.37485e-08	1.11655e-06	protein_coding
ST8SIA4	ENSG00000113532	326.331	0.652306	1.57168	0.119234	5.47079	4.48028e-08	1.13462e-06	protein_coding
CDKN2D	ENSG00000129355	172.626	0.820681	1.76624	0.150185	5.46447	4.64283e-08	1.17118e-06	protein_coding
CREB3L4	ENSG00000143578	218.552	0.776606	1.7131	0.142329	5.45643	4.85813e-08	1.21595e-06	protein_coding
HILPDA	ENSG00000135245	507.458	0.632935	1.55072	0.116176	5.44806	5.09236e-08	1.25745e-06	protein_coding
POF1B	ENSG00000124429	488.608	0.610481	1.52677	0.112049	5.44833	5.08462e-08	1.25745e-06	protein_coding
QRICH2	ENSG00000129646	78.2325	1.26439	2.40225	0.232453	5.43932	5.34855e-08	1.31818e-06	protein_coding
TXNDC5	ENSG00000239264	87.201	1.34142	2.534	0.24795	5.41002	6.3016e-08	1.53624e-06	protein_coding
DEPTOR	ENSG00000155792	65.9992	1.44592	2.72436	0.26745	5.40631	6.43349e-08	1.56459e-06	protein_coding
NR4A3	ENSG00000119508	37.5819	-1.85829	0.275803	0.343762	-5.40575	6.4538e-08	1.56657e-06	protein_coding
SAP30	ENSG00000164105	288.942	0.680662	1.60288	0.126042	5.40028	6.65352e-08	1.60596e-06	protein_coding
PAIP2B	ENSG00000124374	73.0268	1.22336	2.33491	0.226657	5.39743	6.76034e-08	1.62869e-06	protein_coding
TERT	ENSG00000164362	252.715	-0.739968	0.598752	0.137275	-5.3904	7.02995e-08	1.68418e-06	protein_coding
AGAP6	ENSG00000204149	362.486	-0.60925	0.655538	0.113769	-5.35513	8.54938e-08	1.99978e-06	protein_coding
EIF5A2	ENSG00000163577	326.175	-0.631085	0.645691	0.117951	-5.35038	8.77682e-08	2.04925e-06	protein_coding
OAS1	ENSG00000089127	442.959	0.604384	1.52033	0.113257	5.33638	9.48226e-08	2.20197e-06	protein_coding
BACH2	ENSG00000112182	25.3486	2.60348	6.0775	0.487917	5.33591	9.50689e-08	2.20371e-06	protein_coding
CHDH	ENSG00000016391	243.809	-0.691364	0.619268	0.129975	-5.31921	1.04221e-07	2.40287e-06	protein_coding
THNSL1	ENSG00000185875	232.359	0.715644	1.64222	0.135905	5.26576	1.39613e-07	3.12369e-06	protein_coding
STC1	ENSG00000159167	234.997	-0.73958	0.598914	0.14081	-5.25231	1.502e-07	3.34312e-06	protein_coding
DIO2	ENSG00000211448	315.682	-0.674535	0.626534	0.128535	-5.24786	1.53879e-07	3.40732e-06	protein_coding
ALPK1	ENSG00000073331	312.728	0.720681	1.64796	0.137414	5.24459	1.56631e-07	3.45416e-06	protein_coding
TMEM187	ENSG00000177854	209.632	0.725638	1.65363	0.138588	5.23593	1.64155e-07	3.60385e-06	protein_coding
SFRP4	ENSG00000106483	189.91	0.754761	1.68735	0.144585	5.22019	1.78741e-07	3.89086e-06	protein_coding
TRANK1	ENSG00000168016	277.834	0.682914	1.60538	0.131161	5.20668	1.92249e-07	4.14981e-06	protein_coding
DUSP6	ENSG00000139318	151.121	-0.978101	0.507647	0.187915	-5.20501	1.93987e-07	4.1803e-06	protein_coding
ALKBH8	ENSG00000137760	314.757	-0.630016	0.646169	0.121994	-5.1643	2.41339e-07	5.07324e-06	protein_coding
GABPB2	ENSG00000143458	297.941	0.611171	1.5275	0.118878	5.14116	2.73051e-07	5.67497e-06	protein_coding
C2orf42	ENSG00000115998	203.921	0.716256	1.64291	0.13999	5.11649	3.11276e-07	6.39707e-06	protein_coding
RGS14	ENSG00000169220	200.327	0.736173	1.66575	0.144945	5.07899	3.7945e-07	7.63946e-06	protein_coding
LENG9	ENSG00000275183	209.177	0.73764	1.66745	0.147121	5.01383	5.33565e-07	1.04799e-05	protein_coding
HOXB8	ENSG00000120068	240.694	0.676509	1.59827	0.134965	5.01246	5.3738e-07	1.05387e-05	protein_coding
PTP4A3	ENSG00000184489	233.293	0.662292	1.58259	0.132341	5.00443	5.60267e-07	1.09542e-05	protein_coding
GSAP	ENSG00000186088	280.364	0.644686	1.5634	0.129506	4.97804	6.4233e-07	1.22605e-05	protein_coding
GSDMB	ENSG00000073605	184.615	0.77981	1.71691	0.157521	4.95053	7.40122e-07	1.39819e-05	protein_coding
PCLO	ENSG00000186472	188.344	0.867876	1.82497	0.175844	4.93549	7.99506e-07	1.49937e-05	protein_coding
TLR1	ENSG00000174125	57.9316	1.26071	2.39614	0.256595	4.91323	8.95889e-07	1.66555e-05	protein_coding
GCNT1	ENSG00000187210	80.2398	1.07213	2.10254	0.218749	4.9012	9.52539e-07	1.76577e-05	protein_coding
PDK2	ENSG00000005882	211.234	0.681365	1.60366	0.139372	4.88883	1.01438e-06	1.86162e-05	protein_coding
ADAT2	ENSG00000189007	221.997	-0.686856	0.621206	0.140633	-4.88403	1.03942e-06	1.89945e-05	protein_coding
CCDC28A	ENSG00000024862	280.854	0.603674	1.51958	0.124309	4.85622	1.19647e-06	2.14233e-05	protein_coding
DPF1	ENSG00000011332	147.694	-0.799287	0.574633	0.164668	-4.85392	1.21043e-06	2.1598e-05	protein_coding
PELI2	ENSG00000139946	221.905	0.677571	1.59944	0.139728	4.84921	1.23957e-06	2.20567e-05	protein_coding
MOB3B	ENSG00000120162	190.084	-0.68866	0.62043	0.144902	-4.7526	2.00819e-06	3.40836e-05	protein_coding
TGFA	ENSG00000163235	267.876	-0.626347	0.647815	0.133505	-4.69156	2.71136e-06	4.42661e-05	protein_coding
HOXB13	ENSG00000159184	238.113	0.609163	1.52537	0.130982	4.65075	3.30723e-06	5.2854e-05	protein_coding
KIZ	ENSG00000088970	270.897	0.608346	1.52451	0.131195	4.63697	3.53546e-06	5.60144e-05	protein_coding
GTF2IRD2B	ENSG00000174428	230.324	0.62524	1.54247	0.135353	4.61932	3.84997e-06	6.02553e-05	protein_coding
ANKRD1	ENSG00000148677	193.445	0.667633	1.58846	0.145403	4.59161	4.39848e-06	6.79309e-05	protein_coding
PRR5L	ENSG00000135362	205.849	0.668681	1.58962	0.146334	4.56954	4.88791e-06	7.44176e-05	protein_coding
CASP9	ENSG00000132906	209.404	0.673673	1.59513	0.147848	4.55651	5.20097e-06	7.85334e-05	protein_coding
PAQR8	ENSG00000170915	71.5081	1.07357	2.10463	0.2379	4.51267	6.40158e-06	9.41387e-05	protein_coding
PDGFB	ENSG00000100311	210.941	0.618652	1.53544	0.137176	4.50993	6.48492e-06	9.52125e-05	protein_coding
TRIM69	ENSG00000185880	177.585	0.690809	1.61419	0.153585	4.49788	6.86328e-06	9.98825e-05	protein_coding
C5AR2	ENSG00000134830	35.6612	-1.46974	0.361047	0.329899	-4.45512	8.38469e-06	0.000120659	protein_coding
HOMEZ	ENSG00000215271	218.85	0.594946	1.51042	0.133814	4.44606	8.74586e-06	0.000125017	protein_coding
FBXW10	ENSG00000171931	67.0751	1.14695	2.21446	0.259259	4.42397	9.69053e-06	0.000136999	protein_coding
MCF2L	ENSG00000126217	59.7868	1.12048	2.1742	0.254546	4.40189	1.07314e-05	0.000149739	protein_coding
CTB-55O6.8	ENSG00000141854	136.342	0.771763	1.70736	0.175804	4.38991	1.13396e-05	0.000157363	protein_coding
MGAM	ENSG00000257335	90.289	0.980786	1.97354	0.223477	4.38877	1.13995e-05	0.000157693	protein_coding
OPRL1	ENSG00000125510	70.1306	1.10694	2.15388	0.253004	4.37516	1.21343e-05	0.000166071	protein_coding
CCNE2	ENSG00000175305	132.691	-0.752769	0.593463	0.172413	-4.36608	1.26496e-05	0.000172573	protein_coding
KCNH1	ENSG00000143473	131.338	-0.906121	0.533618	0.20973	-4.32042	1.55733e-05	0.00020676	protein_coding
UCN2	ENSG00000145040	75.7297	-0.978044	0.507668	0.227066	-4.3073	1.65258e-05	0.000218056	protein_coding
ERBB3	ENSG00000065361	62.6309	1.06027	2.08532	0.247701	4.28044	1.86525e-05	0.000242879	protein_coding
HSPA12B	ENSG00000132622	133.115	-0.730844	0.602551	0.17192	-4.25106	2.12762e-05	0.000273445	protein_coding
MXD1	ENSG00000059728	182.603	-0.634465	0.64418	0.150173	-4.2249	2.39049e-05	0.000302693	protein_coding
FAM117A	ENSG00000121104	65.4593	0.999126	1.99879	0.236522	4.22424	2.3975e-05	0.000302984	protein_coding
ABHD8	ENSG00000127220	178.499	0.716696	1.64341	0.170847	4.19495	2.72927e-05	0.000340166	protein_coding
SPATA7	ENSG00000042317	175.455	0.626902	1.54425	0.149562	4.19158	2.77022e-05	0.000343673	protein_coding
RUNX2	ENSG00000124813	54.8986	-1.14977	0.450696	0.274879	-4.18284	2.87896e-05	0.000355108	protein_coding
FAM134B	ENSG00000154153	104.431	0.828106	1.77535	0.198114	4.17995	2.91572e-05	0.000357246	protein_coding
AMBP	ENSG00000106927	116.218	0.749186	1.68084	0.179462	4.17461	2.98492e-05	0.000362958	protein_coding
ZSWIM5	ENSG00000162415	110.957	0.774613	1.71073	0.186466	4.15419	3.26447e-05	0.000393602	protein_coding
CDK5R2	ENSG00000171450	70.9643	0.959784	1.94502	0.232017	4.13671	3.52329e-05	0.000421647	protein_coding
CRACR2B	ENSG00000177685	179.866	-0.763799	0.588944	0.18489	-4.13111	3.61021e-05	0.000430049	protein_coding
HTRA3	ENSG00000170801	103.166	0.824164	1.77051	0.19979	4.12515	3.70486e-05	0.000438798	protein_coding
HIPK2	ENSG00000064393	6024.39	-0.853832	0.553313	0.20813	-4.10239	4.0891e-05	0.000476506	protein_coding
KLC4	ENSG00000137171	212.229	0.591573	1.50689	0.144508	4.09371	4.24527e-05	0.000491146	protein_coding
ACSM3	ENSG00000005187	89.969	0.832587	1.78088	0.20378	4.08571	4.39416e-05	0.000505643	protein_coding
ALOXE3	ENSG00000179148	55.7139	-1.07235	0.475545	0.263419	-4.07088	4.68352e-05	0.000536063	protein_coding
PPFIA4	ENSG00000143847	32.8658	-1.56991	0.336831	0.386843	-4.05825	4.94428e-05	0.000562406	protein_coding
CALML4	ENSG00000129007	165.001	-0.652283	0.636273	0.161041	-4.05041	5.11274e-05	0.000579519	protein_coding
B3GALT4	ENSG00000235863	34.1333	1.46844	2.76723	0.363218	4.04286	5.28032e-05	0.000593287	protein_coding
RASSF6	ENSG00000169435	173.324	0.641272	1.5597	0.158744	4.03967	5.35275e-05	0.000600376	protein_coding
NYNRIN	ENSG00000205978	30.7544	1.46198	2.75485	0.362597	4.03196	5.53147e-05	0.000617729	protein_coding
RNF43	ENSG00000108375	177.385	0.678192	1.60013	0.168767	4.0185	5.85688e-05	0.000650812	protein_coding
NCR3LG1	ENSG00000188211	278.048	-0.693386	0.618401	0.173537	-3.99561	6.45289e-05	0.000708331	protein_coding
BMPER	ENSG00000164619	109.74	-0.730997	0.602488	0.184044	-3.97185	7.13161e-05	0.000772941	protein_coding
IQCD	ENSG00000166578	68.6016	0.938546	1.9166	0.238702	3.93187	8.42888e-05	0.000888833	protein_coding
NMNAT1	ENSG00000173614	107.827	0.74	1.67018	0.188809	3.9193	8.88071e-05	0.000930677	protein_coding
PITPNC1	ENSG00000154217	147.97	0.665218	1.58581	0.169751	3.9188	8.8992e-05	0.000931556	protein_coding
APLF	ENSG00000169621	85.7798	0.937313	1.91496	0.239431	3.91476	9.0495e-05	0.000942687	protein_coding
PRSS16	ENSG00000112812	110.257	0.725824	1.65385	0.185961	3.9031	9.4967e-05	0.000976619	protein_coding
ADRA1D	ENSG00000171873	213.534	-0.609427	0.655457	0.156754	-3.88779	0.00010116	0.00102717	protein_coding
MGAT4A	ENSG00000071073	155.211	0.606832	1.52291	0.156856	3.86872	0.000109406	0.00110566	protein_coding
GRIN2B	ENSG00000273079	301.107	-1.07903	0.473348	0.280572	-3.84581	0.000120153	0.00119827	protein_coding
CYP4F12	ENSG00000186204	177.608	0.588627	1.50382	0.153354	3.83835	0.000123862	0.00122576	protein_coding
AXIN2	ENSG00000168646	137.781	0.636357	1.5544	0.166037	3.83262	0.000126785	0.00125276	protein_coding
FAM78A	ENSG00000126882	61.5265	0.941722	1.92082	0.2468	3.81572	0.000135785	0.00133349	protein_coding
ZCWPW1	ENSG00000078487	67.5394	0.88223	1.84322	0.231389	3.81275	0.000137428	0.00134654	protein_coding
FAM196A	ENSG00000188916	35.9369	-1.21435	0.430966	0.318704	-3.81029	0.000138804	0.00135899	protein_coding
HNF4G	ENSG00000164749	69.969	0.867604	1.82463	0.228089	3.80379	0.000142499	0.00139093	protein_coding
C14orf93	ENSG00000100802	159.684	0.600123	1.51585	0.158205	3.79333	0.000148642	0.00144105	protein_coding
HIVEP3	ENSG00000127124	114.126	-0.745435	0.596488	0.196632	-3.79102	0.000150031	0.00145233	protein_coding
OPN1SW	ENSG00000128617	59.582	-0.955817	0.51555	0.253556	-3.76964	0.00016348	0.0015637	protein_coding
IL17RD	ENSG00000144730	160.389	0.596064	1.51159	0.158596	3.75839	0.000171012	0.00162487	protein_coding
DISP1	ENSG00000154309	74.6972	0.875354	1.83446	0.232923	3.75813	0.00017119	0.00162536	protein_coding
HIST1H2AC	ENSG00000180573	153.716	0.621038	1.53798	0.165545	3.75147	0.000175802	0.00166423	protein_coding
BCL11B	ENSG00000127152	35.6467	1.24375	2.36813	0.331819	3.74827	0.000178057	0.00167923	protein_coding
ADPRH	ENSG00000144843	82.3359	0.80731	1.74995	0.215391	3.74811	0.00017817	0.00167923	protein_coding
TNFSF12	ENSG00000239697	148.468	0.618646	1.53543	0.165607	3.73563	0.000187246	0.0017456	protein_coding
AOX1	ENSG00000138356	152.45	-0.585593	0.666375	0.157018	-3.72947	0.00019188	0.00178234	protein_coding
CBY1	ENSG00000100211	122.513	0.663845	1.5843	0.179305	3.70232	0.00021364	0.00194651	protein_coding
NPAS1	ENSG00000130751	105.445	0.753657	1.68606	0.203867	3.6968	0.000218335	0.00198087	protein_coding
ADAMTS9	ENSG00000163638	144.976	-0.632865	0.644894	0.171192	-3.69681	0.000218324	0.00198087	protein_coding
MYOCD	ENSG00000141052	63.8807	0.890339	1.85361	0.242053	3.67829	0.000234806	0.00211095	protein_coding
FLRT2	ENSG00000185070	99.1081	0.7488	1.68039	0.204428	3.66289	0.000249382	0.0022172	protein_coding
ZNF688	ENSG00000229809	147.983	0.588441	1.50362	0.161614	3.64103	0.00027155	0.00238464	protein_coding
CRISPLD2	ENSG00000103196	55.5826	-0.954938	0.515864	0.262519	-3.6376	0.000275189	0.00241165	protein_coding
ITGA4	ENSG00000115232	85.9891	0.749392	1.68108	0.207682	3.60837	0.00030813	0.00267122	protein_coding
LIPE	ENSG00000079435	114.432	0.651951	1.57129	0.180846	3.60501	0.000312138	0.00270233	protein_coding
ST6GAL1	ENSG00000073849	157.351	0.5927	1.50807	0.164751	3.59754	0.000321238	0.00276993	protein_coding
PLA2G6	ENSG00000184381	142.308	0.623159	1.54024	0.173629	3.58904	0.000331901	0.00285231	protein_coding
PPAN	ENSG00000130810	71.3341	-0.812115	0.569546	0.226712	-3.58215	0.000340776	0.00291689	protein_coding
ZFHX2	ENSG00000136367	64.7959	0.990851	1.98736	0.276709	3.58084	0.000342486	0.0029278	protein_coding
GCSAM	ENSG00000174500	22.9241	-1.52537	0.347392	0.426996	-3.57232	0.000353833	0.00301461	protein_coding
BTC	ENSG00000174808	94.1198	0.710932	1.63686	0.200285	3.54961	0.000385808	0.00325044	protein_coding
LRP5L	ENSG00000100068	154.725	-0.618063	0.651545	0.174329	-3.54539	0.00039204	0.00329431	protein_coding
EPS8L3	ENSG00000198758	54.2839	0.923868	1.89719	0.26063	3.54475	0.000392993	0.00330012	protein_coding
NDUFA11	ENSG00000174886	117.153	-0.646644	0.638764	0.182676	-3.53985	0.000400361	0.00334675	protein_coding
XDH	ENSG00000158125	94.8395	-0.745387	0.596508	0.211259	-3.5283	0.000418233	0.00347101	protein_coding
SWT1	ENSG00000116668	84.8915	0.730882	1.65965	0.207554	3.5214	0.000429275	0.00355257	protein_coding
SALL2	ENSG00000165821	102.853	0.699243	1.62365	0.198574	3.52132	0.000429401	0.00355257	protein_coding
CCDC171	ENSG00000164989	77.2019	0.790115	1.72921	0.224423	3.52066	0.000430477	0.00355918	protein_coding
CYP27B1	ENSG00000111012	65.1182	-0.876712	0.544607	0.249048	-3.52025	0.000431138	0.00356236	protein_coding
GP1BA	ENSG00000185245	119.127	-0.633275	0.644711	0.18038	-3.51079	0.000446782	0.0036751	protein_coding
PAQR7	ENSG00000182749	102.45	0.69046	1.6138	0.196763	3.50909	0.000449645	0.00369415	protein_coding
MEIOB	ENSG00000162039	92.2427	0.700237	1.62477	0.200556	3.49148	0.000480347	0.00391365	protein_coding
VSX1	ENSG00000100987	38.1853	1.11335	2.16347	0.320033	3.47885	0.000503572	0.00407706	protein_coding
MAP2	ENSG00000078018	128.975	0.59187	1.5072	0.171069	3.45984	0.00054049	0.00431975	protein_coding
CCDC184	ENSG00000177875	131.61	0.618175	1.53493	0.179279	3.44812	0.00056451	0.00446644	protein_coding
RTEL1-TNFRSF6B	ENSG00000026036	103.68	-0.719967	0.607111	0.209262	-3.44051	0.000580623	0.00456863	protein_coding
CPA4	ENSG00000128510	88.7668	-0.69888	0.61605	0.203407	-3.43587	0.000590664	0.00463347	protein_coding
KNDC1	ENSG00000171798	100.543	0.730276	1.65896	0.213081	3.42723	0.000609779	0.0047602	protein_coding
PRICKLE4	ENSG00000124593	56.0151	0.929667	1.90484	0.273051	3.40474	0.000662272	0.00509882	protein_coding
SPHK1	ENSG00000176170	162.949	-0.618822	0.651202	0.182362	-3.39338	0.000690352	0.00527711	protein_coding
CDKL1	ENSG00000100490	59.0617	-0.91216	0.531389	0.269068	-3.39008	0.000698732	0.00533166	protein_coding
TNC	ENSG00000041982	91.9917	-0.68937	0.620125	0.203565	-3.38648	0.000707945	0.00539556	protein_coding
SENP8	ENSG00000166192	46.5265	1.03263	2.04574	0.30506	3.38499	0.000711805	0.00541152	protein_coding
IL22RA1	ENSG00000142677	103.356	-0.649373	0.637557	0.192269	-3.37743	0.000731672	0.00552728	protein_coding
FOXQ1	ENSG00000164379	148.243	-0.629956	0.646196	0.186775	-3.37281	0.000744041	0.00558791	protein_coding
APOLD1	ENSG00000178878	46.9042	0.972752	1.96258	0.28866	3.36989	0.000751978	0.00563017	protein_coding
SPTBN4	ENSG00000160460	88.8815	0.686861	1.60978	0.205008	3.35041	0.000806914	0.00595238	protein_coding
SLC16A6	ENSG00000108932	44.4211	-0.991798	0.502851	0.297409	-3.33479	0.000853628	0.00625394	protein_coding
KCNAB3	ENSG00000170049	98.432	-0.72669	0.604289	0.219215	-3.31496	0.000916558	0.00664311	protein_coding
FAM43A	ENSG00000185112	107.932	0.658571	1.57852	0.198894	3.31117	0.000929073	0.00672246	protein_coding
SHANK2	ENSG00000162105	1166.31	-0.631936	0.64531	0.191701	-3.29647	0.000979098	0.00701341	protein_coding
MRAP2	ENSG00000135324	70.7159	0.749225	1.68089	0.227728	3.29	0.00100187	0.00714078	protein_coding
WDR31	ENSG00000148225	137.156	0.61054	1.52683	0.186003	3.28242	0.00102919	0.00731117	protein_coding
IGFL4	ENSG00000204869	103.93	0.609816	1.52606	0.185948	3.2795	0.00103991	0.00737105	protein_coding
CLEC2B	ENSG00000110852	40.8095	1.03497	2.04907	0.317505	3.25969	0.00111533	0.00784083	protein_coding
C19orf81	ENSG00000235034	143.331	0.589374	1.50459	0.180866	3.25862	0.00111955	0.00786622	protein_coding
ARHGEF5	ENSG00000050327	51.7001	0.867544	1.82455	0.267262	3.24605	0.0011702	0.00815086	protein_coding
LAG3	ENSG00000089692	59.8925	0.797874	1.73854	0.247985	3.21742	0.00129347	0.00887019	protein_coding
VIPR1	ENSG00000114812	33.6629	-1.11198	0.46266	0.346369	-3.21039	0.00132557	0.00904215	protein_coding
RARRES1	ENSG00000118849	83.8855	0.690302	1.61362	0.215058	3.20984	0.00132811	0.00905466	protein_coding
CLEC2D	ENSG00000069493	85.0702	0.729991	1.65863	0.227876	3.20346	0.00135789	0.00922345	protein_coding
TNFAIP8L3	ENSG00000183578	34.7493	-1.10459	0.465036	0.345805	-3.19425	0.00140196	0.00947283	protein_coding
CYS1	ENSG00000205795	80.8526	0.729426	1.65798	0.22932	3.18082	0.00146861	0.00985072	protein_coding
PLCB1	ENSG00000182621	102.3	0.637696	1.55584	0.200818	3.17549	0.00149584	0.0099813	protein_coding
RP11-511P7.5	ENSG00000283013	98.2714	0.65406	1.57359	0.206094	3.1736	0.00150563	0.0100414	protein_coding
MAP10	ENSG00000212916	78.277	0.700493	1.62506	0.220965	3.17015	0.00152359	0.0101455	protein_coding
MYCBPAP	ENSG00000136449	55.7027	0.802877	1.74458	0.25465	3.15287	0.00161675	0.0106993	protein_coding
KIAA1107	ENSG00000069712	85.7076	0.719588	1.64671	0.228293	3.15204	0.00162137	0.0107188	protein_coding
PCSK4	ENSG00000115257	89.6016	0.705338	1.63053	0.223931	3.1498	0.00163381	0.010779	protein_coding
ST3GAL3	ENSG00000126091	105.856	0.589333	1.50455	0.187698	3.13979	0.00169071	0.0110601	protein_coding
ASIC2	ENSG00000108684	41.3537	-0.957322	0.515012	0.305734	-3.13122	0.0017408	0.0113165	protein_coding
EN1	ENSG00000163064	69.1813	0.735659	1.66516	0.234988	3.13062	0.00174438	0.0113341	protein_coding
PLEKHF1	ENSG00000166289	141.366	0.601581	1.51738	0.193108	3.11525	0.00183788	0.011775	protein_coding
NDUFV2	ENSG00000178127	37.7454	-1.0626	0.478767	0.343461	-3.09382	0.001976	0.0125228	protein_coding
RHBDL1	ENSG00000103269	72.2095	0.728335	1.65673	0.236344	3.08167	0.00205842	0.0129509	protein_coding
HLF	ENSG00000108924	44.1864	-0.940256	0.52114	0.305593	-3.07683	0.00209216	0.0131168	protein_coding
COQ6	ENSG00000119723	69.946	-0.706044	0.612999	0.229512	-3.07629	0.00209595	0.0131342	protein_coding
TNIK	ENSG00000154310	65.5659	-0.750406	0.594436	0.244378	-3.07068	0.00213573	0.0133379	protein_coding
ZSCAN30	ENSG00000186814	66.2037	0.753644	1.68605	0.245501	3.06982	0.0021419	0.01337	protein_coding
EIF3CL	ENSG00000205609	98.014	-0.803881	0.572806	0.263547	-3.05023	0.00228663	0.0140889	protein_coding
POLN	ENSG00000130997	40.3797	0.986653	1.98158	0.324523	3.04031	0.00236332	0.0144989	protein_coding
SPNS2	ENSG00000183018	101.1	-0.59776	0.660779	0.197409	-3.02802	0.0024616	0.014945	protein_coding
GPR3	ENSG00000181773	40.3178	-0.939434	0.521437	0.311929	-3.01169	0.00259794	0.0156034	protein_coding
PPP1R3G	ENSG00000219607	45.5684	0.851101	1.80388	0.284205	2.99467	0.00274743	0.0163713	protein_coding
NUDT11	ENSG00000196368	78.9808	-0.662424	0.631816	0.221357	-2.99256	0.00276651	0.0164469	protein_coding
ZNF22	ENSG00000165512	104.5	0.588267	1.50344	0.197805	2.97397	0.00293974	0.01723	protein_coding
PROC	ENSG00000115718	93.8907	0.602606	1.51846	0.202643	2.97374	0.00294197	0.0172352	protein_coding
PARD6A	ENSG00000102981	70.8052	0.67929	1.60135	0.228504	2.97277	0.00295126	0.0172593	protein_coding
ZNF497	ENSG00000174586	91.8167	0.621734	1.53872	0.209762	2.964	0.00303671	0.0176455	protein_coding
SYT11	ENSG00000132718	55.3764	0.762947	1.69695	0.257993	2.95724	0.00310411	0.0179561	protein_coding
GATA6	ENSG00000141448	86.0398	-0.614057	0.653357	0.207772	-2.95543	0.00312232	0.0180371	protein_coding
HES7	ENSG00000179111	65.6685	0.767616	1.70245	0.262644	2.92265	0.00347069	0.0196525	protein_coding
TTLL1	ENSG00000100271	55.6253	0.771914	1.70753	0.264712	2.91605	0.00354488	0.0199671	protein_coding
DMBX1	ENSG00000197587	95.4808	0.594807	1.51027	0.204611	2.90701	0.00364904	0.020476	protein_coding
AMT	ENSG00000145020	57.9031	0.767409	1.70221	0.264587	2.9004	0.00372688	0.0208462	protein_coding
ARHGAP4	ENSG00000089820	53.7882	0.756555	1.68945	0.261274	2.89564	0.00378388	0.0210375	protein_coding
MFNG	ENSG00000100060	57.3756	0.73494	1.66433	0.256426	2.86609	0.00415581	0.0227993	protein_coding
KLHL35	ENSG00000149243	35.4457	0.935506	1.91256	0.328294	2.8496	0.00437739	0.0236797	protein_coding
KLHL3	ENSG00000146021	45.9868	0.84798	1.79998	0.29759	2.8495	0.00437887	0.0236797	protein_coding
GPR75	ENSG00000119737	52.2927	-0.756875	0.591777	0.265881	-2.84667	0.00441798	0.0238712	protein_coding
TMEM158	ENSG00000249992	110.269	-0.637731	0.642723	0.224282	-2.84343	0.00446307	0.0240542	protein_coding
GATA5	ENSG00000130700	40.7618	0.845204	1.79652	0.300904	2.80888	0.00497138	0.0262333	protein_coding
CTC-281F24.5	ENSG00000282936	66.4922	-0.7114	0.610727	0.253834	-2.80262	0.00506896	0.0266668	protein_coding
TMPPE	ENSG00000188167	76.7236	-0.647817	0.638245	0.231844	-2.79419	0.005203	0.0271469	protein_coding
PRR22	ENSG00000212123	54.5019	-0.897222	0.53692	0.322787	-2.77961	0.00544244	0.0280861	protein_coding
KCNQ5	ENSG00000185760	57.1034	-0.723705	0.60554	0.260891	-2.77398	0.0055375	0.0285188	protein_coding
TRIM62	ENSG00000116525	74.8856	0.622718	1.53977	0.22462	2.77231	0.00556597	0.0285968	protein_coding
SERHL2	ENSG00000183569	57.7498	-0.704514	0.613649	0.255495	-2.75745	0.0058254	0.0296331	protein_coding
CLDN3	ENSG00000165215	49.3093	0.749519	1.68123	0.272497	2.75055	0.00594946	0.0301575	protein_coding
CHD5	ENSG00000116254	78.9147	-0.689576	0.620036	0.250997	-2.74735	0.0060079	0.0303581	protein_coding
ANXA9	ENSG00000143412	75.2221	0.598487	1.51413	0.217972	2.74571	0.00603808	0.0304627	protein_coding
ZNF467	ENSG00000181444	78.4449	0.597363	1.51295	0.217951	2.74081	0.00612887	0.0308481	protein_coding
SPATA17	ENSG00000162814	48.4577	0.767065	1.7018	0.282301	2.71719	0.0065839	0.0327034	protein_coding
SLITRK6	ENSG00000184564	45.1935	0.776535	1.71301	0.286301	2.7123	0.00668175	0.0331	protein_coding
FLRT1	ENSG00000126500	33.0333	-0.937918	0.521986	0.34588	-2.71169	0.0066942	0.0331361	protein_coding
HIST1H3H	ENSG00000278828	40.7431	0.802729	1.7444	0.297699	2.69644	0.0070085	0.034399	protein_coding
EFCAB12	ENSG00000172771	41.9165	0.797097	1.7376	0.295623	2.69633	0.00701081	0.034399	protein_coding
FAM110C	ENSG00000184731	37.4567	0.835814	1.78486	0.315348	2.65045	0.0080385	0.0384444	protein_coding
RNF39	ENSG00000204618	38.8267	-0.839291	0.558918	0.31723	-2.64568	0.0081526	0.0388456	protein_coding
CDHR5	ENSG00000099834	64.0729	-0.826224	0.564003	0.312978	-2.63988	0.00829354	0.0392882	protein_coding
ICA1	ENSG00000003147	59.0994	0.653443	1.57292	0.25072	2.60627	0.00915338	0.0422527	protein_coding
FANK1	ENSG00000203780	55.1258	0.67317	1.59457	0.262683	2.56267	0.0103871	0.0466429	protein_coding
HS3ST6	ENSG00000162040	55.4972	0.663444	1.58386	0.261676	2.53537	0.0112329	0.0495683	protein_coding
SYNDIG1	ENSG00000101463	53.7289	-0.665178	0.630611	0.262429	-2.53469	0.0112546	0.0495874	protein_coding

## Sheet: 2 hpi vs. 8 hpi
Gene Symbol	Gene Id	Base Mean	Log2 (Fold Change)	Fold Change	Lfc SE	Stat	P Value	FDR	GeneType
CYP1B1	ENSG00000138061	4292.33	-2.05433	0.24076	0.0517033	-39.733	0	0	protein_coding
TFRC	ENSG00000072274	4804.73	-2.38432	0.191535	0.0611444	-38.9949	0	0	protein_coding
TIPARP	ENSG00000163659	2774.34	-2.18779	0.219488	0.0621463	-35.2039	1.74401e-271	7.52717e-268	protein_coding
HMOX1	ENSG00000100292	3247.12	1.36329	2.57272	0.0575086	23.7059	3.13339e-124	1.01428e-120	protein_coding
STC2	ENSG00000113739	1378.13	-1.63672	0.321587	0.0717918	-22.7981	4.78377e-115	1.2388e-111	protein_coding
BHLHE40	ENSG00000134107	3795.63	1.08933	2.12776	0.0486671	22.3834	5.71415e-111	1.23311e-107	protein_coding
EREG	ENSG00000124882	2863.08	-1.29186	0.408423	0.0647327	-19.9569	1.30639e-88	2.41645e-85	protein_coding
SCD	ENSG00000099194	40676.4	0.745341	1.67637	0.0395807	18.8309	4.21276e-79	6.81835e-76	protein_coding
JUP	ENSG00000173801	5636.85	1.02287	2.03195	0.054704	18.6982	5.12099e-78	7.36739e-75	protein_coding
HSPA1A	ENSG00000204389	2377.83	1.09333	2.13366	0.0592369	18.4569	4.59007e-76	5.94323e-73	protein_coding
EPAS1	ENSG00000116016	4573.57	-0.910145	0.532132	0.0505353	-18.0101	1.62363e-72	1.91116e-69	protein_coding
ERRFI1	ENSG00000116285	3123.55	-0.969956	0.510522	0.0548948	-17.6694	7.21957e-70	7.78991e-67	protein_coding
CYP2S1	ENSG00000167600	1997.77	1.0305	2.04273	0.0597007	17.261	9.24381e-67	9.20683e-64	protein_coding
RBM14	ENSG00000239306	1339.93	-1.21702	0.430169	0.0713575	-17.0553	3.19143e-65	2.95162e-62	protein_coding
INSIG1	ENSG00000186480	3760.64	0.823685	1.76992	0.0483694	17.0291	4.99971e-65	4.31575e-62	protein_coding
SOX9	ENSG00000125398	373.114	1.92023	3.78482	0.118484	16.2066	4.52704e-59	3.66351e-56	protein_coding
BDKRB2	ENSG00000168398	341.266	1.90138	3.73572	0.117984	16.1156	1.98087e-58	1.50872e-55	protein_coding
SYNPO	ENSG00000171992	2509.28	1.18018	2.26604	0.0732612	16.1091	2.20044e-58	1.58285e-55	protein_coding
IFFO2	ENSG00000169991	1229.05	1.06652	2.09438	0.0682945	15.6165	5.61877e-55	3.82904e-52	protein_coding
KIF20A	ENSG00000112984	1821.8	1.02396	2.03349	0.0656496	15.5973	7.59269e-55	4.91551e-52	protein_coding
LPIN1	ENSG00000134324	2668.35	0.850869	1.80359	0.0548048	15.5254	2.33412e-54	1.43915e-51	protein_coding
IER5L	ENSG00000188483	1866.42	1.14038	2.20439	0.0738429	15.4433	8.36958e-54	4.92588e-51	protein_coding
SH2D5	ENSG00000189410	728.874	-1.20189	0.434706	0.0802359	-14.9794	1.00101e-50	5.63522e-48	protein_coding
PER2	ENSG00000132326	456.819	-1.65148	0.318314	0.111054	-14.8709	5.09078e-50	2.74648e-47	protein_coding
HSPA1B	ENSG00000204388	1505.07	0.951448	1.93381	0.0640116	14.8637	5.67143e-50	2.93735e-47	protein_coding
HMGB3	ENSG00000029993	3463.9	0.729906	1.65853	0.0497196	14.6804	8.60232e-49	4.28396e-46	protein_coding
SLC7A5	ENSG00000103257	46347	-0.849852	0.554842	0.0582834	-14.5814	3.69012e-48	1.76962e-45	protein_coding
KIF14	ENSG00000118193	1975.95	0.818037	1.76301	0.0565295	14.471	1.84845e-47	8.54777e-45	protein_coding
MICAL2	ENSG00000133816	2325.06	-0.948141	0.5183	0.0658495	-14.3986	5.28068e-47	2.27914e-44	protein_coding
BMF	ENSG00000104081	209.212	-2.13788	0.227213	0.148458	-14.4005	5.13435e-47	2.27914e-44	protein_coding
GREM1	ENSG00000166923	2368	-0.854777	0.552951	0.0594307	-14.3827	6.64155e-47	2.77402e-44	protein_coding
NPTX1	ENSG00000171246	707.946	-1.22486	0.427838	0.0855284	-14.3211	1.61508e-46	6.53502e-44	protein_coding
FKBP5	ENSG00000096060	1620.09	-0.875692	0.544992	0.0613965	-14.2629	3.7258e-46	1.46187e-43	protein_coding
NRP2	ENSG00000118257	5905.42	0.704449	1.62952	0.0498052	14.1441	2.03166e-45	7.73703e-43	protein_coding
BCL3	ENSG00000069399	1309.65	1.08283	2.11819	0.0766624	14.1247	2.67652e-45	9.9016e-43	protein_coding
MKNK2	ENSG00000099875	1506.7	0.858919	1.81368	0.0615249	13.9605	2.71459e-44	9.76347e-42	protein_coding
SFMBT2	ENSG00000198879	1291.47	-1.0742	0.474933	0.0776435	-13.8351	1.5654e-43	5.47804e-41	protein_coding
FCGBP	ENSG00000275395	230.647	1.91265	3.765	0.139085	13.7517	4.97807e-43	1.69621e-40	protein_coding
SVIL	ENSG00000197321	1796.76	0.882824	1.84398	0.0642169	13.7475	5.26904e-43	1.74932e-40	protein_coding
JUNB	ENSG00000171223	1508.08	0.850171	1.80271	0.0622862	13.6494	2.0344e-42	6.58536e-40	protein_coding
NEURL1B	ENSG00000214357	367.864	1.45818	2.74762	0.107405	13.5765	5.51783e-42	1.74256e-39	protein_coding
CORO1C	ENSG00000110880	5103.11	-0.644145	0.639872	0.0475857	-13.5365	9.51867e-42	2.93447e-39	protein_coding
ITGB4	ENSG00000132470	2530.97	0.918408	1.89003	0.0680065	13.5047	1.46681e-41	4.41682e-39	protein_coding
RBM12	ENSG00000244462	1513.48	-0.868589	0.547682	0.0648079	-13.4025	5.84593e-41	1.68207e-38	protein_coding
IQGAP3	ENSG00000183856	2933.8	0.75053	1.68241	0.0561696	13.3619	1.01008e-40	2.84315e-38	protein_coding
FUS	ENSG00000089280	7728.5	-0.622164	0.649696	0.046755	-13.3069	2.11089e-40	5.81526e-38	protein_coding
IL6R	ENSG00000160712	743.645	-1.16152	0.447041	0.0875303	-13.2699	3.45946e-40	9.33189e-38	protein_coding
MCM6	ENSG00000076003	3397.55	-0.676374	0.625736	0.0512509	-13.1973	9.0908e-40	2.4022e-37	protein_coding
TRIML2	ENSG00000179046	1354.08	0.979691	1.97204	0.0743768	13.172	1.27183e-39	3.22894e-37	protein_coding
CH507-42P11.8	ENSG00000275993	3141.93	0.750493	1.68237	0.0569737	13.1726	1.26144e-39	3.22894e-37	protein_coding
FASN	ENSG00000169710	23692.8	0.797809	1.73846	0.0613776	12.9984	1.24997e-38	2.99716e-36	protein_coding
ELF3	ENSG00000163435	4420.05	0.613587	1.53006	0.0476341	12.8813	5.73922e-38	1.32699e-35	protein_coding
NCAPD2	ENSG00000010292	5895.19	0.587085	1.50221	0.0457433	12.8343	1.05313e-37	2.39226e-35	protein_coding
DLGAP5	ENSG00000126787	1827.85	0.803345	1.74514	0.0627829	12.7956	1.7348e-37	3.87278e-35	protein_coding
PPP1R15A	ENSG00000087074	1403.02	-0.893985	0.538126	0.0702035	-12.7342	3.81764e-37	8.37809e-35	protein_coding
DHRS3	ENSG00000162496	3129.8	0.660102	1.58019	0.0519632	12.7033	5.67137e-37	1.20382e-34	protein_coding
SREBF1	ENSG00000072310	9991.54	0.820389	1.76588	0.0647846	12.6633	9.44e-37	1.97144e-34	protein_coding
NOLC1	ENSG00000166197	4730.72	-0.623049	0.649297	0.0494117	-12.6093	1.8755e-36	3.8546e-34	protein_coding
CHAC1	ENSG00000128965	194.293	-1.96958	0.255328	0.156351	-12.5972	2.18799e-36	4.42657e-34	protein_coding
PDK4	ENSG00000004799	1547.52	-0.893623	0.538261	0.0710894	-12.5704	3.07114e-36	6.11772e-34	protein_coding
GABRA5	ENSG00000186297	1897.35	-0.739689	0.598868	0.0588668	-12.5655	3.26924e-36	6.41365e-34	protein_coding
CRY1	ENSG00000008405	584.618	-1.07762	0.473811	0.0859727	-12.5344	4.84007e-36	9.35361e-34	protein_coding
CENPE	ENSG00000138778	1150.98	0.807692	1.75041	0.0655501	12.3218	6.91687e-35	1.31705e-32	protein_coding
CENPF	ENSG00000117724	6856.55	0.602985	1.51886	0.0490022	12.3053	8.48597e-35	1.59241e-32	protein_coding
SMOX	ENSG00000088826	4313.66	-0.690587	0.619602	0.0563776	-12.2493	1.6942e-34	3.13379e-32	protein_coding
CEBPB	ENSG00000172216	2108.03	0.86694	1.82379	0.0708803	12.231	2.122e-34	3.86981e-32	protein_coding
DGKD	ENSG00000077044	5639.86	-0.588646	0.664967	0.0481731	-12.2194	2.44883e-34	4.40382e-32	protein_coding
TNFSF15	ENSG00000181634	174.253	2.04751	4.13392	0.168349	12.1623	4.93718e-34	8.63873e-32	protein_coding
AURKA	ENSG00000087586	2625.49	0.648675	1.56773	0.0534389	12.1386	6.59225e-34	1.12311e-31	protein_coding
CCNB1	ENSG00000134057	4064.95	0.627217	1.54458	0.0516673	12.1395	6.51956e-34	1.12311e-31	protein_coding
NT5E	ENSG00000135318	974.589	0.906995	1.87514	0.0747824	12.1285	7.46454e-34	1.25521e-31	protein_coding
MCM10	ENSG00000065328	1279.03	-0.774586	0.584556	0.0642264	-12.0603	1.7125e-33	2.84274e-31	protein_coding
PIF1	ENSG00000140451	821.968	1.05864	2.08297	0.0884279	11.9718	4.99476e-33	8.08401e-31	protein_coding
TPRA1	ENSG00000163870	1241.46	-0.792791	0.577226	0.0663185	-11.9543	6.16465e-33	9.73414e-31	protein_coding
TBC1D8	ENSG00000204634	3393.46	-0.588891	0.664854	0.0493939	-11.9223	9.05314e-33	1.41229e-30	protein_coding
TGFBR1	ENSG00000106799	2878.56	-0.623772	0.648972	0.0525716	-11.8652	1.79476e-32	2.76649e-30	protein_coding
NEK6	ENSG00000119408	1118.63	-0.850672	0.554526	0.072212	-11.7802	4.93761e-32	7.52144e-30	protein_coding
THBD	ENSG00000178726	1416.43	0.754909	1.68752	0.064159	11.7662	5.82796e-32	8.77447e-30	protein_coding
SIPA1L2	ENSG00000116991	1121.78	-0.858329	0.551591	0.0736919	-11.6475	2.36176e-31	3.51494e-29	protein_coding
KLF9	ENSG00000119138	197.573	-1.80848	0.285492	0.156793	-11.5342	8.87105e-31	1.29059e-28	protein_coding
EHD4	ENSG00000103966	930.082	-0.855819	0.552552	0.0742907	-11.5199	1.0477e-30	1.50729e-28	protein_coding
GTSE1	ENSG00000075218	1755.05	0.721944	1.6494	0.0627289	11.509	1.18907e-30	1.69187e-28	protein_coding
FAM83D	ENSG00000101447	1730.19	0.67647	1.59822	0.0591198	11.4423	2.56854e-30	3.61494e-28	protein_coding
ADAMTS10	ENSG00000142303	2458.78	0.821373	1.76709	0.0719115	11.422	3.24707e-30	4.52076e-28	protein_coding
REPS2	ENSG00000169891	140.495	2.02089	4.05834	0.177179	11.4059	3.90574e-30	5.37995e-28	protein_coding
TP53	ENSG00000141510	2711.37	0.683866	1.60644	0.0606996	11.2664	1.9225e-29	2.59297e-27	protein_coding
CEBPD	ENSG00000221869	526.722	1.13086	2.1899	0.100875	11.2105	3.62108e-29	4.83359e-27	protein_coding
C10orf54	ENSG00000107738	787.582	0.846552	1.7982	0.0760839	11.1266	9.31631e-29	1.23089e-26	protein_coding
GALNT18	ENSG00000110328	691.215	-0.900435	0.535725	0.0813598	-11.0673	1.80725e-28	2.34003e-26	protein_coding
TGM2	ENSG00000198959	7023.24	-0.588589	0.664993	0.0533811	-11.0262	2.85812e-28	3.66405e-26	protein_coding
AGFG2	ENSG00000106351	1332.88	0.846868	1.79859	0.0772264	10.966	5.56576e-28	7.06524e-26	protein_coding
CYP26B1	ENSG00000003137	613.262	0.943382	1.92303	0.0860737	10.9602	5.93925e-28	7.46616e-26	protein_coding
FGF2	ENSG00000138685	1463.24	-0.739654	0.598883	0.0681895	-10.847	2.06013e-27	2.54044e-25	protein_coding
GPAT3	ENSG00000138678	982.899	-0.787032	0.579535	0.0729004	-10.796	3.59576e-27	4.35121e-25	protein_coding
CDK2AP2	ENSG00000167797	1379.45	0.723947	1.65169	0.0671406	10.7826	4.16186e-27	4.9896e-25	protein_coding
UNG	ENSG00000076248	2368.78	-0.602331	0.658689	0.0566807	-10.6267	2.2378e-26	2.63409e-24	protein_coding
SRGAP2	ENSG00000266028	1121.1	0.763328	1.6974	0.0719082	10.6153	2.52929e-26	2.95039e-24	protein_coding
PIGW	ENSG00000277161	594.119	-0.961725	0.513443	0.0907959	-10.5922	3.24031e-26	3.71288e-24	protein_coding
NEK2	ENSG00000117650	1295.82	0.697958	1.62221	0.0660795	10.5624	4.45089e-26	5.01132e-24	protein_coding
PCSK9	ENSG00000169174	640.916	1.07147	2.10157	0.101737	10.5317	6.17205e-26	6.88928e-24	protein_coding
FAM64A	ENSG00000129195	1348.25	0.662573	1.5829	0.062979	10.5205	6.94717e-26	7.6882e-24	protein_coding
KLF5	ENSG00000102554	1655.1	-0.653252	0.635846	0.0622024	-10.502	8.4535e-26	9.27593e-24	protein_coding
FARSB	ENSG00000116120	1557.4	-0.658953	0.633338	0.0628995	-10.4763	1.11016e-25	1.20792e-23	protein_coding
CALCOCO1	ENSG00000012822	813.573	0.821129	1.76679	0.0783907	10.4748	1.12741e-25	1.21648e-23	protein_coding
PLK1	ENSG00000166851	2848.06	0.607246	1.52335	0.0585083	10.3788	3.09617e-25	3.233e-23	protein_coding
SDC4	ENSG00000124145	1147.1	-0.757831	0.591385	0.0732595	-10.3445	4.4333e-25	4.55574e-23	protein_coding
COL4A1	ENSG00000187498	1449.82	-0.659566	0.633069	0.0639757	-10.3096	6.375e-25	6.49949e-23	protein_coding
CACNG6	ENSG00000130433	1064.41	0.74843	1.67996	0.0727067	10.2938	7.51319e-25	7.60006e-23	protein_coding
CDK19	ENSG00000155111	668.217	0.889062	1.85197	0.0867449	10.2492	1.19384e-24	1.18906e-22	protein_coding
LFNG	ENSG00000106003	257.002	1.36393	2.57385	0.133237	10.2368	1.35591e-24	1.34018e-22	protein_coding
CIT	ENSG00000122966	2366.9	0.588942	1.50414	0.0577682	10.1949	2.08931e-24	2.03402e-22	protein_coding
ODC1	ENSG00000115758	3332.22	-0.604507	0.657696	0.0595032	-10.1592	3.0144e-24	2.89115e-22	protein_coding
HMMR	ENSG00000072571	987.995	0.718648	1.64564	0.071839	10.0036	1.46965e-23	1.34007e-21	protein_coding
CCNF	ENSG00000162063	1152.88	0.666139	1.58682	0.0669613	9.94811	2.57026e-23	2.32725e-21	protein_coding
CDCA3	ENSG00000111665	1192.92	0.684552	1.6072	0.069072	9.91071	3.73996e-23	3.36285e-21	protein_coding
AREG	ENSG00000109321	953.82	-0.742242	0.597809	0.0749295	-9.90588	3.92492e-23	3.50482e-21	protein_coding
CYP1A1	ENSG00000140465	54.3241	-3.62611	0.0809904	0.367186	-9.87539	5.32237e-23	4.72014e-21	protein_coding
NFE2L2	ENSG00000116044	2081.55	-0.629899	0.646222	0.0640935	-9.82782	8.54517e-23	7.52673e-21	protein_coding
DKK1	ENSG00000107984	6290.68	-0.588934	0.664834	0.0599632	-9.82158	9.09118e-23	7.95355e-21	protein_coding
ABCA1	ENSG00000165029	350.586	1.11314	2.16316	0.113465	9.81041	1.01554e-22	8.82494e-21	protein_coding
NUAK2	ENSG00000163545	1297.88	0.636487	1.55454	0.0654925	9.71846	2.5156e-22	2.17146e-20	protein_coding
ARHGEF40	ENSG00000165801	863.518	0.736708	1.66637	0.076031	9.68958	3.33902e-22	2.86316e-20	protein_coding
C6orf141	ENSG00000197261	813.235	-0.876529	0.544676	0.0905183	-9.68345	3.54562e-22	3.00057e-20	protein_coding
CDKL5	ENSG00000008086	893.11	-0.887141	0.540684	0.0916102	-9.68387	3.53108e-22	3.00057e-20	protein_coding
CARD8	ENSG00000105483	765.13	0.738646	1.66861	0.0770552	9.58593	9.16249e-22	7.60487e-20	protein_coding
KSR1	ENSG00000141068	797.172	0.89413	1.85849	0.093444	9.56861	1.0835e-21	8.87923e-20	protein_coding
ID1	ENSG00000125968	1028.33	0.761503	1.69526	0.0795823	9.56875	1.08209e-21	8.87923e-20	protein_coding
C1QTNF6	ENSG00000133466	948.075	0.70651	1.63185	0.0740002	9.5474	1.32989e-21	1.08298e-19	protein_coding
SAMD4A	ENSG00000020577	560.021	-0.850628	0.554543	0.0891841	-9.53788	1.45784e-21	1.17243e-19	protein_coding
SAMD11	ENSG00000187634	751.759	0.960422	1.94588	0.100706	9.5369	1.47164e-21	1.17622e-19	protein_coding
HMGA2	ENSG00000149948	1193.1	-0.711698	0.610601	0.0746474	-9.53412	1.5116e-21	1.20075e-19	protein_coding
IFT140	ENSG00000187535	896.663	0.686555	1.60944	0.0724311	9.47874	2.57374e-21	2.00752e-19	protein_coding
TNFAIP8L1	ENSG00000185361	165.881	1.52583	2.87952	0.161244	9.46286	2.99638e-21	2.30935e-19	protein_coding
GLUL	ENSG00000135821	433.032	0.915288	1.88595	0.0970283	9.43321	3.97736e-21	3.02935e-19	protein_coding
TROAP	ENSG00000135451	1141.99	0.756598	1.6895	0.0807187	9.37326	7.03257e-21	5.32501e-19	protein_coding
ATP10A	ENSG00000206190	899.648	-0.683002	0.622868	0.0731191	-9.34095	9.54738e-21	7.14564e-19	protein_coding
FZD2	ENSG00000180340	3089.27	0.610557	1.52685	0.0656878	9.29482	1.4745e-20	1.07864e-18	protein_coding
CCNB2	ENSG00000157456	1823.67	0.615195	1.53177	0.0662102	9.29156	1.52047e-20	1.10601e-18	protein_coding
KLF10	ENSG00000155090	1028.58	0.739628	1.66975	0.079748	9.27457	1.7834e-20	1.29003e-18	protein_coding
MVK	ENSG00000110921	1197.13	0.598966	1.51463	0.0647368	9.25232	2.19664e-20	1.57139e-18	protein_coding
CDC25C	ENSG00000158402	451.36	0.952348	1.93502	0.102969	9.24891	2.26803e-20	1.60472e-18	protein_coding
KIF13B	ENSG00000197892	792.626	0.725654	1.65365	0.0784961	9.24446	2.36425e-20	1.65472e-18	protein_coding
ASPM	ENSG00000066279	3926.83	0.586091	1.50117	0.0634692	9.23426	2.60076e-20	1.81047e-18	protein_coding
TNFRSF21	ENSG00000146072	1343.1	-0.610852	0.65481	0.0661963	-9.22789	2.76019e-20	1.91117e-18	protein_coding
DNASE1	ENSG00000213918	432.482	1.01676	2.02338	0.110718	9.18334	4.17935e-20	2.84811e-18	protein_coding
PER1	ENSG00000179094	234.468	-1.25834	0.418025	0.137573	-9.14672	5.86897e-20	3.87711e-18	protein_coding
FA2H	ENSG00000103089	719.539	-0.745588	0.596425	0.0816005	-9.13705	6.41787e-20	4.2182e-18	protein_coding
GNAI1	ENSG00000127955	1322.51	-0.593008	0.662959	0.064906	-9.1364	6.45635e-20	4.22206e-18	protein_coding
ETS1	ENSG00000134954	843.37	-0.751896	0.593823	0.0824289	-9.12176	7.39156e-20	4.80934e-18	protein_coding
ZNF367	ENSG00000165244	725.025	-0.738475	0.599372	0.0819585	-9.01036	2.05382e-19	1.30999e-17	protein_coding
STARD4	ENSG00000164211	808.812	0.695558	1.61951	0.0773084	8.99719	2.31571e-19	1.45553e-17	protein_coding
YPEL3	ENSG00000090238	165.734	1.4032	2.64488	0.156442	8.96947	2.97933e-19	1.85464e-17	protein_coding
SGOL2	ENSG00000163535	834.36	0.698373	1.62267	0.0778602	8.96957	2.97667e-19	1.85464e-17	protein_coding
CSF1	ENSG00000184371	1614.65	0.598341	1.51397	0.0667168	8.96838	3.0092e-19	1.86426e-17	protein_coding
PLCH1	ENSG00000114805	445.665	0.892089	1.85586	0.0996949	8.94819	3.61372e-19	2.2071e-17	protein_coding
PBXIP1	ENSG00000163346	992.223	0.639303	1.55758	0.0717122	8.91485	4.8849e-19	2.96947e-17	protein_coding
GDPD5	ENSG00000158555	463.763	1.03187	2.04468	0.115808	8.91023	5.09254e-19	3.06689e-17	protein_coding
NPBWR1	ENSG00000183729	210.818	1.20072	2.29854	0.135114	8.88669	6.29575e-19	3.75656e-17	protein_coding
NFE2L3	ENSG00000050344	402.136	-0.887716	0.540469	0.0999358	-8.88286	6.5162e-19	3.87026e-17	protein_coding
ATF3	ENSG00000162772	127.093	-1.58739	0.332772	0.178847	-8.87572	6.94803e-19	4.08923e-17	protein_coding
CCDC85B	ENSG00000175602	1307	-0.631948	0.645304	0.0712308	-8.87184	7.19493e-19	4.21538e-17	protein_coding
ABCE1	ENSG00000164163	1758.34	-0.596221	0.661484	0.0673101	-8.85783	8.15858e-19	4.75611e-17	protein_coding
E2F2	ENSG00000007968	513.412	-0.824012	0.564869	0.0931695	-8.84423	9.21645e-19	5.28029e-17	protein_coding
NR4A1	ENSG00000123358	688.597	-0.940156	0.521177	0.106574	-8.82164	1.12796e-18	6.37764e-17	protein_coding
MTHFD2	ENSG00000065911	2231.66	-0.59037	0.664173	0.0670529	-8.80454	1.31388e-18	7.36455e-17	protein_coding
PADI3	ENSG00000142619	254.357	1.08312	2.11861	0.12304	8.80298	1.33232e-18	7.43573e-17	protein_coding
PSPC1	ENSG00000121390	802.513	-0.689885	0.619903	0.0790324	-8.72913	2.5663e-18	1.40204e-16	protein_coding
KLHDC7A	ENSG00000179023	389.66	0.891835	1.85554	0.102563	8.69548	3.45363e-18	1.86323e-16	protein_coding
ARL5B	ENSG00000165997	1141.96	-0.612331	0.654139	0.0712967	-8.5885	8.81111e-18	4.65658e-16	protein_coding
STAT2	ENSG00000170581	755.041	0.72811	1.65647	0.0848219	8.58399	9.16388e-18	4.82333e-16	protein_coding
SAPCD2	ENSG00000186193	972.743	0.694898	1.61877	0.0809611	8.58311	9.23402e-18	4.84057e-16	protein_coding
SMIM14	ENSG00000163683	1047.01	0.658253	1.57817	0.0768133	8.56952	1.03919e-17	5.40381e-16	protein_coding
MB21D2	ENSG00000180611	215.101	-1.14195	0.453146	0.133313	-8.56594	1.07193e-17	5.54038e-16	protein_coding
DTX2	ENSG00000091073	812.335	0.73773	1.66755	0.0864537	8.53324	1.42307e-17	7.28298e-16	protein_coding
DNMT3A	ENSG00000119772	858.702	0.695625	1.61959	0.0818219	8.50169	1.86842e-17	9.41336e-16	protein_coding
ETV4	ENSG00000175832	1356.18	0.634728	1.55264	0.074999	8.46315	2.60253e-17	1.29606e-15	protein_coding
PITPNM1	ENSG00000110697	1665.67	0.60899	1.52519	0.0721891	8.43604	3.28266e-17	1.62229e-15	protein_coding
KIF12	ENSG00000136883	166.503	1.27673	2.42289	0.151454	8.4298	3.46244e-17	1.70463e-15	protein_coding
FAM111A	ENSG00000166801	1008.93	0.609575	1.52581	0.0723446	8.42599	3.57698e-17	1.75435e-15	protein_coding
ARRB1	ENSG00000137486	261.211	1.12478	2.18068	0.133686	8.41361	3.97565e-17	1.94252e-15	protein_coding
MTMR11	ENSG00000014914	632.462	0.725349	1.6533	0.0862579	8.40908	4.13248e-17	2.01155e-15	protein_coding
COL4A3	ENSG00000169031	330.228	0.929772	1.90498	0.110609	8.40598	4.24321e-17	2.05772e-15	protein_coding
MNT	ENSG00000070444	1005.83	-0.6379	0.642648	0.0764823	-8.3405	7.39776e-17	3.50865e-15	protein_coding
GRIN2B	ENSG00000273079	296.736	-1.1665	0.4455	0.140066	-8.32822	8.20646e-17	3.878e-15	protein_coding
KIF2C	ENSG00000142945	1213.53	0.608163	1.52432	0.0730668	8.32338	8.54907e-17	4.02521e-15	protein_coding
G2E3	ENSG00000092140	902.757	0.60234	1.51818	0.0727301	8.28186	1.21266e-16	5.58771e-15	protein_coding
FZD7	ENSG00000155760	431.054	0.833052	1.78145	0.101668	8.19388	2.52939e-16	1.12933e-14	protein_coding
PEX6	ENSG00000124587	709.458	0.670973	1.59215	0.0821647	8.16619	3.18273e-16	1.39695e-14	protein_coding
UGCG	ENSG00000148154	924.993	-0.61182	0.654371	0.0750839	-8.14848	3.68519e-16	1.59585e-14	protein_coding
RND1	ENSG00000172602	622.796	0.698635	1.62297	0.0867834	8.05033	8.25684e-16	3.39396e-14	protein_coding
SLC25A32	ENSG00000164933	642.144	-0.689477	0.620079	0.08585	-8.03118	9.65428e-16	3.90636e-14	protein_coding
PSRC1	ENSG00000134222	653.138	0.677296	1.59914	0.0844402	8.02101	1.04881e-15	4.23052e-14	protein_coding
PLD1	ENSG00000075651	524.352	0.775107	1.71132	0.0966496	8.01977	1.05943e-15	4.26009e-14	protein_coding
ABCG1	ENSG00000160179	45.4672	2.65788	6.31103	0.33253	7.9929	1.31801e-15	5.21882e-14	protein_coding
C1orf61	ENSG00000125462	151.876	1.31655	2.4907	0.165396	7.96	1.72042e-15	6.75029e-14	protein_coding
LMTK3	ENSG00000142235	698.805	0.803367	1.74517	0.101398	7.92295	2.31942e-15	8.99156e-14	protein_coding
ALDH1A3	ENSG00000184254	434.472	-0.797943	0.575169	0.10091	-7.9075	2.62609e-15	1.015e-13	protein_coding
SIM2	ENSG00000159263	849.49	-0.623065	0.64929	0.0789835	-7.88855	3.05729e-15	1.17118e-13	protein_coding
ARID5B	ENSG00000150347	101.368	-1.66854	0.314572	0.211646	-7.88362	3.18037e-15	1.21473e-13	protein_coding
PCLO	ENSG00000186472	209.902	1.0937	2.1342	0.139982	7.81314	5.57826e-15	2.09355e-13	protein_coding
TNFSF9	ENSG00000125657	387.535	0.802649	1.7443	0.103414	7.76153	8.39099e-15	3.06047e-13	protein_coding
ALDH6A1	ENSG00000119711	231.514	1.00856	2.0119	0.13016	7.74863	9.28876e-15	3.36893e-13	protein_coding
SLFN5	ENSG00000166750	551.463	0.708076	1.63362	0.091515	7.73727	1.01572e-14	3.65322e-13	protein_coding
FOXO4	ENSG00000184481	112.248	1.47609	2.78194	0.192441	7.67036	1.71509e-14	5.98572e-13	protein_coding
PDGFB	ENSG00000100311	245.729	0.958052	1.94268	0.125104	7.65805	1.88779e-14	6.57072e-13	protein_coding
HTRA3	ENSG00000170801	130.255	1.30953	2.4786	0.171103	7.65342	1.95703e-14	6.7753e-13	protein_coding
PTK2B	ENSG00000120899	587.327	0.689019	1.61219	0.0901189	7.64566	2.07875e-14	7.17752e-13	protein_coding
DLG3	ENSG00000082458	229.318	1.00584	2.00811	0.131609	7.64262	2.12842e-14	7.32945e-13	protein_coding
PPL	ENSG00000118898	515.18	0.690177	1.61348	0.0908524	7.59668	3.03829e-14	1.01391e-12	protein_coding
OGFRL1	ENSG00000119900	584.811	-0.664409	0.630947	0.0876453	-7.58066	3.43812e-14	1.14439e-12	protein_coding
RFX3	ENSG00000080298	172.879	1.19113	2.28332	0.157171	7.57856	3.49406e-14	1.1584e-12	protein_coding
TEF	ENSG00000167074	104.672	-1.46673	0.361801	0.193556	-7.57782	3.5141e-14	1.16073e-12	protein_coding
RRP15	ENSG00000067533	837.392	-0.598847	0.660281	0.0790526	-7.5753	3.58301e-14	1.18048e-12	protein_coding
PGPEP1	ENSG00000130517	510.104	0.697806	1.62204	0.0924383	7.54888	4.39015e-14	1.42823e-12	protein_coding
SH3PXD2A	ENSG00000107957	577.822	0.691452	1.61491	0.0924591	7.47846	7.51961e-14	2.40405e-12	protein_coding
TLE4	ENSG00000106829	473.689	-0.705663	0.613161	0.0946292	-7.45713	8.84252e-14	2.79934e-12	protein_coding
ORC1	ENSG00000085840	747.071	-0.615871	0.652536	0.0833503	-7.38895	1.47994e-13	4.62855e-12	protein_coding
MOB3A	ENSG00000172081	548.552	0.649578	1.56871	0.0881151	7.37192	1.68182e-13	5.20963e-12	protein_coding
VPS37D	ENSG00000176428	183.423	1.1083	2.15592	0.151735	7.3042	2.78918e-13	8.4975e-12	protein_coding
VRK1	ENSG00000100749	641.415	-0.667321	0.629675	0.0919709	-7.25579	3.99325e-13	1.21088e-11	protein_coding
CCNDBP1	ENSG00000166946	650.518	0.58988	1.50512	0.0815167	7.23631	4.61069e-13	1.39484e-11	protein_coding
SLC29A3	ENSG00000198246	415.026	0.789609	1.72861	0.109552	7.20764	5.6931e-13	1.70635e-11	protein_coding
NLRX1	ENSG00000160703	864.758	0.592021	1.50736	0.0821951	7.20263	5.90611e-13	1.7661e-11	protein_coding
PPARGC1B	ENSG00000155846	312.733	-0.889065	0.539964	0.123756	-7.18403	6.76847e-13	2.01467e-11	protein_coding
EIF5A2	ENSG00000163577	313.37	-0.801179	0.57388	0.111927	-7.15805	8.18326e-13	2.42464e-11	protein_coding
CPM	ENSG00000135678	336.872	-0.754543	0.592734	0.106654	-7.07468	1.49798e-12	4.28166e-11	protein_coding
C5	ENSG00000106804	668.587	0.622743	1.5398	0.0884941	7.03711	1.96268e-12	5.47691e-11	protein_coding
PDK1	ENSG00000152256	188.502	-1.00357	0.498765	0.142719	-7.03179	2.03901e-12	5.67764e-11	protein_coding
NR1D2	ENSG00000174738	525.506	-0.617151	0.651957	0.0879895	-7.01391	2.31741e-12	6.41149e-11	protein_coding
ARAP3	ENSG00000120318	657.062	0.597678	1.51328	0.0853231	7.00489	2.47188e-12	6.82428e-11	protein_coding
SFRP4	ENSG00000106483	207.967	0.946103	1.92666	0.13546	6.98438	2.86107e-12	7.82196e-11	protein_coding
POLR3G	ENSG00000113356	340.448	-0.766199	0.587964	0.109755	-6.98102	2.93054e-12	7.98836e-11	protein_coding
SMTN	ENSG00000183963	675.815	0.592058	1.5074	0.084913	6.97253	3.11299e-12	8.45011e-11	protein_coding
MYLIP	ENSG00000007944	149.765	1.09574	2.13722	0.157812	6.9433	3.83043e-12	1.02261e-10	protein_coding
RALGAPA2	ENSG00000188559	439.514	0.699968	1.62447	0.101112	6.92268	4.43163e-12	1.17825e-10	protein_coding
ALPK1	ENSG00000073331	330.87	0.83543	1.78439	0.120854	6.91272	4.7546e-12	1.25638e-10	protein_coding
PHYKPL	ENSG00000175309	521.667	0.618433	1.53521	0.0895679	6.90463	5.03348e-12	1.32198e-10	protein_coding
ANGPTL4	ENSG00000167772	286.623	-0.855015	0.552859	0.123837	-6.90434	5.04389e-12	1.32203e-10	protein_coding
HOXB3	ENSG00000120093	427.967	0.689903	1.61317	0.100574	6.85962	6.90429e-12	1.77375e-10	protein_coding
LURAP1L	ENSG00000153714	435.876	-0.68726	0.621032	0.10026	-6.85479	7.14183e-12	1.81849e-10	protein_coding
CPA4	ENSG00000128510	73.9442	-1.55658	0.339957	0.227395	-6.84527	7.63328e-12	1.93039e-10	protein_coding
EFEMP1	ENSG00000115380	564.005	-0.628562	0.646821	0.0918319	-6.8447	7.66343e-12	1.93423e-10	protein_coding
ARHGEF39	ENSG00000137135	493.764	0.644823	1.56355	0.0942586	6.84099	7.86466e-12	1.97731e-10	protein_coding
MAST4	ENSG00000069020	427.039	0.686037	1.60886	0.100519	6.82496	8.79507e-12	2.19843e-10	protein_coding
GSDMB	ENSG00000073605	206.021	1.01002	2.01395	0.148139	6.81807	9.2271e-12	2.29314e-10	protein_coding
HELZ2	ENSG00000130589	583.997	0.600925	1.51669	0.088265	6.8082	9.88286e-12	2.44672e-10	protein_coding
MXD3	ENSG00000213347	939.241	0.616829	1.5335	0.0911042	6.77059	1.28256e-11	3.10404e-10	protein_coding
TIPIN	ENSG00000075131	462.378	-0.665384	0.630521	0.0986803	-6.74283	1.55335e-11	3.73149e-10	protein_coding
QRICH2	ENSG00000129646	86.5256	1.45581	2.74311	0.216216	6.73314	1.66035e-11	3.95915e-10	protein_coding
HOXC13	ENSG00000123364	166.065	1.03843	2.05399	0.1547	6.71256	1.91243e-11	4.5269e-10	protein_coding
EDA2R	ENSG00000131080	513.414	0.632217	1.54994	0.0942856	6.70534	2.00938e-11	4.73905e-10	protein_coding
DNHD1	ENSG00000179532	692.438	0.66085	1.58101	0.0985775	6.70387	2.02976e-11	4.76975e-10	protein_coding
PER3	ENSG00000049246	158.822	-1.0892	0.470023	0.162605	-6.69842	2.10689e-11	4.93311e-10	protein_coding
TSNARE1	ENSG00000171045	395.276	0.696913	1.62103	0.104297	6.68198	2.35728e-11	5.48958e-10	protein_coding
BCORL1	ENSG00000085185	530.062	0.616007	1.53263	0.0928195	6.63661	3.20974e-11	7.31684e-10	protein_coding
FOSB	ENSG00000125740	46.0852	-2.0787	0.236728	0.314276	-6.61424	3.73475e-11	8.41e-10	protein_coding
HIPK2	ENSG00000064393	6005.94	-0.885286	0.54138	0.134021	-6.60555	3.9604e-11	8.84125e-10	protein_coding
PDSS1	ENSG00000148459	250.079	-0.81002	0.570374	0.123053	-6.58269	4.62015e-11	1.02085e-09	protein_coding
UBE2E2	ENSG00000182247	472.814	-0.674044	0.626747	0.102783	-6.55795	5.4554e-11	1.1952e-09	protein_coding
DCDC2	ENSG00000146038	434.561	0.64421	1.56288	0.0982542	6.55656	5.50625e-11	1.20228e-09	protein_coding
HILPDA	ENSG00000135245	518.493	0.671831	1.59309	0.102554	6.55098	5.71606e-11	1.24377e-09	protein_coding
RAB37	ENSG00000172794	48.1763	1.97083	3.91995	0.301013	6.54735	5.8567e-11	1.27023e-09	protein_coding
COL12A1	ENSG00000111799	508.606	-0.648318	0.638024	0.0994176	-6.52115	6.97681e-11	1.49811e-09	protein_coding
CYP3A5	ENSG00000106258	192.83	0.962885	1.9492	0.147882	6.51116	7.45732e-11	1.59599e-09	protein_coding
MAP3K8	ENSG00000107968	470.622	0.624277	1.54144	0.0963145	6.48165	9.07274e-11	1.9258e-09	protein_coding
ZC3H12A	ENSG00000163874	389.285	0.865689	1.82221	0.13375	6.47244	9.64322e-11	2.04354e-09	protein_coding
LXN	ENSG00000079257	321.239	0.736467	1.66609	0.114059	6.4569	1.0687e-10	2.24075e-09	protein_coding
VIPAS39	ENSG00000151445	484.727	0.589935	1.50518	0.0924419	6.38169	1.7515e-10	3.55461e-09	protein_coding
CCNE2	ENSG00000175305	122.384	-1.10826	0.463852	0.174539	-6.34966	2.15794e-10	4.33866e-09	protein_coding
PIGV	ENSG00000060642	331.939	0.681779	1.60412	0.107839	6.3222	2.57872e-10	5.13682e-09	protein_coding
POF1B	ENSG00000124429	493.837	0.623036	1.54011	0.098619	6.31761	2.65642e-10	5.28346e-09	protein_coding
USP37	ENSG00000135913	435.44	-0.648115	0.638114	0.103022	-6.29104	3.15348e-10	6.12162e-09	protein_coding
NYAP1	ENSG00000166924	126.967	1.12804	2.18561	0.179335	6.2901	3.17255e-10	6.14943e-09	protein_coding
GSAP	ENSG00000186088	292.945	0.735231	1.66466	0.117245	6.27087	3.59045e-10	6.88728e-09	protein_coding
CNR1	ENSG00000118432	152.994	1.05631	2.07961	0.168632	6.26399	3.7524e-10	7.16609e-09	protein_coding
LARGE	ENSG00000133424	418.883	0.613135	1.52958	0.0986533	6.21505	5.13075e-10	9.57248e-09	protein_coding
SESN2	ENSG00000130766	292.841	-0.721027	0.606665	0.116309	-6.19924	5.67356e-10	1.05245e-08	protein_coding
LRRC75B	ENSG00000178026	213.908	0.838941	1.78874	0.13537	6.19738	5.74104e-10	1.06345e-08	protein_coding
VDR	ENSG00000111424	137.081	-1.01805	0.493782	0.164865	-6.17507	6.61341e-10	1.20776e-08	protein_coding
RIN1	ENSG00000174791	380.361	-0.701491	0.614936	0.114247	-6.14011	8.2464e-10	1.47275e-08	protein_coding
LRIG3	ENSG00000139263	349.591	-0.661381	0.632273	0.107977	-6.12522	9.05605e-10	1.61068e-08	protein_coding
TDRKH	ENSG00000182134	405.05	0.623775	1.5409	0.101856	6.12408	9.121e-10	1.62001e-08	protein_coding
CCBE1	ENSG00000183287	120.347	-1.1621	0.446862	0.190059	-6.11442	9.69088e-10	1.71183e-08	protein_coding
GNB1L	ENSG00000185838	250.997	0.781203	1.71856	0.127966	6.10479	1.02938e-09	1.81586e-08	protein_coding
HOMER1	ENSG00000152413	244.115	-0.833823	0.56104	0.136617	-6.10335	1.03866e-09	1.82973e-08	protein_coding
AMBP	ENSG00000106927	132.422	1.02551	2.03567	0.168688	6.07929	1.20715e-09	2.10365e-08	protein_coding
RGS2	ENSG00000116741	248.28	-0.761625	0.589832	0.125439	-6.07166	1.26594e-09	2.20019e-08	protein_coding
RAPGEFL1	ENSG00000108352	207.334	-0.881388	0.542845	0.145351	-6.06384	1.32908e-09	2.30066e-08	protein_coding
CASP9	ENSG00000132906	226.224	0.838432	1.78811	0.139498	6.01037	1.85099e-09	3.12881e-08	protein_coding
HERC3	ENSG00000138641	319.261	-0.677156	0.625397	0.112688	-6.00914	1.86514e-09	3.14862e-08	protein_coding
TPRN	ENSG00000176058	439.208	0.650589	1.56981	0.108362	6.00385	1.92691e-09	3.24443e-08	protein_coding
DOPEY2	ENSG00000142197	432.1	0.599634	1.51533	0.100594	5.96094	2.50786e-09	4.1524e-08	protein_coding
CCNG2	ENSG00000138764	519.823	0.597475	1.51307	0.100471	5.94676	2.735e-09	4.52271e-08	protein_coding
HOXB8	ENSG00000120068	251.096	0.759984	1.69347	0.128616	5.90894	3.44313e-09	5.59369e-08	protein_coding
ACBD7	ENSG00000176244	39.0296	1.96405	3.90156	0.33498	5.86318	4.54094e-09	7.24983e-08	protein_coding
TIMM23B	ENSG00000204152	257.438	-0.724713	0.605117	0.123937	-5.84741	4.99273e-09	7.92228e-08	protein_coding
TMEM187	ENSG00000177854	214.911	0.773868	1.70985	0.132419	5.84408	5.09373e-09	8.06279e-08	protein_coding
ZNF587B	ENSG00000269343	344.471	-0.618706	0.651255	0.106297	-5.82056	5.86514e-09	9.20508e-08	protein_coding
TMEM92	ENSG00000167105	175.202	0.920581	1.89288	0.15862	5.80369	6.48707e-09	1.00834e-07	protein_coding
BAAT	ENSG00000136881	141.142	1.05501	2.07774	0.182542	5.77955	7.48992e-09	1.15589e-07	protein_coding
SYNGAP1	ENSG00000197283	411.065	0.587494	1.50263	0.101755	5.77362	7.75867e-09	1.19045e-07	protein_coding
NR4A2	ENSG00000153234	165.513	-0.873891	0.545673	0.15136	-5.77359	7.75981e-09	1.19045e-07	protein_coding
GABPB2	ENSG00000143458	304.42	0.65046	1.56967	0.11294	5.75936	8.44357e-09	1.28924e-07	protein_coding
TNFRSF9	ENSG00000049249	39.345	-1.95725	0.257519	0.340892	-5.74156	9.38089e-09	1.42731e-07	protein_coding
RASSF10	ENSG00000189431	347.662	0.655363	1.57501	0.114305	5.73348	9.83932e-09	1.4918e-07	protein_coding
SLC2A12	ENSG00000146411	74.0707	1.32089	2.4982	0.230659	5.72659	1.0247e-08	1.54818e-07	protein_coding
CDAN1	ENSG00000140326	493.335	0.629942	1.5475	0.110161	5.71835	1.07561e-08	1.6213e-07	protein_coding
IQCD	ENSG00000166578	78.4004	1.21218	2.31688	0.215086	5.63581	1.74241e-08	2.56372e-07	protein_coding
CRELD1	ENSG00000163703	259.676	0.675278	1.5969	0.120157	5.61998	1.90983e-08	2.77848e-07	protein_coding
PDK2	ENSG00000005882	218.647	0.752447	1.68465	0.133953	5.61725	1.94015e-08	2.81942e-07	protein_coding
HIVEP2	ENSG00000010818	415.813	-0.607303	0.656422	0.108198	-5.61291	1.98954e-08	2.88149e-07	protein_coding
OPRL1	ENSG00000125510	79.0881	1.34684	2.54355	0.240336	5.604	2.09461e-08	3.02352e-07	protein_coding
CDKN2D	ENSG00000129355	172.584	0.808513	1.7514	0.144641	5.58981	2.27325e-08	3.25958e-07	protein_coding
ADAT2	ENSG00000189007	219.329	-0.753453	0.593182	0.135062	-5.57856	2.42513e-08	3.45061e-07	protein_coding
DIO2	ENSG00000211448	319.499	-0.646053	0.639026	0.115956	-5.57153	2.52506e-08	3.581e-07	protein_coding
EGR1	ENSG00000120738	42.6012	-1.74111	0.299139	0.312688	-5.5682	2.57382e-08	3.64615e-07	protein_coding
ALKBH8	ENSG00000137760	314.989	-0.644065	0.639908	0.115951	-5.55462	2.78218e-08	3.91987e-07	protein_coding
PHLDB3	ENSG00000176531	275.66	0.653716	1.57322	0.117817	5.54856	2.88036e-08	4.04342e-07	protein_coding
ST8SIA4	ENSG00000113532	321.379	0.605151	1.52114	0.109884	5.5072	3.64576e-08	4.98473e-07	protein_coding
HEMK1	ENSG00000114735	340.072	0.611901	1.52827	0.111237	5.50086	3.77938e-08	5.15652e-07	protein_coding
KNDC1	ENSG00000171798	119.585	1.09996	2.14349	0.200244	5.49308	3.94973e-08	5.35869e-07	protein_coding
HRH1	ENSG00000196639	192.073	-0.77232	0.585475	0.14069	-5.48952	4.03036e-08	5.44729e-07	protein_coding
FAM50B	ENSG00000145945	134.628	0.89948	1.86539	0.165079	5.44878	5.07152e-08	6.79773e-07	protein_coding
FBXW10	ENSG00000171931	72.3772	1.29419	2.45239	0.237786	5.44264	5.24955e-08	7.02907e-07	protein_coding
NEXN	ENSG00000162614	117.332	-0.977919	0.507712	0.180287	-5.42422	5.8209e-08	7.71433e-07	protein_coding
ZNF862	ENSG00000106479	250.692	0.660734	1.58089	0.122051	5.41358	6.17781e-08	8.14565e-07	protein_coding
ATP8B3	ENSG00000130270	204.479	0.728826	1.65729	0.134703	5.41061	6.28116e-08	8.26509e-07	protein_coding
PARD6A	ENSG00000102981	85.8398	1.09443	2.13529	0.203741	5.3717	7.79994e-08	1.01603e-06	protein_coding
MYOCD	ENSG00000141052	73.6627	1.18442	2.27272	0.220923	5.36122	8.26617e-08	1.07245e-06	protein_coding
FAT4	ENSG00000196159	247.034	-0.733985	0.601241	0.137812	-5.32597	1.00414e-07	1.27259e-06	protein_coding
FBXO15	ENSG00000141665	28.4708	2.04523	4.12739	0.38433	5.32155	1.02887e-07	1.29968e-06	protein_coding
IL11	ENSG00000095752	262.348	0.692113	1.61565	0.130221	5.31492	1.06707e-07	1.3414e-06	protein_coding
MGAM	ENSG00000257335	93.6343	1.05149	2.07266	0.199847	5.26144	1.42928e-07	1.76419e-06	protein_coding
GAL3ST2	ENSG00000154252	23.9422	2.28968	4.88949	0.435273	5.26033	1.43794e-07	1.77318e-06	protein_coding
PITPNC1	ENSG00000154217	157.975	0.804295	1.74629	0.152908	5.26	1.44055e-07	1.77472e-06	protein_coding
TMCO4	ENSG00000162542	249.07	0.641843	1.56032	0.122119	5.25588	1.47319e-07	1.8132e-06	protein_coding
RNF43	ENSG00000108375	185.743	0.776508	1.71298	0.148196	5.23972	1.60818e-07	1.96812e-06	protein_coding
GTF2IRD2B	ENSG00000174428	238.882	0.697731	1.62195	0.133357	5.23207	1.67623e-07	2.04344e-06	protein_coding
CABYR	ENSG00000154040	252.265	0.651001	1.57026	0.124429	5.23191	1.67772e-07	2.04344e-06	protein_coding
PRR5L	ENSG00000135362	212.399	0.728515	1.65693	0.139713	5.21438	1.84437e-07	2.22978e-06	protein_coding
TBCK	ENSG00000145348	238.871	0.668369	1.58928	0.12853	5.20012	1.9916e-07	2.39658e-06	protein_coding
RARRES1	ENSG00000118849	101.34	1.10147	2.14574	0.211978	5.19615	2.03456e-07	2.44374e-06	protein_coding
IGFL4	ENSG00000204869	118.828	0.906086	1.87396	0.174399	5.19547	2.04201e-07	2.44815e-06	protein_coding
BRICD5	ENSG00000182685	201.315	0.715767	1.64236	0.137773	5.19527	2.04423e-07	2.44854e-06	protein_coding
PTP4A3	ENSG00000184489	233.665	0.654996	1.57461	0.126228	5.18898	2.11444e-07	2.52562e-06	protein_coding
B3GALT4	ENSG00000235863	38.4129	1.67848	3.2009	0.324567	5.17143	2.32314e-07	2.76217e-06	protein_coding
CREB3L4	ENSG00000143578	212.173	0.697999	1.62225	0.135041	5.16881	2.3559e-07	2.79343e-06	protein_coding
PRR15	ENSG00000176532	194.744	0.738515	1.66846	0.142943	5.16651	2.38502e-07	2.82278e-06	protein_coding
LAG3	ENSG00000089692	71.4946	1.16951	2.24935	0.226707	5.15868	2.487e-07	2.93543e-06	protein_coding
DEPTOR	ENSG00000155792	61.7207	1.30091	2.46385	0.252279	5.15665	2.51414e-07	2.96476e-06	protein_coding
TMEM132A	ENSG00000006118	4511.41	-0.632053	0.645258	0.122896	-5.14298	2.70412e-07	3.16001e-06	protein_coding
HIST1H2AC	ENSG00000180573	165.353	0.78148	1.71889	0.152003	5.14123	2.72944e-07	3.18672e-06	protein_coding
C2orf42	ENSG00000115998	202.681	0.69059	1.61394	0.135475	5.09754	3.44088e-07	3.9288e-06	protein_coding
FAM117A	ENSG00000121104	70.9687	1.15935	2.23357	0.227575	5.09439	3.49869e-07	3.98776e-06	protein_coding
ADPRH	ENSG00000144843	91.9127	1.03605	2.05061	0.203573	5.08935	3.59294e-07	4.08082e-06	protein_coding
MYCBPAP	ENSG00000136449	67.4195	1.20062	2.29838	0.236505	5.0765	3.84451e-07	4.34369e-06	protein_coding
TRANK1	ENSG00000168016	270.4	0.605365	1.52136	0.119297	5.07445	3.88615e-07	4.38309e-06	protein_coding
DUSP6	ENSG00000139318	156.485	-0.855909	0.552517	0.169005	-5.0644	4.09679e-07	4.58869e-06	protein_coding
SPRED3	ENSG00000188766	169.619	0.795427	1.73559	0.157184	5.0605	4.18159e-07	4.6635e-06	protein_coding
POLN	ENSG00000130997	50.151	1.4255	2.68608	0.281834	5.05795	4.23786e-07	4.72219e-06	protein_coding
RNF138	ENSG00000134758	257.168	-0.630969	0.645743	0.125163	-5.04116	4.62713e-07	5.11195e-06	protein_coding
PDE7B	ENSG00000171408	177.64	0.732379	1.66138	0.145809	5.02288	5.09027e-07	5.58076e-06	protein_coding
ZCWPW1	ENSG00000078487	75.8165	1.11718	2.16923	0.222717	5.01614	5.27188e-07	5.7555e-06	protein_coding
TERT	ENSG00000164362	260.427	-0.644555	0.63969	0.128849	-5.00242	5.66162e-07	6.12931e-06	protein_coding
CCDC136	ENSG00000128596	176.533	0.796382	1.73674	0.159289	4.99959	5.74527e-07	6.20431e-06	protein_coding
ABHD8	ENSG00000127220	185.321	0.790875	1.73012	0.158239	4.99796	5.79394e-07	6.24645e-06	protein_coding
RNF213	ENSG00000173821	16390.8	0.609597	1.52583	0.122265	4.98587	6.16824e-07	6.60053e-06	protein_coding
BTBD19	ENSG00000222009	187.173	0.761181	1.69488	0.152925	4.97748	6.44168e-07	6.88175e-06	protein_coding
VSX1	ENSG00000100987	44.6306	1.42547	2.68601	0.287363	4.96051	7.03066e-07	7.44342e-06	protein_coding
SRCIN1	ENSG00000277363	254.34	0.639493	1.55778	0.129583	4.935	8.0151e-07	8.36257e-06	protein_coding
NATD1	ENSG00000274180	196.504	0.673633	1.59509	0.136642	4.92991	8.22673e-07	8.5558e-06	protein_coding
MAMLD1	ENSG00000013619	214.564	-0.676764	0.625567	0.137605	-4.91815	8.73655e-07	9.01362e-06	protein_coding
ALOXE3	ENSG00000179148	52.7062	-1.35233	0.391659	0.276062	-4.89864	9.65007e-07	9.90873e-06	protein_coding
PPP1R3F	ENSG00000049769	251.607	0.680803	1.60303	0.13911	4.894	9.88091e-07	1.01297e-05	protein_coding
CAMSAP3	ENSG00000076826	222.406	0.65695	1.57675	0.134937	4.86855	1.12417e-06	1.14074e-05	protein_coding
KIAA1644	ENSG00000138944	118.963	-0.900346	0.535758	0.185635	-4.8501	1.23399e-06	1.23955e-05	protein_coding
TP63	ENSG00000073282	151.663	0.744926	1.67589	0.153791	4.84375	1.27412e-06	1.27688e-05	protein_coding
PRICKLE4	ENSG00000124593	63.8739	1.20057	2.29831	0.247988	4.84125	1.29026e-06	1.29106e-05	protein_coding
NYNRIN	ENSG00000205978	34.1242	1.65383	3.14669	0.342472	4.82911	1.37145e-06	1.36597e-05	protein_coding
BMP4	ENSG00000125378	194.783	0.664493	1.58501	0.137621	4.82843	1.37612e-06	1.36956e-05	protein_coding
TNFSF12	ENSG00000239697	157.189	0.742253	1.67279	0.153739	4.82801	1.37906e-06	1.37143e-05	protein_coding
LHFP	ENSG00000183722	177.092	-0.689464	0.620084	0.143231	-4.81365	1.48196e-06	1.4625e-05	protein_coding
TAF4B	ENSG00000141384	252.562	-0.603855	0.657993	0.125735	-4.80259	1.56625e-06	1.53403e-05	protein_coding
CBX7	ENSG00000100307	127.443	0.803084	1.74483	0.167256	4.80152	1.57468e-06	1.54112e-05	protein_coding
PAIP2B	ENSG00000124374	70.2188	1.12835	2.18609	0.235858	4.78402	1.71821e-06	1.67148e-05	protein_coding
MFNG	ENSG00000100060	69.9171	1.15345	2.22445	0.242015	4.76601	1.87908e-06	1.81029e-05	protein_coding
APLF	ENSG00000169621	90.2226	1.03889	2.05465	0.218247	4.76018	1.93417e-06	1.85371e-05	protein_coding
PNPLA7	ENSG00000130653	165.389	0.784557	1.72256	0.164833	4.75972	1.93863e-06	1.85661e-05	protein_coding
TLR1	ENSG00000174125	57.1872	1.22755	2.34169	0.25806	4.75683	1.96653e-06	1.88055e-05	protein_coding
PLCXD3	ENSG00000182836	187.826	0.677619	1.5995	0.142504	4.7551	1.98344e-06	1.89393e-05	protein_coding
LGR6	ENSG00000133067	33.7149	1.63203	3.09949	0.344047	4.74363	2.09926e-06	1.99715e-05	protein_coding
SPTBN4	ENSG00000160460	98.0135	0.897658	1.86304	0.189812	4.72918	2.25424e-06	2.1274e-05	protein_coding
SEC31B	ENSG00000075826	158.948	0.71279	1.63897	0.151073	4.71818	2.3796e-06	2.22945e-05	protein_coding
SRRM3	ENSG00000177679	157.949	0.712938	1.63914	0.151279	4.71275	2.44401e-06	2.27826e-05	protein_coding
TGFA	ENSG00000163235	271.781	-0.587814	0.66535	0.12475	-4.71195	2.45355e-06	2.28551e-05	protein_coding
KIZ	ENSG00000088970	269.624	0.585964	1.50104	0.124447	4.70856	2.49474e-06	2.31888e-05	protein_coding
ERBB3	ENSG00000065361	65.0881	1.1275	2.18479	0.239758	4.70264	2.56825e-06	2.37696e-05	protein_coding
KLF4	ENSG00000136826	295.663	-0.608658	0.655807	0.129811	-4.68881	2.74799e-06	2.53111e-05	protein_coding
CTB-55O6.8	ENSG00000141854	137.916	0.787022	1.72551	0.167965	4.68563	2.79102e-06	2.56663e-05	protein_coding
C14orf93	ENSG00000100802	167.552	0.701835	1.62657	0.150434	4.66541	3.08001e-06	2.80647e-05	protein_coding
FRAT2	ENSG00000181274	254.495	-0.591306	0.663742	0.12697	-4.65704	3.2079e-06	2.90868e-05	protein_coding
FUZ	ENSG00000010361	207.928	0.621245	1.5382	0.133952	4.63781	3.52118e-06	3.16174e-05	protein_coding
HOXB5	ENSG00000120075	194.969	0.660634	1.58078	0.14329	4.61046	4.01775e-06	3.56558e-05	protein_coding
CBY1	ENSG00000100211	128.828	0.771982	1.70761	0.167994	4.59529	4.32152e-06	3.81685e-05	protein_coding
SYTL4	ENSG00000102362	164.495	0.68169	1.60402	0.148606	4.58723	4.49176e-06	3.95372e-05	protein_coding
CLDN3	ENSG00000165215	59.6908	1.16198	2.23764	0.253457	4.58453	4.55003e-06	3.99687e-05	protein_coding
KLC4	ENSG00000137171	220.587	0.667666	1.5885	0.145788	4.57971	4.65611e-06	4.07898e-05	protein_coding
MXD1	ENSG00000059728	182.47	-0.653253	0.635845	0.143489	-4.55262	5.29808e-06	4.56722e-05	protein_coding
NAIF1	ENSG00000171169	195.867	0.623305	1.5404	0.136982	4.55027	5.3576e-06	4.60931e-05	protein_coding
RP11-347C12.3	ENSG00000258130	188.497	0.715342	1.64187	0.157373	4.54551	5.4803e-06	4.7055e-05	protein_coding
SEMA6C	ENSG00000143434	168.738	0.710874	1.6368	0.156557	4.54066	5.60776e-06	4.79586e-05	protein_coding
MCF2L	ENSG00000126217	61.0124	1.15282	2.22348	0.254622	4.52757	5.96649e-06	5.06584e-05	protein_coding
SALL4	ENSG00000101115	210.113	0.616725	1.53339	0.136369	4.52248	6.11193e-06	5.18593e-05	protein_coding
GPR162	ENSG00000250510	59.4096	1.10979	2.15815	0.246913	4.49468	6.96754e-06	5.85056e-05	protein_coding
TRIM69	ENSG00000185880	175.724	0.656512	1.57627	0.146576	4.479	7.4994e-06	6.24854e-05	protein_coding
DUSP7	ENSG00000164086	230.343	-0.594421	0.66231	0.133102	-4.46592	7.97255e-06	6.62146e-05	protein_coding
ADSSL1	ENSG00000185100	228.214	0.587193	1.50232	0.131714	4.4581	8.26901e-06	6.82391e-05	protein_coding
IL17RD	ENSG00000144730	166.516	0.670701	1.59185	0.150703	4.45049	8.56739e-06	7.05217e-05	protein_coding
PPP2R5B	ENSG00000068971	185.258	0.633458	1.55128	0.143112	4.42632	9.58535e-06	7.76179e-05	protein_coding
SYT11	ENSG00000132718	65.2602	1.12124	2.17533	0.253409	4.42461	9.66151e-06	7.80394e-05	protein_coding
IL3RA	ENSG00000185291	176.838	0.713812	1.64013	0.16157	4.41797	9.96339e-06	8.02776e-05	protein_coding
NR4A3	ENSG00000119508	41.0098	-1.36386	0.388542	0.309812	-4.4022	1.07159e-05	8.56479e-05	protein_coding
NEK11	ENSG00000114670	157.023	0.673258	1.59467	0.153323	4.39112	1.12769e-05	8.93596e-05	protein_coding
TRIM46	ENSG00000163462	103.756	0.816232	1.7608	0.186012	4.38806	1.14367e-05	9.05702e-05	protein_coding
LEPR	ENSG00000116678	159.66	0.721931	1.64939	0.164626	4.38528	1.15835e-05	9.15647e-05	protein_coding
ZNF467	ENSG00000181444	89.3145	0.887697	1.85022	0.202908	4.37486	1.21509e-05	9.51788e-05	protein_coding
RFX2	ENSG00000087903	230.869	-0.611929	0.654321	0.13995	-4.37248	1.22846e-05	9.59932e-05	protein_coding
GLMN	ENSG00000174842	220.346	-0.595334	0.661891	0.136611	-4.35787	1.31333e-05	0.000101705	protein_coding
NFKBIA	ENSG00000100906	1078.99	1.04417	2.06218	0.239723	4.35572	1.32632e-05	0.000102588	protein_coding
FLG	ENSG00000143631	43.2267	1.37265	2.58946	0.317293	4.32613	1.51749e-05	0.000115783	protein_coding
KIAA1919	ENSG00000173214	216.039	-0.585819	0.666271	0.135624	-4.31942	1.56438e-05	0.000118871	protein_coding
ACSM3	ENSG00000005187	90.7364	0.841223	1.79157	0.19597	4.29261	1.76584e-05	0.000133039	protein_coding
ANK1	ENSG00000029534	192.73	0.64107	1.55949	0.149357	4.29221	1.76907e-05	0.000133131	protein_coding
LIPE	ENSG00000079435	119.014	0.733586	1.66277	0.171528	4.27676	1.89633e-05	0.000141929	protein_coding
BTC	ENSG00000174808	98.883	0.818589	1.76368	0.191749	4.26906	1.96297e-05	0.000146493	protein_coding
OMA1	ENSG00000162600	124.203	0.751574	1.68363	0.176245	4.26436	2.00478e-05	0.000149097	protein_coding
EFNB2	ENSG00000125266	150.475	-0.684883	0.622056	0.160946	-4.25536	2.08708e-05	0.00015442	protein_coding
EPOR	ENSG00000187266	196.233	0.590082	1.50533	0.139532	4.229	2.34737e-05	0.000171232	protein_coding
NOS1	ENSG00000089250	127.449	0.792828	1.73247	0.187534	4.22764	2.36155e-05	0.000171976	protein_coding
CMTM1	ENSG00000089505	106.101	0.846495	1.79813	0.200398	4.22408	2.39922e-05	0.000174327	protein_coding
VIPR1	ENSG00000114812	31.0772	-1.53123	0.345982	0.363786	-4.20914	2.5634e-05	0.000185528	protein_coding
RASSF6	ENSG00000169435	173.408	0.630435	1.54803	0.149875	4.20641	2.59454e-05	0.000187467	protein_coding
C1orf116	ENSG00000182795	160.762	0.633243	1.55105	0.15099	4.19394	2.74153e-05	0.000197427	protein_coding
IL1RAP	ENSG00000196083	127.862	-0.701694	0.61485	0.167334	-4.19338	2.74826e-05	0.000197801	protein_coding
IGSF10	ENSG00000152580	73.7598	0.994764	1.99275	0.237339	4.19132	2.77331e-05	0.000199493	protein_coding
FAM222A	ENSG00000139438	153.304	-0.701257	0.615036	0.167711	-4.18134	2.89799e-05	0.000207539	protein_coding
TXNDC5	ENSG00000239264	75.7596	1.0357	2.05011	0.249744	4.14705	3.36788e-05	0.000238421	protein_coding
KLHL3	ENSG00000146021	52.4034	1.11947	2.17267	0.270111	4.14448	3.4059e-05	0.000240718	protein_coding
PCOLCE	ENSG00000106333	140.812	0.694331	1.61813	0.167586	4.14314	3.42584e-05	0.000241863	protein_coding
DDIT3	ENSG00000175197	108.38	-0.750768	0.594287	0.18153	-4.13577	3.53763e-05	0.000249212	protein_coding
LENG9	ENSG00000275183	197.36	0.589199	1.50441	0.142661	4.13006	3.62665e-05	0.000254652	protein_coding
RUNX2	ENSG00000124813	55.9003	-1.10065	0.466305	0.267218	-4.11893	3.80637e-05	0.000266261	protein_coding
HLF	ENSG00000108924	41.4192	-1.25111	0.420124	0.303776	-4.11853	3.8129e-05	0.000266574	protein_coding
FOSL1	ENSG00000175592	695.993	-0.893157	0.538434	0.217352	-4.10927	3.96914e-05	0.000276304	protein_coding
PAQR8	ENSG00000170915	68.3829	0.962892	1.94921	0.234597	4.10446	4.05266e-05	0.000281512	protein_coding
ITGA4	ENSG00000115232	89.1949	0.821307	1.76701	0.200116	4.10415	4.058e-05	0.000281661	protein_coding
CEP85L	ENSG00000111860	170.729	-0.658868	0.633375	0.160546	-4.10392	4.06206e-05	0.000281712	protein_coding
C5AR2	ENSG00000134830	37.1001	-1.30597	0.404448	0.318979	-4.09423	4.23568e-05	0.000292655	protein_coding
PPARA	ENSG00000186951	219.76	0.618391	1.53516	0.151117	4.09213	4.27437e-05	0.000295072	protein_coding
KCNJ11	ENSG00000187486	29.7415	1.50225	2.83284	0.367623	4.08639	4.38141e-05	0.000301918	protein_coding
HAP1	ENSG00000173805	82.3625	0.88564	1.84758	0.216946	4.08231	4.45911e-05	0.000306783	protein_coding
TTYH2	ENSG00000141540	69.9094	-0.930061	0.524836	0.22895	-4.06228	4.85947e-05	0.000331684	protein_coding
DNAH5	ENSG00000039139	147.9	0.649695	1.56884	0.160549	4.04671	5.19416e-05	0.000352669	protein_coding
FOXQ1	ENSG00000164379	144.742	-0.730722	0.602602	0.181493	-4.02618	5.66902e-05	0.000382704	protein_coding
SPDEF	ENSG00000124664	114.622	0.726661	1.6548	0.180675	4.02191	5.77276e-05	0.000388289	protein_coding
SWT1	ENSG00000116668	89.1387	0.825621	1.7723	0.205878	4.01024	6.06562e-05	0.000404416	protein_coding
MGAT4A	ENSG00000071073	156.006	0.605753	1.52177	0.151744	3.99193	6.55376e-05	0.000433171	protein_coding
TRAF1	ENSG00000056558	164.03	0.596857	1.51242	0.149965	3.97997	6.89244e-05	0.000452782	protein_coding
ZSWIM5	ENSG00000162415	108.941	0.719345	1.64643	0.180924	3.97594	7.01013e-05	0.00045958	protein_coding
PHEX	ENSG00000102174	83.852	0.866105	1.82274	0.217907	3.97466	7.0481e-05	0.000461602	protein_coding
BMPER	ENSG00000164619	110.767	-0.709478	0.611541	0.178689	-3.97046	7.17332e-05	0.000468855	protein_coding
YPEL1	ENSG00000100027	30.7135	1.48629	2.80167	0.374525	3.96846	7.23395e-05	0.000472341	protein_coding
PLA2G6	ENSG00000184381	144.581	0.648635	1.56768	0.163826	3.9593	7.51701e-05	0.000488606	protein_coding
PAQR7	ENSG00000182749	104.578	0.726686	1.65483	0.183693	3.95598	7.62231e-05	0.000494705	protein_coding
HIST1H2AG	ENSG00000196787	51.6686	1.04979	2.07023	0.265535	3.95349	7.70206e-05	0.00049913	protein_coding
DNAAF3	ENSG00000167646	80.7124	0.868872	1.82623	0.220122	3.94723	7.90619e-05	0.000510825	protein_coding
HPDL	ENSG00000186603	64.7291	-0.922928	0.527438	0.234644	-3.93331	8.37841e-05	0.000537533	protein_coding
OPN1SW	ENSG00000128617	59.3551	-0.995769	0.501469	0.25421	-3.91711	8.96161e-05	0.000569637	protein_coding
EXOC3L4	ENSG00000205436	131.585	0.642704	1.56125	0.164175	3.91474	9.05017e-05	0.000574138	protein_coding
NPAS1	ENSG00000130751	106.963	0.778683	1.71556	0.199177	3.9095	9.24892e-05	0.000585313	protein_coding
GBGT1	ENSG00000148288	64.099	0.93856	1.91661	0.2406	3.90092	9.58297e-05	0.000604091	protein_coding
AOX1	ENSG00000138356	152.745	-0.591525	0.663641	0.152351	-3.88265	0.000103326	0.000647564	protein_coding
TNXB	ENSG00000168477	76.9005	0.835618	1.78462	0.215491	3.87773	0.000105436	0.000659508	protein_coding
GTF2IRD2	ENSG00000196275	120.234	0.661387	1.5816	0.171253	3.86204	0.000112443	0.000698282	protein_coding
PCSK4	ENSG00000115257	93.4572	0.788112	1.72681	0.204233	3.85888	0.00011391	0.000705694	protein_coding
VSTM2L	ENSG00000132821	174.965	-0.586359	0.666022	0.152294	-3.85019	0.000118027	0.000727377	protein_coding
DPF1	ENSG00000011332	156.994	-0.58682	0.665809	0.152449	-3.84928	0.000118468	0.000729397	protein_coding
PRSS16	ENSG00000112812	109.902	0.71037	1.63622	0.185003	3.83978	0.000123147	0.000752125	protein_coding
SLC16A6	ENSG00000108932	43.6681	-1.10136	0.466078	0.287195	-3.83488	0.000125624	0.000766172	protein_coding
ZFHX2	ENSG00000136367	64.4742	0.970489	1.9595	0.255227	3.80245	0.000143271	0.000859628	protein_coding
ARVCF	ENSG00000099889	125.547	0.657611	1.57747	0.173648	3.78703	0.000152458	0.000906762	protein_coding
COL20A1	ENSG00000101203	48.6685	1.11497	2.1659	0.294757	3.78267	0.000155153	0.000918997	protein_coding
VGF	ENSG00000128564	108.513	-0.694767	0.617809	0.18377	-3.78064	0.000156428	0.000924853	protein_coding
HES7	ENSG00000179111	69.9867	0.892743	1.8567	0.236851	3.76922	0.000163756	0.000960288	protein_coding
LRRC37A3	ENSG00000176809	128.217	0.680547	1.60275	0.180687	3.76644	0.000165592	0.000968857	protein_coding
BCAS1	ENSG00000064787	82.9632	0.789107	1.728	0.209985	3.75792	0.000171334	0.000998396	protein_coding
PCSK5	ENSG00000099139	148.849	-0.592953	0.662984	0.158221	-3.74762	0.00017852	0.00103607	protein_coding
HIST1H3H	ENSG00000278828	45.8326	1.0532	2.07513	0.283026	3.72123	0.000198257	0.00113585	protein_coding
ZNF747	ENSG00000169955	77.969	0.85732	1.81167	0.230867	3.71348	0.00020443	0.00116504	protein_coding
TRIM31	ENSG00000204616	32.1102	1.28904	2.44365	0.347582	3.70859	0.000208415	0.00118462	protein_coding
DISP1	ENSG00000154309	74.0233	0.842824	1.79356	0.22872	3.68496	0.000228739	0.00128602	protein_coding
TCAP	ENSG00000173991	40.8386	1.13755	2.20007	0.309188	3.67915	0.000234011	0.00131338	protein_coding
TJP3	ENSG00000105289	104.37	0.684209	1.60682	0.186715	3.66446	0.000247862	0.00138213	protein_coding
EVA1B	ENSG00000142694	97.5185	0.766276	1.70087	0.209245	3.6621	0.000250157	0.00139373	protein_coding
CPT1C	ENSG00000169169	129.052	0.616463	1.53311	0.169358	3.64	0.000272637	0.00150473	protein_coding
GPR3	ENSG00000181773	38.6703	-1.13573	0.455105	0.31216	-3.63829	0.000274456	0.00151178	protein_coding
ST3GAL3	ENSG00000126091	109.487	0.654495	1.57406	0.17992	3.6377	0.000275088	0.00151378	protein_coding
EPS8L3	ENSG00000198758	54.481	0.926857	1.90113	0.258187	3.58986	0.000330853	0.0017857	protein_coding
XDH	ENSG00000158125	96.2862	-0.703083	0.614258	0.197389	-3.56191	0.00036816	0.001969	protein_coding
SPNS2	ENSG00000183018	99.0869	-0.688115	0.620664	0.193595	-3.55441	0.000378825	0.00201755	protein_coding
LRRC16B	ENSG00000186648	51.5106	0.943861	1.92367	0.265871	3.55007	0.000385124	0.00204452	protein_coding
CCDC184	ENSG00000177875	130.947	0.594816	1.51028	0.168032	3.53989	0.000400294	0.00211713	protein_coding
SERPINF2	ENSG00000167711	128.078	0.612116	1.5285	0.173632	3.52537	0.000422885	0.0022204	protein_coding
TMEM91	ENSG00000142046	189.669	0.637361	1.55548	0.180899	3.5233	0.000426201	0.0022351	protein_coding
DMBX1	ENSG00000197587	100.008	0.691176	1.6146	0.196878	3.51069	0.000446951	0.00232415	protein_coding
GATA5	ENSG00000130700	44.2622	1.01801	2.02513	0.293745	3.46563	0.000528998	0.00269664	protein_coding
KIF1A	ENSG00000130294	56.3096	0.862142	1.81773	0.250259	3.44499	0.000571073	0.00287724	protein_coding
SCNN1D	ENSG00000162572	148.385	0.605376	1.52137	0.175821	3.44314	0.000575009	0.00289472	protein_coding
SLC43A1	ENSG00000149150	105.262	0.623806	1.54093	0.181795	3.43137	0.000600534	0.00300801	protein_coding
CXCL1	ENSG00000163739	231.546	1.91185	3.76291	0.557222	3.43104	0.000601282	0.0030106	protein_coding
PPAN	ENSG00000130810	72.7291	-0.74839	0.595267	0.21894	-3.41824	0.000630277	0.00313932	protein_coding
KCNQ5	ENSG00000185760	54.7257	-0.907081	0.533263	0.265481	-3.41675	0.000633739	0.00315359	protein_coding
EFNA4	ENSG00000243364	87.4799	0.688873	1.61202	0.201752	3.41445	0.000639112	0.00317504	protein_coding
FAM43A	ENSG00000185112	107.897	0.646098	1.56493	0.189229	3.41438	0.000639274	0.00317504	protein_coding
MYPN	ENSG00000138347	86.1118	0.699668	1.62413	0.205328	3.40757	0.000655447	0.00324416	protein_coding
FLRT2	ENSG00000185070	97.2811	0.695965	1.61997	0.204852	3.3974	0.000680299	0.00335307	protein_coding
CRB3	ENSG00000130545	81.7226	0.724126	1.6519	0.213264	3.39544	0.000685177	0.00337326	protein_coding
PTGS2	ENSG00000073756	699.987	-0.599832	0.659831	0.177	-3.38888	0.000701787	0.0034442	protein_coding
UCN2	ENSG00000145040	80.6398	-0.743068	0.597467	0.219961	-3.37818	0.000729665	0.00354644	protein_coding
ADAMTS13	ENSG00000160323	115.267	0.692595	1.61619	0.206516	3.35371	0.000797366	0.00382862	protein_coding
GGN	ENSG00000179168	112.955	0.642216	1.56072	0.192362	3.33859	0.000842055	0.00401286	protein_coding
PRR36	ENSG00000183248	57.6694	0.88266	1.84377	0.264863	3.33251	0.000860652	0.00408344	protein_coding
SALL2	ENSG00000165821	101.155	0.648827	1.56789	0.194814	3.33049	0.000866934	0.00411174	protein_coding
KIF27	ENSG00000165115	124.612	0.587288	1.50242	0.176677	3.32408	0.000887115	0.00419364	protein_coding
CYP27B1	ENSG00000111012	66.5572	-0.818725	0.566943	0.246812	-3.3172	0.000909239	0.00427947	protein_coding
ITGAX	ENSG00000140678	82.6043	0.694161	1.61794	0.20941	3.31484	0.000916952	0.00430638	protein_coding
NMNAT1	ENSG00000173614	103.231	0.624062	1.54121	0.188372	3.31292	0.000923275	0.0043298	protein_coding
KCNK3	ENSG00000171303	67.0459	0.794068	1.73396	0.240643	3.29977	0.000967644	0.00449752	protein_coding
NHSL2	ENSG00000204131	51.1679	0.866096	1.82272	0.262944	3.29384	0.000988297	0.00455715	protein_coding
CHD5	ENSG00000116254	78.0674	-0.746111	0.596209	0.227269	-3.28294	0.00102732	0.00471524	protein_coding
DBP	ENSG00000105516	127.226	-0.630956	0.645748	0.19287	-3.2714	0.00107018	0.00489437	protein_coding
TTLL1	ENSG00000100271	57.2304	0.827356	1.77443	0.253771	3.26025	0.00111315	0.00506075	protein_coding
RTEL1-TNFRSF6B	ENSG00000026036	106.564	-0.634318	0.644245	0.194673	-3.25838	0.00112049	0.00508698	protein_coding
RHBDL1	ENSG00000103269	74.6493	0.786764	1.7252	0.241792	3.25389	0.00113835	0.00514611	protein_coding
YBX2	ENSG00000006047	37.9831	0.977841	1.96952	0.301709	3.241	0.0011911	0.00534377	protein_coding
UNC5C	ENSG00000182168	41.5344	0.942641	1.92204	0.291151	3.23763	0.00120527	0.00540182	protein_coding
NANOS1	ENSG00000188613	71.5208	0.733215	1.66234	0.226877	3.23177	0.00123028	0.00550299	protein_coding
NSUN7	ENSG00000179299	33.3849	1.07218	2.10261	0.332013	3.22934	0.00124075	0.00554548	protein_coding
ARMCX4	ENSG00000196440	31.2627	1.19175	2.2843	0.369692	3.22363	0.00126577	0.0056456	protein_coding
ARHGAP4	ENSG00000089820	55.5454	0.819122	1.76433	0.25436	3.22033	0.00128044	0.00570121	protein_coding
FAM134B	ENSG00000154153	97.6881	0.665158	1.58574	0.206591	3.21969	0.0012833	0.00571201	protein_coding
FANK1	ENSG00000203780	58.74	0.805434	1.74767	0.25022	3.2189	0.00128684	0.00572383	protein_coding
EFNA1	ENSG00000169242	267.32	0.971551	1.96095	0.301972	3.21736	0.00129377	0.00575069	protein_coding
MEIOB	ENSG00000162039	90.2593	0.635702	1.55369	0.197831	3.21335	0.00131196	0.00581754	protein_coding
ZFP69B	ENSG00000187801	43.8867	-0.915692	0.530089	0.285745	-3.20458	0.0013526	0.00596585	protein_coding
ADGRB1	ENSG00000181790	69.8957	0.713846	1.64017	0.223004	3.20104	0.00136931	0.00602032	protein_coding
APOLD1	ENSG00000178878	45.6044	0.901752	1.86833	0.285861	3.15451	0.00160767	0.00692027	protein_coding
TMEM158	ENSG00000249992	109.621	-0.66514	0.630628	0.21087	-3.15427	0.001609	0.00692363	protein_coding
FAM78A	ENSG00000126882	57.5985	0.782984	1.72069	0.248865	3.14623	0.00165393	0.00706767	protein_coding
FGFBP1	ENSG00000137440	84.1129	0.646544	1.56541	0.205951	3.13931	0.00169346	0.00721042	protein_coding
PHACTR1	ENSG00000112137	39.968	0.920582	1.89288	0.293674	3.1347	0.00172029	0.00730783	protein_coding
LRRC4B	ENSG00000131409	64.5298	0.722762	1.65034	0.230887	3.13038	0.00174582	0.00740172	protein_coding
AVIL	ENSG00000135407	51.2868	0.818071	1.76305	0.261864	3.12403	0.00178393	0.00753124	protein_coding
TNFRSF13C	ENSG00000159958	43.6443	-0.930542	0.524661	0.298039	-3.12221	0.00179497	0.00756796	protein_coding
PPP1R3G	ENSG00000219607	46.0623	0.869725	1.82731	0.278811	3.11941	0.00181217	0.00763054	protein_coding
MYH3	ENSG00000109063	62.4782	0.72455	1.65239	0.235385	3.07815	0.00208291	0.00863855	protein_coding
HIC1	ENSG00000177374	51.8222	0.807722	1.75044	0.26244	3.07774	0.00208577	0.00864764	protein_coding
TMEM133	ENSG00000170647	59.0902	-0.760695	0.590212	0.247337	-3.07554	0.00210123	0.00870059	protein_coding
FAM110C	ENSG00000184731	39.1773	0.923949	1.8973	0.300533	3.07437	0.00210947	0.0087274	protein_coding
AMT	ENSG00000145020	57.9877	0.759408	1.6928	0.247393	3.06965	0.00214312	0.00884859	protein_coding
AIFM3	ENSG00000183773	91.6204	0.605864	1.52189	0.198115	3.05815	0.00222712	0.00914631	protein_coding
HOXB2	ENSG00000173917	49.6728	0.807034	1.74961	0.263977	3.05721	0.00223405	0.00916844	protein_coding
MRAP2	ENSG00000135324	69.0722	0.681705	1.60403	0.224419	3.03764	0.0023844	0.00967813	protein_coding
ZSCAN30	ENSG00000186814	65.3365	0.708872	1.63453	0.233826	3.03162	0.00243242	0.0098299	protein_coding
ARHGEF5	ENSG00000050327	50.0673	0.788116	1.72682	0.261162	3.01773	0.00254673	0.0102407	protein_coding
FAM196A	ENSG00000188916	38.4713	-0.92246	0.527609	0.305674	-3.01779	0.00254625	0.0102407	protein_coding
GNB3	ENSG00000111664	70.289	0.676705	1.59849	0.224762	3.01076	0.00260591	0.0104333	protein_coding
MATR3	ENSG00000015479	63.6751	-0.717482	0.608158	0.239846	-2.99142	0.0027768	0.0110255	protein_coding
PLB1	ENSG00000163803	40.576	0.880301	1.84076	0.2944	2.99016	0.00278836	0.011068	protein_coding
SLC52A1	ENSG00000132517	33.2335	1.09393	2.13454	0.369194	2.96302	0.00304639	0.0119096	protein_coding
CLEC2D	ENSG00000069493	82.5578	0.648559	1.5676	0.220015	2.94779	0.00320054	0.012426	protein_coding
METTL10	ENSG00000203791	92.8831	-0.58738	0.66555	0.199363	-2.94628	0.00321621	0.0124756	protein_coding
CDHR2	ENSG00000074276	42.7362	0.88923	1.85219	0.301986	2.94461	0.00323366	0.0125358	protein_coding
CYS1	ENSG00000205795	77.5099	0.619294	1.53612	0.211003	2.935	0.00333543	0.0128725	protein_coding
SPATA6L	ENSG00000106686	62.4864	0.730865	1.65963	0.249331	2.93131	0.00337541	0.0129919	protein_coding
PSPN	ENSG00000125650	51.102	0.755193	1.68786	0.258409	2.92247	0.00347264	0.0133455	protein_coding
PRR26	ENSG00000180525	34.9391	0.918943	1.89073	0.316127	2.90688	0.00365058	0.0139309	protein_coding
TNFAIP8L3	ENSG00000183578	35.7461	-0.971996	0.5098	0.335049	-2.90106	0.00371903	0.0141588	protein_coding
SPA17	ENSG00000064199	58.1227	0.708321	1.6339	0.245422	2.88613	0.00390005	0.0147396	protein_coding
RINL	ENSG00000187994	84.5503	0.590865	1.50615	0.204793	2.88519	0.00391182	0.0147625	protein_coding
KIAA1107	ENSG00000069712	83.011	0.634672	1.55258	0.220444	2.87906	0.0039886	0.0149955	protein_coding
HIST1H3E	ENSG00000274750	73.1249	0.658529	1.57847	0.229815	2.86547	0.00416392	0.0155284	protein_coding
PTPRE	ENSG00000132334	57.976	0.726298	1.65439	0.253789	2.86181	0.00421225	0.0156905	protein_coding
ZFP92	ENSG00000189420	47.9175	0.792208	1.73172	0.278206	2.84756	0.00440561	0.0162889	protein_coding
CIDEC	ENSG00000187288	46.5897	-0.81216	0.569529	0.285887	-2.84084	0.00449945	0.0165885	protein_coding
CA9	ENSG00000107159	37.0508	-0.88294	0.542261	0.31185	-2.8313	0.00463594	0.0169757	protein_coding
SRPX2	ENSG00000102359	73.1423	0.665119	1.5857	0.235795	2.82075	0.00479118	0.0174308	protein_coding
HSPA1L	ENSG00000204390	60.4143	0.701802	1.62653	0.249354	2.81448	0.00488555	0.0177194	protein_coding
CLEC2B	ENSG00000110852	37.6503	0.846558	1.79821	0.301825	2.80479	0.00503489	0.01821	protein_coding
KCNH2	ENSG00000055118	52.0461	0.737462	1.66724	0.263629	2.79734	0.00515249	0.0185576	protein_coding
ICA1	ENSG00000003147	60.7476	0.711895	1.63795	0.255172	2.78986	0.0052731	0.018934	protein_coding
PRR22	ENSG00000212123	56.4222	-0.785055	0.58033	0.282512	-2.77884	0.00545542	0.0195075	protein_coding
NUDT11	ENSG00000196368	80.1351	-0.620271	0.650549	0.224214	-2.76643	0.00566744	0.0201433	protein_coding
PPFIA4	ENSG00000143847	38.221	-0.875817	0.544945	0.323516	-2.70718	0.00678567	0.0234546	protein_coding
GCNT1	ENSG00000187210	66.0353	0.624341	1.54151	0.231512	2.69679	0.00700105	0.0240514	protein_coding
PLIN4	ENSG00000167676	44.0668	0.771674	1.70725	0.286188	2.69639	0.00700961	0.0240744	protein_coding
ACTA2	ENSG00000107796	34.1516	0.913899	1.88413	0.338991	2.69594	0.00701907	0.0241005	protein_coding
ISLR	ENSG00000129009	41.8858	0.81449	1.75868	0.303066	2.6875	0.00719882	0.0245484	protein_coding
ZNF215	ENSG00000149054	54.8317	-0.691774	0.619092	0.258415	-2.67698	0.00742881	0.0251934	protein_coding
DNAH10	ENSG00000197653	45.878	0.801688	1.74314	0.299845	2.67367	0.00750258	0.0254036	protein_coding
GRIN2C	ENSG00000161509	57.1389	0.681056	1.60331	0.255068	2.6701	0.00758297	0.0256155	protein_coding
EN1	ENSG00000163064	65.9541	0.613761	1.53024	0.231646	2.64956	0.00805963	0.0269098	protein_coding
SENP8	ENSG00000166192	42.3598	0.817604	1.76248	0.308848	2.64727	0.00811437	0.0270539	protein_coding
CRLF2	ENSG00000205755	30.8919	0.926725	1.90096	0.352449	2.62939	0.00855388	0.0282252	protein_coding
PALM3	ENSG00000187867	60.3572	0.632548	1.5503	0.24064	2.62861	0.00857341	0.0282824	protein_coding
ZNF460	ENSG00000197714	83.1939	-0.618624	0.651292	0.235796	-2.62355	0.00870182	0.0286258	protein_coding
DOC2B	ENSG00000272636	37.5477	0.843504	1.7944	0.32248	2.61568	0.00890496	0.0291828	protein_coding
TBC1D30	ENSG00000111490	38.1581	-0.78295	0.581177	0.301088	-2.60041	0.00931132	0.030186	protein_coding
CDK5R2	ENSG00000171450	61.4472	0.627467	1.54485	0.241391	2.59938	0.00933922	0.0302386	protein_coding
HOXC10	ENSG00000180818	34.5141	0.824163	1.77051	0.319394	2.5804	0.00986873	0.0316444	protein_coding
ZFPL1	ENSG00000162300	59.0542	0.639316	1.55759	0.248073	2.57713	0.0099624	0.0318976	protein_coding
CXCL3	ENSG00000163734	63.3452	1.23945	2.36109	0.481405	2.57465	0.0100341	0.0320794	protein_coding
CAND2	ENSG00000144712	56.7807	0.63065	1.54826	0.246228	2.56124	0.0104299	0.0331566	protein_coding
CTSO	ENSG00000256043	56.5011	0.633432	1.55125	0.248933	2.54459	0.0109406	0.0345299	protein_coding
BAIAP3	ENSG00000007516	48.9301	0.681158	1.60343	0.267745	2.54406	0.0109573	0.0345531	protein_coding
GOLGA8N	ENSG00000232653	36.5326	0.840137	1.79022	0.33254	2.52642	0.011523	0.0360998	protein_coding
TRABD2A	ENSG00000186854	63.0344	-0.596259	0.661467	0.236674	-2.51932	0.0117581	0.0367207	protein_coding
WNT5B	ENSG00000111186	63.5561	0.631164	1.54881	0.25099	2.5147	0.0119133	0.0371248	protein_coding
PITX2	ENSG00000164093	38.55	0.743948	1.67475	0.295946	2.5138	0.0119439	0.0371934	protein_coding
FMO5	ENSG00000131781	37.8939	0.761069	1.69475	0.305857	2.48832	0.0128348	0.0394831	protein_coding
SLC12A8	ENSG00000221955	47.6849	0.683522	1.60606	0.275855	2.47783	0.0132183	0.0404802	protein_coding
SYNDIG1	ENSG00000101463	54.574	-0.626908	0.647563	0.254462	-2.46366	0.0137526	0.0417611	protein_coding
RLTPR	ENSG00000159753	53.2185	0.626744	1.54408	0.254472	2.46291	0.0137813	0.0418285	protein_coding
EFHD1	ENSG00000115468	49.5792	-0.709177	0.611669	0.288693	-2.45651	0.0140293	0.0423924	protein_coding
EFCAB12	ENSG00000172771	41.0436	0.732583	1.66161	0.298691	2.45265	0.014181	0.0428108	protein_coding
DNAH10OS	ENSG00000250091	52.0432	0.66001	1.58009	0.269328	2.45058	0.0142626	0.0429571	protein_coding
DUSP19	ENSG00000162999	68.0832	0.599311	1.51499	0.244577	2.4504	0.0142699	0.0429689	protein_coding
FOXD4L1	ENSG00000184492	32.6129	0.857058	1.81134	0.349778	2.45029	0.014274	0.0429712	protein_coding
TNFRSF19	ENSG00000127863	51.639	-0.672337	0.627489	0.276745	-2.42944	0.0151221	0.0450116	protein_coding
FERMT3	ENSG00000149781	43.1535	0.701268	1.62593	0.289576	2.4217	0.0154481	0.0458449	protein_coding
HHLA3	ENSG00000197568	34.1272	0.799653	1.74068	0.330515	2.41941	0.0155455	0.0460603	protein_coding
RNF208	ENSG00000212864	36.1857	0.748556	1.68011	0.310823	2.4083	0.0160269	0.0472306	protein_coding
TTC6	ENSG00000139865	33.1322	0.773297	1.70917	0.321656	2.40411	0.0162118	0.0476542	protein_coding
CXCL8	ENSG00000169429	174.188	1.40682	2.65153	0.589179	2.38777	0.0169509	0.0494883	protein_coding

## Sheet: 4 hpi vs. 6 hpi
Gene Symbol	Gene Id	Base Mean	Log2 (Fold Change)	Fold Change	Lfc SE	Stat	P Value	FDR	GeneType
TFRC	ENSG00000072274	5379.06	-1.03702	0.487332	0.0566735	-18.2982	8.55562e-75	1.02667e-70	protein_coding
EREG	ENSG00000124882	2315.28	-0.789359	0.578601	0.0763095	-10.3442	4.4468e-25	1.77872e-21	protein_coding
SAMD11	ENSG00000187634	584.402	0.954279	1.93761	0.0942033	10.13	4.06687e-24	1.11483e-20	protein_coding
STC2	ENSG00000113739	1268.66	-0.795568	0.576116	0.0786369	-10.117	4.64511e-24	1.11483e-20	protein_coding
FOSL1	ENSG00000175592	657.155	-0.9134	0.530932	0.101542	-8.99526	2.35667e-19	4.71333e-16	protein_coding
RND1	ENSG00000172602	434.993	0.828554	1.7759	0.0969658	8.5448	1.28756e-17	1.93134e-14	protein_coding
ITGA2	ENSG00000164171	1401.39	-0.61679	0.65212	0.0723874	-8.52068	1.58617e-17	2.1149e-14	protein_coding
SIPA1L2	ENSG00000116991	1027.74	-0.636356	0.643336	0.0755545	-8.42247	3.68625e-17	4.4235e-14	protein_coding
CHAC1	ENSG00000128965	171.852	-1.3406	0.394855	0.166675	-8.0432	8.75192e-16	7.50165e-13	protein_coding
ANKRD33B	ENSG00000164236	988.937	-0.611638	0.654453	0.0774025	-7.90205	2.74362e-15	2.19489e-12	protein_coding
SMOX	ENSG00000088826	4236.21	-0.682685	0.623005	0.0865521	-7.88757	3.08136e-15	2.31102e-12	protein_coding
CXXC5	ENSG00000171604	889.689	0.612686	1.5291	0.0825806	7.41925	1.17789e-13	7.85261e-11	protein_coding
CEBPD	ENSG00000221869	555.497	0.668311	1.58921	0.091443	7.3085	2.70133e-13	1.7061e-10	protein_coding
C6orf141	ENSG00000197261	640.77	-0.759016	0.590899	0.105	-7.22874	4.87511e-13	2.92507e-10	protein_coding
STAMBPL1	ENSG00000138134	826.907	-0.619623	0.650841	0.0930587	-6.65841	2.768e-11	1.27754e-08	protein_coding
DUSP6	ENSG00000139318	153.803	-1.06132	0.479193	0.170405	-6.22822	4.71767e-10	1.48979e-07	protein_coding
MAFF	ENSG00000185022	286.049	-0.703143	0.614233	0.124892	-5.63001	1.80197e-08	3.48769e-06	protein_coding
SPRY4	ENSG00000187678	316.767	-0.605309	0.657331	0.114553	-5.28407	1.26343e-07	1.68458e-05	protein_coding
SFRP4	ENSG00000106483	188.49	0.70491	1.63004	0.137456	5.12827	2.92419e-07	3.61755e-05	protein_coding
ATOH8	ENSG00000168874	110.842	0.885088	1.84688	0.180699	4.89814	9.67462e-07	0.000103657	protein_coding
KIF12	ENSG00000136883	183.631	0.645619	1.56441	0.144259	4.47541	7.62662e-06	0.000610129	protein_coding
STARD13	ENSG00000133121	191.143	-0.602252	0.658725	0.135248	-4.45295	8.4698e-06	0.000644379	protein_coding
FST	ENSG00000134363	146.441	-0.755665	0.592273	0.175018	-4.31763	1.57713e-05	0.001023	protein_coding
KCNQ5	ENSG00000185760	63.0352	-0.996664	0.501158	0.231468	-4.30584	1.66356e-05	0.00105627	protein_coding
CXCL8	ENSG00000169429	94.5994	-0.993604	0.502221	0.231238	-4.29689	1.73209e-05	0.00109395	protein_coding
BAAT	ENSG00000136881	165.91	0.639048	1.5573	0.153152	4.17264	3.01096e-05	0.00170436	protein_coding
SLFNL1	ENSG00000171790	94.4439	-0.799281	0.574636	0.197886	-4.03909	5.36579e-05	0.00266072	protein_coding
PROC	ENSG00000115718	87.3907	0.797787	1.73843	0.199391	4.00112	6.3044e-05	0.0030054	protein_coding
ATF3	ENSG00000162772	90.574	-0.770151	0.586356	0.206093	-3.73691	0.000186292	0.00692108	protein_coding
HRH1	ENSG00000196639	169.54	-0.589719	0.664472	0.159402	-3.69957	0.000215967	0.00771309	protein_coding
TNIK	ENSG00000154310	66.6596	-0.840952	0.558275	0.228066	-3.68732	0.000226632	0.00804609	protein_coding
ERBB3	ENSG00000065361	64.6095	0.837483	1.78693	0.229832	3.64389	0.000268544	0.00905203	protein_coding
SPNS2	ENSG00000183018	100.55	-0.632495	0.64506	0.184857	-3.42155	0.00062266	0.016458	protein_coding
NPAS1	ENSG00000130751	107.812	0.602595	1.51845	0.177855	3.38812	0.000703742	0.0180447	protein_coding
DEPTOR	ENSG00000155792	74.9613	0.777846	1.71457	0.230527	3.37421	0.000740275	0.0187808	protein_coding
TMEM37	ENSG00000171227	104.423	0.627178	1.54454	0.1879	3.33783	0.000844341	0.0204689	protein_coding
GCNT1	ENSG00000187210	85.8984	0.700016	1.62452	0.21374	3.27508	0.00105632	0.0241378	protein_coding
BMPER	ENSG00000164619	101.324	-0.591285	0.663752	0.182056	-3.24781	0.00116295	0.0258913	protein_coding
TET1	ENSG00000138336	92.148	0.627465	1.54485	0.195177	3.21486	0.00130509	0.0281675	protein_coding
KIAA1644	ENSG00000138944	84.0057	-0.639663	0.641863	0.207643	-3.0806	0.00206585	0.0395422	protein_coding

## Sheet: 4 hpi vs. 8 hpi
Gene Symbol	Gene Id	Base Mean	Log2 (Fold Change)	Fold Change	Lfc SE	Stat	P Value	FDR	GeneType
TFRC	ENSG00000072274	4386.5	-2.26104	0.208621	0.0511016	-44.246	0	0	protein_coding
FASN	ENSG00000169710	22494.2	0.926811	1.90107	0.0377497	24.5515	4.16715e-133	2.67823e-129	protein_coding
SREBF1	ENSG00000072310	10002.8	0.736898	1.66659	0.0363002	20.3001	1.28326e-91	5.49834e-88	protein_coding
STC2	ENSG00000113739	1136.2	-1.29678	0.407034	0.0681482	-19.0288	9.84664e-81	3.16422e-77	protein_coding
SCD	ENSG00000099194	41251.4	0.616513	1.53316	0.0338337	18.2219	3.46173e-74	8.89941e-71	protein_coding
INSIG1	ENSG00000186480	3760.17	0.743816	1.6746	0.0424391	17.5267	8.96658e-69	1.92094e-65	protein_coding
SAMD11	ENSG00000187634	686.571	1.28384	2.43487	0.0874424	14.6822	8.38739e-49	1.19791e-45	protein_coding
RND1	ENSG00000172602	534.764	1.26475	2.40286	0.0875394	14.4478	2.58875e-47	3.32758e-44	protein_coding
MTHFD2	ENSG00000065911	2332.76	-0.741883	0.597958	0.0517148	-14.3457	1.13423e-46	1.3254e-43	protein_coding
LPIN1	ENSG00000134324	2767.59	0.631697	1.54939	0.044922	14.0621	6.49271e-45	6.95477e-42	protein_coding
JUP	ENSG00000173801	6098.9	0.627877	1.54529	0.044984	13.9578	2.82143e-44	2.78975e-41	protein_coding
PCSK9	ENSG00000169174	625.642	1.09434	2.13516	0.0793737	13.7872	3.04189e-43	2.76354e-40	protein_coding
EREG	ENSG00000124882	2285.27	-0.854861	0.552918	0.0628981	-13.5912	4.51481e-42	3.62708e-39	protein_coding
ERRFI1	ENSG00000116285	2612.91	-0.609429	0.655456	0.0452839	-13.458	2.76419e-41	1.97394e-38	protein_coding
BCL3	ENSG00000069399	1344.66	0.885332	1.84719	0.0658738	13.4398	3.53283e-41	2.39005e-38	protein_coding
SYNPO	ENSG00000171992	2800.91	0.640482	1.55885	0.0482376	13.2777	3.12002e-40	2.00524e-37	protein_coding
HMOX1	ENSG00000100292	3813.4	0.589595	1.50482	0.0456984	12.9019	4.3936e-38	2.56706e-35	protein_coding
OSGIN1	ENSG00000140961	1775.27	-0.664652	0.630841	0.0543663	-12.2255	2.27318e-34	1.27041e-31	protein_coding
CRY1	ENSG00000008405	551.463	-0.996914	0.501071	0.0822808	-12.116	8.69051e-34	4.46831e-31	protein_coding
MVD	ENSG00000167508	1863.09	0.599377	1.51506	0.0545784	10.9819	4.66771e-28	1.76467e-25	protein_coding
BAHCC1	ENSG00000266074	1504.56	0.610358	1.52664	0.0579427	10.5338	6.03291e-26	2.04071e-23	protein_coding
MVK	ENSG00000110921	1171.3	0.604222	1.52016	0.0581184	10.3964	2.57501e-25	8.27479e-23	protein_coding
CHAC1	ENSG00000128965	162.329	-1.67456	0.313262	0.16263	-10.2967	7.29026e-25	2.28559e-22	protein_coding
ANKRD33B	ENSG00000164236	982.928	-0.649019	0.637714	0.0632798	-10.2563	1.10838e-24	3.39218e-22	protein_coding
ID3	ENSG00000117318	1307.99	0.593035	1.50842	0.0580622	10.2138	1.72002e-24	5.02481e-22	protein_coding
SIPA1L2	ENSG00000116991	1018.38	-0.683162	0.622799	0.0671175	-10.1786	2.47107e-24	6.90502e-22	protein_coding
KSR1	ENSG00000141068	795.908	0.819365	1.76463	0.0811556	10.0962	5.74096e-24	1.53738e-21	protein_coding
SAPCD2	ENSG00000186193	939.304	0.754259	1.68677	0.0762504	9.89188	4.51488e-23	1.05517e-20	protein_coding
ARHGEF40	ENSG00000165801	867.958	0.64244	1.56097	0.0674065	9.53083	1.56032e-21	3.0856e-19	protein_coding
NCEH1	ENSG00000144959	1633.22	-0.59096	0.663901	0.0620997	-9.51632	1.79422e-21	3.44223e-19	protein_coding
DNAJB4	ENSG00000162616	777.08	-0.659843	0.632947	0.0700554	-9.41887	4.55955e-21	8.61889e-19	protein_coding
SH2D5	ENSG00000189410	606.78	-0.848442	0.555384	0.0938747	-9.03803	1.59523e-19	2.56313e-17	protein_coding
RPS6KA5	ENSG00000100784	301.957	-0.993681	0.502195	0.110022	-9.03164	1.69121e-19	2.6838e-17	protein_coding
CXXC5	ENSG00000171604	900.338	0.630649	1.54826	0.0698579	9.0276	1.75485e-19	2.75084e-17	protein_coding
CTGF	ENSG00000118523	588.13	-0.717308	0.608231	0.0799148	-8.9759	2.81041e-19	4.20058e-17	protein_coding
JMY	ENSG00000152409	583.937	-0.705209	0.613354	0.0798189	-8.83511	9.99996e-19	1.39717e-16	protein_coding
PHLDB1	ENSG00000019144	353.641	0.888512	1.85127	0.102974	8.62855	6.21336e-18	7.5636e-16	protein_coding
CEBPD	ENSG00000221869	570.051	0.720778	1.64807	0.0835316	8.6288	6.19992e-18	7.5636e-16	protein_coding
NPTX1	ENSG00000171246	552.094	-0.727329	0.604021	0.084618	-8.59544	8.2944e-18	9.69238e-16	protein_coding
PADI3	ENSG00000142619	254.277	0.997978	1.9972	0.116594	8.55944	1.1342e-17	1.29018e-15	protein_coding
BDKRB2	ENSG00000168398	415.671	0.797651	1.73827	0.0938105	8.50279	1.85086e-17	2.05094e-15	protein_coding
NEURL1B	ENSG00000214357	417.156	0.789319	1.72826	0.0930771	8.48028	2.2466e-17	2.46819e-15	protein_coding
STAMBPL1	ENSG00000138134	821.257	-0.657921	0.633791	0.0783648	-8.39563	4.6342e-17	4.84293e-15	protein_coding
SMOX	ENSG00000088826	4237.12	-0.696468	0.617081	0.0874479	-7.96439	1.66046e-15	1.48219e-13	protein_coding
FCGBP	ENSG00000275395	273.896	0.908363	1.87691	0.115857	7.84035	4.49278e-15	3.67835e-13	protein_coding
SOX9	ENSG00000125398	460.983	0.752614	1.68484	0.096517	7.79773	6.30315e-15	5.00128e-13	protein_coding
ABCA1	ENSG00000165029	371.625	0.778868	1.71578	0.107797	7.22534	4.99832e-13	3.01635e-11	protein_coding
ZMAT3	ENSG00000172667	547.297	0.600746	1.5165	0.0836953	7.17777	7.08601e-13	4.14016e-11	protein_coding
PIGW	ENSG00000277161	503.196	-0.63062	0.645899	0.0885583	-7.12096	1.07179e-12	6.04246e-11	protein_coding
LMTK3	ENSG00000142235	720.494	0.615846	1.53246	0.0879114	7.0053	2.4645e-12	1.32547e-10	protein_coding
DUSP5	ENSG00000138166	1695.66	-0.74837	0.595276	0.107196	-6.98134	2.92376e-12	1.55942e-10	protein_coding
PPL	ENSG00000118898	516.784	0.606473	1.52253	0.0869812	6.97246	3.11451e-12	1.64073e-10	protein_coding
SFRP4	ENSG00000106483	206.212	0.898062	1.86356	0.129128	6.9548	3.53064e-12	1.83736e-10	protein_coding
ATOH8	ENSG00000168874	128.079	1.18224	2.26928	0.171213	6.90506	5.0181e-12	2.53948e-10	protein_coding
CDH1	ENSG00000039068	446.187	0.651243	1.57052	0.0947685	6.87193	6.33388e-12	3.1803e-10	protein_coding
LRRN2	ENSG00000170382	424.284	0.653669	1.57316	0.0951498	6.86989	6.42512e-12	3.21356e-10	protein_coding
KLHDC7A	ENSG00000179023	406.28	0.651037	1.5703	0.096591	6.74014	1.58231e-11	7.34261e-10	protein_coding
FN3K	ENSG00000167363	380.99	0.643015	1.56159	0.0970212	6.62757	3.41268e-11	1.5338e-09	protein_coding
CYP1A1	ENSG00000140465	30.0427	-2.69908	0.153992	0.40879	-6.60259	4.0403e-11	1.79702e-09	protein_coding
SIPA1	ENSG00000213445	494.862	0.588686	1.50388	0.0894531	6.58094	4.67472e-11	2.05081e-09	protein_coding
CD70	ENSG00000125726	277.652	0.742617	1.67321	0.113882	6.52092	6.98756e-11	3.00395e-09	protein_coding
PER2	ENSG00000132326	291.481	-0.759214	0.590818	0.120409	-6.30527	2.87695e-10	1.1449e-08	protein_coding
ARRB1	ENSG00000137486	279.282	0.755829	1.6886	0.119949	6.30128	2.95199e-10	1.16395e-08	protein_coding
GDPD5	ENSG00000158555	503.737	0.62524	1.54247	0.0994078	6.28964	3.182e-10	1.24275e-08	protein_coding
DUSP6	ENSG00000139318	159.029	-0.938101	0.521919	0.152998	-6.13144	8.70852e-10	3.21665e-08	protein_coding
REPS2	ENSG00000169891	172.351	0.839162	1.78901	0.139274	6.02526	1.68834e-09	5.96208e-08	protein_coding
SRCIN1	ENSG00000277363	246.033	0.689131	1.61231	0.118431	5.81883	5.92615e-09	1.89962e-07	protein_coding
MAFF	ENSG00000185022	282.137	-0.762254	0.589574	0.132801	-5.73984	9.47649e-09	2.87969e-07	protein_coding
TMCO4	ENSG00000162542	242.049	0.672816	1.59418	0.118358	5.6846	1.31121e-08	3.90129e-07	protein_coding
HSPBAP1	ENSG00000169087	235.856	-0.66435	0.630973	0.121341	-5.47507	4.37349e-08	1.18601e-06	protein_coding
PDGFB	ENSG00000100311	261.688	0.631626	1.54931	0.11738	5.38106	7.40481e-08	1.89604e-06	protein_coding
ABCG1	ENSG00000160179	53.1798	1.39631	2.63227	0.262992	5.30933	1.10032e-07	2.66858e-06	protein_coding
HTRA3	ENSG00000170801	141.012	0.866929	1.82378	0.163871	5.2903	1.22116e-07	2.93397e-06	protein_coding
ADM2	ENSG00000128165	53.2123	-1.37789	0.384781	0.260441	-5.2906	1.21914e-07	2.93397e-06	protein_coding
FAT4	ENSG00000196159	234.108	-0.658796	0.633407	0.125208	-5.26161	1.42801e-07	3.35569e-06	protein_coding
FAM167A	ENSG00000154319	257.777	0.60718	1.52328	0.116604	5.2072	1.91709e-07	4.38765e-06	protein_coding
GPR162	ENSG00000250510	55.9287	1.29118	2.44729	0.251196	5.14015	2.74515e-07	6.07335e-06	protein_coding
NEXN	ENSG00000162614	110.641	-0.894381	0.537978	0.175664	-5.09143	3.55381e-07	7.69036e-06	protein_coding
KIF12	ENSG00000136883	187.505	0.68577	1.60856	0.135563	5.05869	4.22152e-07	8.9396e-06	protein_coding
GNB1L	ENSG00000185838	257.904	0.609269	1.52549	0.121622	5.00955	5.45585e-07	1.13662e-05	protein_coding
KCNQ5	ENSG00000185760	60.7173	-1.17711	0.442236	0.237646	-4.95322	7.29936e-07	1.47758e-05	protein_coding
KNDC1	ENSG00000171798	124.506	0.84851	1.80064	0.17308	4.90242	9.46609e-07	1.86335e-05	protein_coding
ANK1	ENSG00000029534	187.134	0.670786	1.59194	0.138171	4.85476	1.20532e-06	2.31031e-05	protein_coding
ACBD7	ENSG00000176244	42.1074	1.39786	2.6351	0.288138	4.85135	1.22622e-06	2.33508e-05	protein_coding
NKD2	ENSG00000145506	158.682	0.705799	1.63105	0.14616	4.82894	1.37264e-06	2.58709e-05	protein_coding
RNF43	ENSG00000108375	186.295	0.68405	1.60664	0.143111	4.77984	1.75433e-06	3.2493e-05	protein_coding
CPA4	ENSG00000128510	58.5069	-1.1301	0.456885	0.243447	-4.64207	3.44942e-06	5.82639e-05	protein_coding
SYT11	ENSG00000132718	63.0342	1.19614	2.29126	0.260146	4.59795	4.2667e-06	7.05846e-05	protein_coding
ALX4	ENSG00000052850	142.751	0.721289	1.64865	0.157522	4.57897	4.67265e-06	7.69042e-05	protein_coding
SPEG	ENSG00000072195	201.152	0.60016	1.51588	0.131167	4.57555	4.74968e-06	7.80003e-05	protein_coding
ATF3	ENSG00000162772	88.4458	-0.882654	0.542369	0.195155	-4.52284	6.1014e-06	9.6112e-05	protein_coding
PRICKLE2	ENSG00000163637	194.82	0.606231	1.52228	0.13463	4.50293	6.70238e-06	0.000104681	protein_coding
HOXD10	ENSG00000128710	53.1315	1.12387	2.17931	0.257357	4.36697	1.25981e-05	0.000183809	protein_coding
OPRL1	ENSG00000125510	86.1066	0.872584	1.83094	0.203389	4.29022	1.78497e-05	0.000248044	protein_coding
LAG3	ENSG00000089692	72.8927	0.98441	1.9785	0.231534	4.25169	2.12168e-05	0.000288593	protein_coding
NYNRIN	ENSG00000205978	35.1089	1.36707	2.57947	0.323309	4.22838	2.35382e-05	0.000315167	protein_coding
CAND2	ENSG00000144712	49.5248	1.1133	2.1634	0.264403	4.21062	2.54675e-05	0.000337833	protein_coding
TNFSF12	ENSG00000239697	159.735	0.603783	1.5197	0.144265	4.18524	2.84866e-05	0.000370615	protein_coding
FLG	ENSG00000143631	44.1711	1.15597	2.22835	0.27805	4.15743	3.21845e-05	0.00041001	protein_coding
NOS1	ENSG00000089250	127.167	0.715663	1.64224	0.173349	4.12846	3.65202e-05	0.000457898	protein_coding
SPHK1	ENSG00000176170	154.921	0.621789	1.53878	0.150617	4.12828	3.65492e-05	0.000457898	protein_coding
FOSL1	ENSG00000175592	669.625	-0.851749	0.554113	0.20686	-4.11752	3.82971e-05	0.000477007	protein_coding
TNXB	ENSG00000168477	74.8464	0.867977	1.8251	0.211408	4.1057	4.03091e-05	0.000497726	protein_coding
MLXIPL	ENSG00000009950	127.668	0.67538	1.59702	0.165154	4.08941	4.32473e-05	0.000528925	protein_coding
KLF9	ENSG00000119138	115.673	-0.75389	0.593002	0.185777	-4.05804	4.94873e-05	0.00059394	protein_coding
CLDN3	ENSG00000165215	60.912	0.986717	1.98167	0.244125	4.04184	5.30326e-05	0.000630602	protein_coding
ERBB3	ENSG00000065361	67.0408	0.905969	1.8738	0.224316	4.03882	5.37216e-05	0.000637603	protein_coding
DNAAF3	ENSG00000167646	79.9664	0.828486	1.77582	0.206462	4.01277	6.00101e-05	0.000701632	protein_coding
SCX	ENSG00000260428	162.027	0.640656	1.55904	0.160216	3.99871	6.36875e-05	0.000739512	protein_coding
STARD8	ENSG00000130052	128.352	0.683227	1.60573	0.171004	3.99538	6.45912e-05	0.000749141	protein_coding
VSX1	ENSG00000100987	47.013	1.07047	2.10012	0.270049	3.964	7.37029e-05	0.000836167	protein_coding
SPNS2	ENSG00000183018	98.5673	-0.720859	0.606736	0.18283	-3.94278	8.05414e-05	0.000902597	protein_coding
SPTBN4	ENSG00000160460	100.121	0.735094	1.66451	0.186982	3.93136	8.44674e-05	0.000941669	protein_coding
GYLTL1B	ENSG00000165905	35.0769	1.25591	2.38818	0.321129	3.91093	9.194e-05	0.00100836	protein_coding
RARRES1	ENSG00000118849	108.108	0.746199	1.67737	0.190848	3.90992	9.23279e-05	0.00101089	protein_coding
FST	ENSG00000134363	150.738	-0.653153	0.635889	0.167759	-3.8934	9.88471e-05	0.00106951	protein_coding
ULBP1	ENSG00000111981	129.975	-0.661911	0.632041	0.170709	-3.87742	0.000105571	0.00113558	protein_coding
FBXW10	ENSG00000171931	79.6341	0.792929	1.73259	0.205791	3.85308	0.000116641	0.00123501	protein_coding
CNR1	ENSG00000118432	168.38	0.592948	1.50833	0.154205	3.84519	0.000120457	0.00127123	protein_coding
AMBP	ENSG00000106927	144.383	0.60169	1.51749	0.156938	3.83394	0.000126106	0.00131581	protein_coding
FBXO27	ENSG00000161243	123.091	0.62452	1.5417	0.165043	3.78398	0.00015434	0.00156647	protein_coding
RAB37	ENSG00000172794	57.5725	0.899635	1.86559	0.240568	3.73963	0.000184289	0.001825	protein_coding
C19orf66	ENSG00000130813	88.7666	0.719649	1.64678	0.192899	3.73071	0.000190943	0.00187053	protein_coding
AIFM3	ENSG00000183773	86.7101	0.739045	1.66907	0.198831	3.71694	0.000201647	0.00196141	protein_coding
TMEM133	ENSG00000170647	60.7829	-0.872144	0.546334	0.234658	-3.71665	0.000201879	0.00196141	protein_coding
CASKIN1	ENSG00000167971	106.38	0.672698	1.59405	0.182314	3.68978	0.00022445	0.00214027	protein_coding
PRR36	ENSG00000183248	56.4118	0.903003	1.86995	0.245788	3.67391	0.000238867	0.00225931	protein_coding
LGR6	ENSG00000133067	35.9399	1.17867	2.26369	0.320927	3.67272	0.000239987	0.00226571	protein_coding
SH2B2	ENSG00000160999	132.221	0.599889	1.5156	0.163975	3.65841	0.000253787	0.00237942	protein_coding
LRRC4B	ENSG00000131409	60.7847	0.891694	1.85535	0.244728	3.64361	0.000268842	0.00249508	protein_coding
OMA1	ENSG00000162600	126.965	0.591146	1.50644	0.162419	3.63964	0.000273016	0.00252704	protein_coding
EXOC3L4	ENSG00000205436	130.098	0.614823	1.53137	0.169113	3.63557	0.000277367	0.00255759	protein_coding
CMTM1	ENSG00000089505	109.711	0.647112	1.56603	0.179379	3.60752	0.000309136	0.00278852	protein_coding
NPAS1	ENSG00000130751	109.325	0.630636	1.54825	0.175143	3.60069	0.000317376	0.00284686	protein_coding
IGSF10	ENSG00000152580	75.4529	0.815465	1.75987	0.227737	3.58072	0.000342643	0.00303538	protein_coding
DMBX1	ENSG00000197587	99.3654	0.64658	1.56545	0.181216	3.568	0.000359714	0.00316243	protein_coding
ARHGEF4	ENSG00000136002	108.37	0.622747	1.5398	0.174698	3.5647	0.000364269	0.00319176	protein_coding
TRIM31	ENSG00000204616	32.0207	1.20443	2.30445	0.339779	3.54473	0.000393014	0.00339731	protein_coding
PARD6A	ENSG00000102981	93.2655	0.67726	1.5991	0.191207	3.54203	0.000397066	0.00342773	protein_coding
BCAS1	ENSG00000064787	82.7998	0.712319	1.63844	0.201166	3.54095	0.000398682	0.00343937	protein_coding
TMEM59L	ENSG00000105696	104.29	0.634214	1.55209	0.180428	3.51506	0.000439651	0.00372284	protein_coding
HES7	ENSG00000179111	69.1452	0.861359	1.81675	0.245275	3.51181	0.000445064	0.00375877	protein_coding
PNPLA3	ENSG00000100344	101.651	0.649295	1.5684	0.185805	3.49449	0.000474961	0.00397471	protein_coding
POLN	ENSG00000130997	55.4599	0.852821	1.80603	0.24651	3.45958	0.000541027	0.00440428	protein_coding
CCL2	ENSG00000108691	234.282	0.977149	1.96857	0.282763	3.45572	0.000548825	0.00446493	protein_coding
ZHX2	ENSG00000178764	87.9593	0.671696	1.59294	0.194751	3.449	0.000562665	0.00454928	protein_coding
TMEM37	ENSG00000171227	104.161	0.610369	1.52665	0.177472	3.43925	0.000583336	0.00468888	protein_coding
ADAMTS13	ENSG00000160323	114.347	0.651075	1.57034	0.18934	3.43865	0.000584617	0.00469373	protein_coding
NFKBIA	ENSG00000100906	1119.36	0.805563	1.74783	0.23708	3.39785	0.000679172	0.0053159	protein_coding
TJP3	ENSG00000105289	104.364	0.608218	1.52437	0.180696	3.36597	0.000762752	0.00581864	protein_coding
ZNF467	ENSG00000181444	92.9724	0.657884	1.57777	0.195699	3.36171	0.000774616	0.0058847	protein_coding
PLB1	ENSG00000163803	38.7771	0.991698	1.98852	0.296627	3.34324	0.000828051	0.00621715	protein_coding
EVA1B	ENSG00000142694	100.064	0.598218	1.51385	0.179983	3.32375	0.000888169	0.00660296	protein_coding
DDIT3	ENSG00000175197	100.045	-0.609806	0.655285	0.184407	-3.30685	0.000943499	0.00693013	protein_coding
HAP1	ENSG00000173805	85.1959	0.667957	1.58882	0.202269	3.30233	0.000958862	0.00702401	protein_coding
ZCWPW1	ENSG00000078487	82.999	0.664667	1.5852	0.203479	3.26651	0.00108882	0.00778039	protein_coding
RASGRP1	ENSG00000172575	39.1342	0.99441	1.99227	0.306437	3.24507	0.00117423	0.00827043	protein_coding
YBX2	ENSG00000006047	37.2323	0.986057	1.98076	0.304014	3.24346	0.00118087	0.00830075	protein_coding
MGAM	ENSG00000257335	103.088	0.587467	1.50261	0.181156	3.24288	0.00118328	0.00830688	protein_coding
HIST1H3H	ENSG00000278828	46.8815	0.879171	1.83932	0.271217	3.24158	0.0011887	0.00833125	protein_coding
NRG2	ENSG00000158458	84.1616	0.656665	1.57643	0.20265	3.24039	0.00119367	0.00835701	protein_coding
RLTPR	ENSG00000159753	49.3206	0.839917	1.78995	0.259531	3.23629	0.00121096	0.00845502	protein_coding
SLC4A8	ENSG00000050438	77.1891	0.676113	1.59783	0.210678	3.20922	0.00133096	0.00915293	protein_coding
MAP6	ENSG00000171533	89.941	0.643207	1.5618	0.201435	3.19313	0.00140738	0.00950632	protein_coding
KCNK3	ENSG00000171303	67.0815	0.71079	1.6367	0.222914	3.18864	0.00142946	0.00962004	protein_coding
GATA5	ENSG00000130700	44.5044	0.909608	1.87854	0.285486	3.18617	0.00144169	0.00967701	protein_coding
KCNH2	ENSG00000055118	49.9025	0.820068	1.76549	0.257664	3.1827	0.00145909	0.00978359	protein_coding
PROC	ENSG00000115718	81.7902	0.636375	1.55442	0.201463	3.15877	0.00158437	0.0104653	protein_coding
ZFPL1	ENSG00000162300	55.498	0.800647	1.74188	0.253894	3.15346	0.00161346	0.0106301	protein_coding
PRRX2	ENSG00000167157	39.2706	0.995938	1.99438	0.316599	3.14574	0.00165666	0.010898	protein_coding
SCARF2	ENSG00000244486	53.1041	0.784918	1.72299	0.250706	3.13083	0.00174311	0.0113563	protein_coding
MAN1C1	ENSG00000117643	32.7887	0.984434	1.97854	0.318099	3.09474	0.00196985	0.0125287	protein_coding
GPR3	ENSG00000181773	34.8871	-0.954636	0.515972	0.308704	-3.0924	0.00198546	0.012603	protein_coding
KLRG2	ENSG00000188883	39.107	0.903884	1.8711	0.29493	3.06474	0.0021786	0.0136338	protein_coding
RTN4RL1	ENSG00000185924	51.5717	0.803175	1.74494	0.262246	3.06268	0.00219363	0.0137078	protein_coding
IFIT1	ENSG00000185745	67.3797	0.66537	1.58598	0.221475	3.00427	0.00266219	0.015998	protein_coding
RASSF4	ENSG00000107551	71.1284	0.689046	1.61222	0.22968	3.00002	0.00269961	0.0161851	protein_coding
B3GALT4	ENSG00000235863	44.4622	0.865759	1.8223	0.289965	2.98573	0.00282899	0.0168118	protein_coding
FAM117A	ENSG00000121104	79.7555	0.600823	1.51658	0.202551	2.96628	0.00301428	0.0176437	protein_coding
CXCL1	ENSG00000163739	232.803	1.74148	3.34377	0.590843	2.94745	0.00320411	0.0185856	protein_coding
MYCBPAP	ENSG00000136449	75.497	0.646982	1.56589	0.219499	2.94754	0.00320316	0.0185856	protein_coding
DEPTOR	ENSG00000155792	70.8296	0.635221	1.55318	0.217178	2.92488	0.00344584	0.019712	protein_coding
SOX2	ENSG00000181449	34.4324	0.921646	1.89427	0.315148	2.92449	0.00345022	0.0197282	protein_coding
AQP11	ENSG00000178301	82.959	0.589402	1.50462	0.204012	2.88905	0.00386408	0.02168	protein_coding
DOC2B	ENSG00000272636	36.4528	0.895723	1.86054	0.313368	2.85837	0.00425818	0.0234832	protein_coding
WNT5B	ENSG00000111186	61.1008	0.701235	1.6259	0.247949	2.82814	0.00468195	0.0253077	protein_coding
ARMCX4	ENSG00000196440	32.525	0.904603	1.87203	0.323068	2.80004	0.00510958	0.0271511	protein_coding
FBXO15	ENSG00000141665	34.6447	0.884034	1.84553	0.315953	2.79799	0.00514217	0.0272455	protein_coding
STOX1	ENSG00000165730	51.6561	0.744595	1.6755	0.266783	2.79101	0.00525439	0.0276803	protein_coding
PSMA2	ENSG00000106588	67.7375	-0.612862	0.653898	0.220248	-2.78261	0.00539244	0.0282916	protein_coding
TNFAIP3	ENSG00000118503	242.033	0.947824	1.92896	0.342117	2.77047	0.00559755	0.0291535	protein_coding
MCF2L	ENSG00000126217	68.0975	0.623088	1.54017	0.225214	2.76664	0.00566365	0.0294381	protein_coding
TIAF1	ENSG00000221995	54.7338	-0.674054	0.626743	0.243847	-2.76425	0.00570544	0.0295736	protein_coding
HIST1H2AG	ENSG00000196787	55.495	0.677631	1.59951	0.245377	2.7616	0.00575197	0.0297499	protein_coding
NSUN7	ENSG00000179299	34.2366	0.892082	1.85585	0.329995	2.70332	0.00686499	0.0342158	protein_coding
MYH3	ENSG00000109063	63.2285	0.60989	1.52614	0.226484	2.69287	0.00708409	0.0351526	protein_coding
SRPX2	ENSG00000102359	73.0569	0.598457	1.5141	0.224238	2.66885	0.00761113	0.0371849	protein_coding
COL20A1	ENSG00000101203	52.6707	0.700892	1.62551	0.26376	2.65731	0.0078768	0.0381494	protein_coding
GOLGA8N	ENSG00000232653	35.8092	0.845602	1.79701	0.323481	2.61407	0.00894714	0.042059	protein_coding
SP9	ENSG00000217236	72.2047	0.598982	1.51465	0.232167	2.57996	0.00988103	0.0452781	protein_coding
PILRA	ENSG00000085514	45.4387	0.71575	1.64234	0.277522	2.57907	0.00990658	0.0453648	protein_coding

## Sheet: 6 hpi vs. 8 hpi
Gene Symbol	Gene Id	Base Mean	Log2 (Fold Change)	Fold Change	Lfc SE	Stat	P Value	FDR	GeneType
TFRC	ENSG00000072274	2535.27	-1.22538	0.427685	0.0715431	-17.1279	9.19689e-66	1.15724e-61	protein_coding
CRY1	ENSG00000008405	469.729	-0.623502	0.649094	0.0948096	-6.57635	4.8213e-11	7.5833e-08	protein_coding
PADI3	ENSG00000142619	274.011	0.710968	1.6369	0.118929	5.97808	2.25788e-09	2.5828e-06	protein_coding
IRAK2	ENSG00000134070	538.736	0.624026	1.54117	0.111709	5.58618	2.32124e-08	1.32764e-05	protein_coding
FCGBP	ENSG00000275395	291.193	0.683511	1.60604	0.123399	5.53904	3.04132e-08	1.66387e-05	protein_coding
CCL2	ENSG00000108691	250.651	0.725272	1.65321	0.175445	4.1339	3.56652e-05	0.00575353	protein_coding
IL3RA	ENSG00000185291	177.544	0.641955	1.56044	0.165652	3.87531	0.000106488	0.0124068	protein_coding
NEXN	ENSG00000162614	100.485	-0.6662	0.630164	0.188094	-3.54185	0.000397326	0.0301178	protein_coding
ANGPTL4	ENSG00000167772	165.111	0.626868	1.54421	0.182111	3.44223	0.000576943	0.0384109	protein_coding
CMTM1	ENSG00000089505	110.624	0.630143	1.54772	0.18411	3.42265	0.000620131	0.0398118	protein_coding
