# Supplementary material for: Time‐resolved mRNA and miRNA expression profiling reveals crucial coregulation of molecular pathways involved in epithelial–pneumococcal interactions
Source: Immunol Cell Biol. 2020 Jul 20;98(9):726–42. doi: 10.1111/imcb.12371 (PMC7586809; doi:10.1111/imcb.12371)
Supplement: Supplementary file 1 [file IMCB-98-726-s001.zip › imcb12371-sup-0002-TableS3.xlsx]

## Sheet: Sheet1
Gene Symbol	GeneID	Cluster
CYP51A1	ENSG00000001630	1
MAP3K14	ENSG00000006062	1
CACNA1G	ENSG00000006283	1
IFRD1	ENSG00000006652	1
GTF2IRD1	ENSG00000006704	1
MATR3	ENSG00000015479	1
CHDH	ENSG00000016391	1
PHLDB1	ENSG00000019144	1
ALX4	ENSG00000052850	1
NNAT	ENSG00000053438	1
RELT	ENSG00000054967	1
TRAM2	ENSG00000065308	1
FSTL3	ENSG00000070404	1
NDST1	ENSG00000070614	1
CXCL2	ENSG00000081041	1
JMJD4	ENSG00000081692	1
COL16A1	ENSG00000084636	1
PITPNM3	ENSG00000091622	1
UNC13D	ENSG00000092929	1
CYP26A1	ENSG00000095596	1
LRP5L	ENSG00000100068	1
SEPT3	ENSG00000100167	1
PSMA6	ENSG00000100902	1
RIMS4	ENSG00000101098	1
SYNDIG1	ENSG00000101463	1
HAS3	ENSG00000103044	1
WISP1	ENSG00000104415	1
TUBB4A	ENSG00000104833	1
SERPINE1	ENSG00000106366	1
TGFBR1	ENSG00000106799	1
RASSF4	ENSG00000107551	1
ZMIZ1	ENSG00000108175	1
ASIC2	ENSG00000108684	1
CCL2	ENSG00000108691	1
CCND1	ENSG00000110092	1
SCNN1A	ENSG00000111319	1
TBC1D30	ENSG00000111490	1
TFEB	ENSG00000112561	1
PCDHB6	ENSG00000113211	1
AMOTL2	ENSG00000114019	1
PFKFB4	ENSG00000114268	1
COL7A1	ENSG00000114270	1
TFCP2L1	ENSG00000115112	1
SLC30A3	ENSG00000115194	1
IFIH1	ENSG00000115267	1
ID2	ENSG00000115738	1
GADD45A	ENSG00000116717	1
ID3	ENSG00000117318	1
MUC5B	ENSG00000117983	1
TNFAIP3	ENSG00000118503	1
TRPM6	ENSG00000119121	1
MOB3B	ENSG00000120162	1
PLCG1	ENSG00000124181	1
SNAI1	ENSG00000124216	1
C3	ENSG00000125730	1
ID1	ENSG00000125968	1
AHDC1	ENSG00000126705	1
SYNGR3	ENSG00000127561	1
LRFN1	ENSG00000128011	1
APOL2	ENSG00000128335	1
HOXD10	ENSG00000128710	1
CALML4	ENSG00000129007	1
EGLN3	ENSG00000129521	1
TRAF3	ENSG00000131323	1
KREMEN2	ENSG00000131650	1
TNS4	ENSG00000131746	1
GCH1	ENSG00000131979	1
MTSS1L	ENSG00000132613	1
HSPA12B	ENSG00000132622	1
NXT1	ENSG00000132661	1
TEX15	ENSG00000133863	1
IRAK2	ENSG00000134070	1
SYT6	ENSG00000134207	1
NAV1	ENSG00000134369	1
GARNL3	ENSG00000136895	1
IL18BP	ENSG00000137496	1
EMILIN1	ENSG00000138080	1
FAM222A	ENSG00000139438	1
GATA6	ENSG00000141448	1
SLC16A3	ENSG00000141526	1
SIK1	ENSG00000142178	1
CGN	ENSG00000143375	1
KCNH1	ENSG00000143473	1
OSR1	ENSG00000143867	1
RHOB	ENSG00000143878	1
CSRNP1	ENSG00000144655	1
NFKBIZ	ENSG00000144802	1
UCN2	ENSG00000145040	1
EAF2	ENSG00000145088	1
NFKBIE	ENSG00000146232	1
NAPRT	ENSG00000147813	1
ANKRD1	ENSG00000148677	1
ADM	ENSG00000148926	1
JPH2	ENSG00000149596	1
PRSS53	ENSG00000151006	1
ZNF827	ENSG00000151612	1
SRSF12	ENSG00000154548	1
PPARGC1B	ENSG00000155846	1
ETS2	ENSG00000157557	1
NBEAL2	ENSG00000160796	1
EIF4A1	ENSG00000161960	1
CCDC78	ENSG00000162004	1
AK4	ENSG00000162433	1
ZC3H12A	ENSG00000163874	1
TERT	ENSG00000164362	1
KCNK5	ENSG00000164626	1
WNK2	ENSG00000165238	1
SLC16A9	ENSG00000165449	1
FAM69B	ENSG00000165716	1
GYLTL1B	ENSG00000165905	1
LMO1	ENSG00000166407	1
ELFN2	ENSG00000166897	1
ZNF668	ENSG00000167394	1
ANGPTL4	ENSG00000167772	1
CASKIN1	ENSG00000167971	1
MFSD2A	ENSG00000168389	1
ATOH8	ENSG00000168874	1
NPR1	ENSG00000169418	1
CXCL8	ENSG00000169429	1
PLEKHA2	ENSG00000169499	1
WNT10B	ENSG00000169884	1
ZNF35	ENSG00000169981	1
KCNAB3	ENSG00000170049	1
LRRN2	ENSG00000170382	1
SLC30A1	ENSG00000170385	1
ZNF296	ENSG00000170684	1
CHST11	ENSG00000171310	1
CHD7	ENSG00000171316	1
APLN	ENSG00000171388	1
SLFNL1	ENSG00000171790	1
ADRA1D	ENSG00000171873	1
NIPAL4	ENSG00000172548	1
RASGRP1	ENSG00000172575	1
GXYLT2	ENSG00000172986	1
SPTBN2	ENSG00000173898	1
GCSAM	ENSG00000174500	1
BRSK2	ENSG00000174672	1
CHST2	ENSG00000175040	1
P2RY2	ENSG00000175591	1
TOMM5	ENSG00000175768	1
SPHK1	ENSG00000176170	1
B3GNT5	ENSG00000176597	1
C8orf59	ENSG00000176731	1
CDK5R1	ENSG00000176749	1
METRNL	ENSG00000176845	1
GRIN1	ENSG00000176884	1
JUN	ENSG00000177606	1
CRACR2B	ENSG00000177685	1
BEND3	ENSG00000178409	1
ZHX2	ENSG00000178764	1
RRS1	ENSG00000179041	1
PER1	ENSG00000179094	1
PLD6	ENSG00000179598	1
WDR97	ENSG00000179698	1
C3orf80	ENSG00000180044	1
YOD1	ENSG00000180667	1
OXTR	ENSG00000180914	1
SYNM	ENSG00000182253	1
ARSI	ENSG00000183876	1
SRPK3	ENSG00000184343	1
SOCS3	ENSG00000184557	1
JAG2	ENSG00000184916	1
WT1	ENSG00000184937	1
ANO9	ENSG00000185101	1
GP1BA	ENSG00000185245	1
RTN4RL1	ENSG00000185924	1
FSCN2	ENSG00000186765	1
NCR3LG1	ENSG00000188211	1
C15orf52	ENSG00000188549	1
PAQR9	ENSG00000188582	1
FZD9	ENSG00000188763	1
SP6	ENSG00000189120	1
ZNF124	ENSG00000196418	1
ARID5A	ENSG00000196843	1
UAP1L1	ENSG00000197355	1
SSPO	ENSG00000197558	1
EME2	ENSG00000197774	1
SLC34A3	ENSG00000198569	1
PLXNB3	ENSG00000198753	1
CHML	ENSG00000203668	1
AGAP6	ENSG00000204149	1
SYT15	ENSG00000204176	1
LAYN	ENSG00000204381	1
VWA7	ENSG00000204396	1
MROH6	ENSG00000204839	1
C15orf59	ENSG00000205363	1
CCDC85C	ENSG00000205476	1
DIO2	ENSG00000211448	1
KLHL23	ENSG00000213160	1
LCAT	ENSG00000213398	1
SH3D21	ENSG00000214193	1
RNF224	ENSG00000233198	1
MCIDAS	ENSG00000234602	1
LY6G5B	ENSG00000240053	1
RPL36A	ENSG00000241343	1
RBM12	ENSG00000244462	1
ANXA8	ENSG00000265190	1
RASSF5	ENSG00000266094	1
FAM156A	ENSG00000268350	1
NCBP2-AS2	ENSG00000270170	1
F8A3	ENSG00000277150	1
CTC-281F24.5	ENSG00000282936	1
PALM3	ENSG00000187867	2
TP63	ENSG00000073282	2
INSR	ENSG00000171105	2
PLA2G6	ENSG00000184381	2
SLC52A1	ENSG00000132517	2
GATA3	ENSG00000107485	2
ABCA1	ENSG00000165029	2
ABCG1	ENSG00000160179	2
ABHD8	ENSG00000127220	2
ACBD7	ENSG00000176244	2
ACSM3	ENSG00000005187	2
ADAMTS10	ENSG00000142303	2
ADD3	ENSG00000148700	2
ADGRB1	ENSG00000181790	2
AGFG2	ENSG00000106351	2
AKR1C4	ENSG00000198610	2
ALPK1	ENSG00000073331	2
ANXA10	ENSG00000109511	2
APLF	ENSG00000169621	2
AR	ENSG00000169083	2
ARHGAP4	ENSG00000089820	2
ARHGEF39	ENSG00000137135	2
ARHGEF5	ENSG00000050327	2
ARL6IP1	ENSG00000170540	2
ATG2A	ENSG00000110046	2
ATP8B3	ENSG00000130270	2
AURKA	ENSG00000087586	2
B3GALT4	ENSG00000235863	2
BAIAP3	ENSG00000007516	2
BDKRB2	ENSG00000168398	2
BMP4	ENSG00000125378	2
BTC	ENSG00000174808	2
C14orf93	ENSG00000100802	2
C1orf116	ENSG00000182795	2
C1orf61	ENSG00000125462	2
CACNG6	ENSG00000130433	2
CAMSAP3	ENSG00000076826	2
CARD8	ENSG00000105483	2
CASP4	ENSG00000196954	2
CASP9	ENSG00000132906	2
CBY1	ENSG00000100211	2
CCDC184	ENSG00000177875	2
CDAN1	ENSG00000140326	2
CDC25C	ENSG00000158402	2
CDCA3	ENSG00000111665	2
CDK2AP2	ENSG00000167797	2
CDKN2D	ENSG00000129355	2
CERKL	ENSG00000188452	2
CIT	ENSG00000122966	2
COL4A3	ENSG00000169031	2
CREB3L4	ENSG00000143578	2
CXCL3	ENSG00000163734	2
CYP2S1	ENSG00000167600	2
DAPK1	ENSG00000196730	2
DEPDC1	ENSG00000024526	2
DEPTOR	ENSG00000155792	2
DISP1	ENSG00000154309	2
DNAJB1	ENSG00000132002	2
DNMT3A	ENSG00000119772	2
EDA2R	ENSG00000131080	2
EFCAB12	ENSG00000172771	2
EFNA4	ENSG00000243364	2
FAM110A	ENSG00000125898	2
FAM110C	ENSG00000184731	2
FAM117A	ENSG00000121104	2
FAM134B	ENSG00000154153	2
FAM50B	ENSG00000145945	2
FAM64A	ENSG00000129195	2
FAM83D	ENSG00000101447	2
FANK1	ENSG00000203780	2
FBXO15	ENSG00000141665	2
FBXW10	ENSG00000171931	2
FLRT2	ENSG00000185070	2
FOXD4L1	ENSG00000184492	2
FOXN3	ENSG00000053254	2
FUZ	ENSG00000010361	2
G2E3	ENSG00000092140	2
GABPB2	ENSG00000143458	2
GAL3ST2	ENSG00000154252	2
GATSL2	ENSG00000274070	2
GBGT1	ENSG00000148288	2
GDPD5	ENSG00000158555	2
GLUL	ENSG00000135821	2
GNG11	ENSG00000127920	2
GSAP	ENSG00000186088	2
GSDMB	ENSG00000073605	2
GTF2IRD2	ENSG00000196275	2
GTF2IRD2B	ENSG00000174428	2
GTSE1	ENSG00000075218	2
HHLA3	ENSG00000197568	2
HIC1	ENSG00000177374	2
HIST1H2AG	ENSG00000196787	2
HMGB3	ENSG00000029993	2
HMOX1	ENSG00000100292	2
HOXB3	ENSG00000120093	2
HSPA1A	ENSG00000204389	2
HSPA1B	ENSG00000204388	2
ICA1	ENSG00000003147	2
IFT140	ENSG00000187535	2
IL17RD	ENSG00000144730	2
INSIG1	ENSG00000186480	2
IQCD	ENSG00000166578	2
IQGAP3	ENSG00000183856	2
ITGA4	ENSG00000115232	2
ITGB4	ENSG00000132470	2
JUP	ENSG00000173801	2
KIF13B	ENSG00000197892	2
KIF20A	ENSG00000112984	2
KIF27	ENSG00000165115	2
KLC4	ENSG00000137171	2
KLHL3	ENSG00000146021	2
KNDC1	ENSG00000171798	2
LARGE	ENSG00000133424	2
LENG9	ENSG00000275183	2
LEPR	ENSG00000116678	2
LIPE	ENSG00000079435	2
LRRC37A3	ENSG00000176809	2
LRRC75B	ENSG00000178026	2
LXN	ENSG00000079257	2
LZTFL1	ENSG00000163818	2
MAST4	ENSG00000069020	2
MCF2L	ENSG00000126217	2
MEIOB	ENSG00000162039	2
MFNG	ENSG00000100060	2
MGAM	ENSG00000257335	2
MGAT4A	ENSG00000071073	2
MKNK2	ENSG00000099875	2
MOB3A	ENSG00000172081	2
MRAP2	ENSG00000135324	2
MXD3	ENSG00000213347	2
MYCBPAP	ENSG00000136449	2
MYOCD	ENSG00000141052	2
NAIF1	ENSG00000171169	2
NAPSA	ENSG00000131400	2
NECAB2	ENSG00000103154	2
NEURL1B	ENSG00000214357	2
NHSL2	ENSG00000204131	2
NLRX1	ENSG00000160703	2
NPBWR1	ENSG00000183729	2
NXNL2	ENSG00000130045	2
OPRL1	ENSG00000125510	2
PAQR8	ENSG00000170915	2
PCLO	ENSG00000186472	2
PDK2	ENSG00000005882	2
PHLDB3	ENSG00000176531	2
PIF1	ENSG00000140451	2
PINK1	ENSG00000158828	2
PITPNC1	ENSG00000154217	2
PLCB1	ENSG00000182621	2
PLIN4	ENSG00000167676	2
PNPLA2	ENSG00000177666	2
POF1B	ENSG00000124429	2
POLN	ENSG00000130997	2
PPP1R3F	ENSG00000049769	2
PPP2R5B	ENSG00000068971	2
PRICKLE4	ENSG00000278224	2
PRR15	ENSG00000176532	2
PRR26	ENSG00000180525	2
PRR5L	ENSG00000135362	2
PRSS16	ENSG00000112812	2
PTK2B	ENSG00000120899	2
PTPRE	ENSG00000132334	2
PTTG1	ENSG00000164611	2
QRICH2	ENSG00000129646	2
RAB37	ENSG00000172794	2
RALGAPA2	ENSG00000188559	2
RASSF6	ENSG00000169435	2
RB1CC1	ENSG00000023287	2
REPS2	ENSG00000169891	2
RP11-347C12.3	ENSG00000258130	2
RP11-511P7.5	ENSG00000283013	2
SALL4	ENSG00000101115	2
SEMA6C	ENSG00000143434	2
SERPINF2	ENSG00000167711	2
SERTAD3	ENSG00000167565	2
SGOL2	ENSG00000163535	2
SLC43A1	ENSG00000149150	2
SPA17	ENSG00000064199	2
SPAG5	ENSG00000076382	2
SPATA6L	ENSG00000106686	2
SPDEF	ENSG00000124664	2
SRGAP2	ENSG00000266028	2
ST3GAL3	ENSG00000126091	2
STARD8	ENSG00000130052	2
STAT2	ENSG00000170581	2
STK38	ENSG00000112079	2
SWT1	ENSG00000116668	2
TCAP	ENSG00000173991	2
THSD7A	ENSG00000005108	2
TLR1	ENSG00000174125	2
TMEM187	ENSG00000177854	2
TNFAIP8L1	ENSG00000185361	2
TNFSF12	ENSG00000239697	2
TNFSF15	ENSG00000181634	2
TP53	ENSG00000141510	2
TRANK1	ENSG00000168016	2
TRIML2	ENSG00000179046	2
TROAP	ENSG00000135451	2
TSNARE1	ENSG00000171045	2
TXNDC5	ENSG00000239264	2
VIPAS39	ENSG00000151445	2
VPS37D	ENSG00000176428	2
VSX1	ENSG00000100987	2
WBSCR27	ENSG00000165171	2
WDTC1	ENSG00000142784	2
ZCWPW1	ENSG00000078487	2
ZFHX2	ENSG00000136367	2
ZFP36L2	ENSG00000152518	2
ZNF747	ENSG00000169955	2
ZNF775	ENSG00000196456	2
ZSCAN30	ENSG00000186814	2
ZSWIM5	ENSG00000162415	2
TRIM31	ENSG00000204616	2
ABCE1	ENSG00000164163	3
ADAMTS9	ENSG00000163638	3
ADAT2	ENSG00000189007	3
AHRR	ENSG00000063438	3
ALDH1A3	ENSG00000184254	3
ALKBH8	ENSG00000137760	3
ALOXE3	ENSG00000179148	3
AMER1	ENSG00000184675	3
ANO7	ENSG00000146205	3
AOX1	ENSG00000138356	3
AREG	ENSG00000109321	3
ARID5B	ENSG00000150347	3
ARL5B	ENSG00000165997	3
ARRDC3	ENSG00000113369	3
ATF3	ENSG00000162772	3
ATP10A	ENSG00000206190	3
BCAT1	ENSG00000060982	3
BIRC3	ENSG00000023445	3
BMF	ENSG00000104081	3
BMPER	ENSG00000164619	3
C5AR2	ENSG00000134830	3
C6orf141	ENSG00000197261	3
CA9	ENSG00000107159	3
CACNA1D	ENSG00000157388	3
CCBE1	ENSG00000183287	3
CCDC85B	ENSG00000175602	3
CCDC86	ENSG00000110104	3
CCNE1	ENSG00000105173	3
CCNE2	ENSG00000175305	3
CD3EAP	ENSG00000117877	3
CDC25A	ENSG00000164045	3
CDCP1	ENSG00000163814	3
CDKL1	ENSG00000100490	3
CDKL5	ENSG00000008086	3
CEP85L	ENSG00000111860	3
CHAC2	ENSG00000143942	3
CHD5	ENSG00000116254	3
CIDEC	ENSG00000187288	3
CLUH	ENSG00000132361	3
COL12A1	ENSG00000111799	3
COL4A1	ENSG00000187498	3
CORO1C	ENSG00000110880	3
CORO7	ENSG00000262246	3
CPA4	ENSG00000128510	3
CPM	ENSG00000135678	3
CRISPLD2	ENSG00000103196	3
CRY1	ENSG00000008405	3
CRY2	ENSG00000121671	3
CTGF	ENSG00000118523	3
CTPS1	ENSG00000171793	3
CYP1A1	ENSG00000140465	3
CYP1B1	ENSG00000138061	3
CYP27B1	ENSG00000111012	3
DBP	ENSG00000105516	3
DCAF16	ENSG00000163257	3
DGKD	ENSG00000077044	3
DHODH	ENSG00000102967	3
DKK1	ENSG00000107984	3
DPF1	ENSG00000011332	3
DUSP7	ENSG00000164086	3
E2F1	ENSG00000101412	3
E2F2	ENSG00000007968	3
EEF1D	ENSG00000104529	3
EFEMP1	ENSG00000115380	3
EFHD1	ENSG00000115468	3
EFHD2	ENSG00000142634	3
EFNB2	ENSG00000125266	3
EFR3B	ENSG00000084710	3
EGR1	ENSG00000120738	3
EHD4	ENSG00000103966	3
EIF5A2	ENSG00000163577	3
EMG1	ENSG00000126749	3
ENDOD1	ENSG00000149218	3
EPAS1	ENSG00000116016	3
EPHA5	ENSG00000145242	3
EPHB2	ENSG00000133216	3
EREG	ENSG00000124882	3
ERRFI1	ENSG00000116285	3
ETS1	ENSG00000134954	3
FA2H	ENSG00000103089	3
FAM131C	ENSG00000185519	3
FAM196A	ENSG00000188916	3
FARSB	ENSG00000116120	3
FAT4	ENSG00000196159	3
FGF2	ENSG00000138685	3
FJX1	ENSG00000179431	3
FKBP14	ENSG00000106080	3
FKBP5	ENSG00000096060	3
FLRT1	ENSG00000126500	3
FOSL1	ENSG00000175592	3
FOXQ1	ENSG00000164379	3
FUS	ENSG00000089280	3
GABRA5	ENSG00000186297	3
GALNT18	ENSG00000110328	3
GLMN	ENSG00000174842	3
GNAI1	ENSG00000127955	3
GNG13	ENSG00000127588	3
GPAT3	ENSG00000138678	3
GPATCH4	ENSG00000160818	3
GPR3	ENSG00000181773	3
GPR75	ENSG00000119737	3
GREM1	ENSG00000166923	3
GRIN2B	ENSG00000273079	3
HAUS7	ENSG00000213397	3
HBEGF	ENSG00000113070	3
HEG1	ENSG00000173706	3
HERC3	ENSG00000138641	3
HES4	ENSG00000188290	3
HIPK2	ENSG00000064393	3
HIVEP2	ENSG00000010818	3
HK1	ENSG00000156515	3
HLF	ENSG00000108924	3
HMGA2	ENSG00000149948	3
HOMER1	ENSG00000152413	3
HPDL	ENSG00000186603	3
HRH1	ENSG00000196639	3
IL1RAP	ENSG00000196083	3
IL34	ENSG00000157368	3
IL6R	ENSG00000160712	3
ITGAM	ENSG00000169896	3
ITPRIP	ENSG00000148841	3
JAG1	ENSG00000101384	3
KCNQ5	ENSG00000185760	3
KCTD12	ENSG00000178695	3
KIAA1644	ENSG00000138944	3
KIAA1919	ENSG00000173214	3
KLF4	ENSG00000136826	3
KLF5	ENSG00000102554	3
KLF9	ENSG00000119138	3
LAMC2	ENSG00000058085	3
LAT2	ENSG00000086730	3
LHFP	ENSG00000183722	3
LRIG3	ENSG00000139263	3
MAMLD1	ENSG00000013619	3
MAP2K3	ENSG00000034152	3
MARS2	ENSG00000247626	3
MB21D2	ENSG00000180611	3
MCM10	ENSG00000065328	3
MCM6	ENSG00000076003	3
METTL10	ENSG00000203791	3
MICAL2	ENSG00000133816	3
MLLT11	ENSG00000213190	3
MTHFD2	ENSG00000065911	3
MXRA8	ENSG00000162576	3
N4BP3	ENSG00000145911	3
NCEH1	ENSG00000144959	3
NDUFV2	ENSG00000178127	3
NEK6	ENSG00000119408	3
NEXN	ENSG00000162614	3
NFE2L2	ENSG00000116044	3
NFE2L3	ENSG00000050344	3
NFKB2	ENSG00000077150	3
NIP7	ENSG00000132603	3
NOCT	ENSG00000151014	3
NOLC1	ENSG00000166197	3
NOP16	ENSG00000048162	3
NPTX1	ENSG00000171246	3
NR1D2	ENSG00000174738	3
NR4A1	ENSG00000123358	3
NR4A3	ENSG00000119508	3
NRG4	ENSG00000169752	3
NUDT11	ENSG00000196368	3
ODC1	ENSG00000115758	3
OGFRL1	ENSG00000119900	3
OPN1SW	ENSG00000128617	3
ORC1	ENSG00000085840	3
OSGIN1	ENSG00000140961	3
PAK1IP1	ENSG00000111845	3
PCSK5	ENSG00000099139	3
PDK1	ENSG00000152256	3
PDSS1	ENSG00000148459	3
PER2	ENSG00000132326	3
PER3	ENSG00000049246	3
PIGW	ENSG00000277161	3
PLCH2	ENSG00000149527	3
PMM2	ENSG00000140650	3
PNO1	ENSG00000115946	3
POLR3G	ENSG00000113356	3
POP1	ENSG00000104356	3
PPAN	ENSG00000130810	3
PPAT	ENSG00000128059	3
PPFIA4	ENSG00000143847	3
PPIF	ENSG00000108179	3
PPP1R15A	ENSG00000087074	3
PPRC1	ENSG00000148840	3
PRR22	ENSG00000212123	3
PSMA2	ENSG00000106588	3
PSMD9	ENSG00000110801	3
PSPC1	ENSG00000121390	3
PTGS2	ENSG00000073756	3
PUM3	ENSG00000080608	3
PUS3	ENSG00000110060	3
PUS7	ENSG00000091127	3
PYCRL	ENSG00000104524	3
RAD18	ENSG00000070950	3
RAPGEFL1	ENSG00000108352	3
RBM14	ENSG00000239306	3
RELB	ENSG00000104856	3
RFX2	ENSG00000087903	3
RGS2	ENSG00000116741	3
RIN1	ENSG00000174791	3
RNF138	ENSG00000134758	3
RNF39	ENSG00000204618	3
RRP15	ENSG00000067533	3
RTEL1-TNFRSF6B	ENSG00000026036	3
RUNX2	ENSG00000124813	3
SAMD4A	ENSG00000020577	3
SDC4	ENSG00000124145	3
SESN2	ENSG00000130766	3
SFMBT2	ENSG00000198879	3
SFXN1	ENSG00000164466	3
SH2D5	ENSG00000189410	3
SIM2	ENSG00000159263	3
SIPA1L2	ENSG00000116991	3
SLC16A6	ENSG00000108932	3
SLC25A22	ENSG00000177542	3
SLC25A32	ENSG00000164933	3
SLC26A1	ENSG00000145217	3
SLC26A2	ENSG00000155850	3
SLC5A3	ENSG00000198743	3
SLC7A2	ENSG00000003989	3
SLC7A5	ENSG00000103257	3
SLC7A6	ENSG00000103064	3
SMOX	ENSG00000088826	3
SPARC	ENSG00000113140	3
SPNS2	ENSG00000183018	3
SPRY4	ENSG00000187678	3
ST3GAL1	ENSG00000008513	3
STC1	ENSG00000159167	3
STC2	ENSG00000113739	3
STX11	ENSG00000135604	3
TAF4B	ENSG00000141384	3
TBC1D8	ENSG00000204634	3
TEF	ENSG00000167074	3
TFRC	ENSG00000072274	3
TGFA	ENSG00000163235	3
TGM2	ENSG00000198959	3
TIMM23B	ENSG00000204152	3
TIPARP	ENSG00000163659	3
TIPIN	ENSG00000075131	3
TLE4	ENSG00000106829	3
TMEM120B	ENSG00000188735	3
TMEM132A	ENSG00000006118	3
TMEM133	ENSG00000170647	3
TMEM158	ENSG00000249992	3
TMEM55A	ENSG00000155099	3
TMPPE	ENSG00000188167	3
TNFAIP8L3	ENSG00000183578	3
TNFRSF12A	ENSG00000006327	3
TNFRSF13C	ENSG00000159958	3
TNFRSF19	ENSG00000127863	3
TNFRSF21	ENSG00000146072	3
TNFRSF9	ENSG00000049249	3
TNIK	ENSG00000154310	3
TOMM40	ENSG00000130204	3
TPRA1	ENSG00000163870	3
TRABD2A	ENSG00000186854	3
TRIM29	ENSG00000137699	3
TRMT61A	ENSG00000166166	3
TTYH2	ENSG00000141540	3
TUBA4A	ENSG00000127824	3
TUBB2A	ENSG00000137267	3
UBE2E2	ENSG00000182247	3
UGCG	ENSG00000148154	3
UNG	ENSG00000076248	3
URB2	ENSG00000135763	3
USP37	ENSG00000135913	3
VDR	ENSG00000111424	3
VGF	ENSG00000128564	3
VIPR1	ENSG00000114812	3
VRK1	ENSG00000100749	3
VSTM2L	ENSG00000132821	3
WDR4	ENSG00000160193	3
XDH	ENSG00000158125	3
ZFP69B	ENSG00000187801	3
ZHX3	ENSG00000174306	3
ZNF215	ENSG00000149054	3
ZNF367	ENSG00000165244	3
ZNF460	ENSG00000197714	3
ZNF587B	ENSG00000269343	3
ADAMTS13	ENSG00000160323	4
ADPRH	ENSG00000144843	4
ADSSL1	ENSG00000185100	4
AIFM3	ENSG00000183773	4
AMT	ENSG00000145020	4
ANK1	ENSG00000029534	4
AQP11	ENSG00000178301	4
ARAP3	ENSG00000120318	4
ARHGEF4	ENSG00000136002	4
ARHGEF40	ENSG00000165801	4
ARMCX4	ENSG00000196440	4
ARVCF	ENSG00000099889	4
BAAT	ENSG00000136881	4
BAHCC1	ENSG00000266074	4
BCAS1	ENSG00000064787	4
BCL11B	ENSG00000127152	4
BCL3	ENSG00000069399	4
BCORL1	ENSG00000085185	4
BHLHE40	ENSG00000134107	4
BRICD5	ENSG00000182685	4
BTBD19	ENSG00000222009	4
C10orf54	ENSG00000107738	4
C19orf66	ENSG00000130813	4
C1QTNF6	ENSG00000133466	4
CAMK2A	ENSG00000070808	4
CAND2	ENSG00000144712	4
CCDC136	ENSG00000128596	4
CCNDBP1	ENSG00000166946	4
CD70	ENSG00000125726	4
CDH1	ENSG00000039068	4
CEBPB	ENSG00000172216	4
CEBPD	ENSG00000221869	4
CH507-42P11.8	ENSG00000275993	4
CLDN3	ENSG00000165215	4
CLDN4	ENSG00000189143	4
CMTM1	ENSG00000089505	4
CNR1	ENSG00000118432	4
COL20A1	ENSG00000101203	4
CPT1C	ENSG00000169169	4
CRB3	ENSG00000130545	4
CRELD1	ENSG00000163703	4
CSF1	ENSG00000184371	4
CTB-55O6.8	ENSG00000141854	4
CTSO	ENSG00000256043	4
CXCL1	ENSG00000163739	4
CXXC5	ENSG00000171604	4
CYS1	ENSG00000205795	4
DLG3	ENSG00000082458	4
DMBX1	ENSG00000197587	4
DNAAF3	ENSG00000167646	4
DNAH10OS	ENSG00000250091	4
DNHD1	ENSG00000179532	4
DOC2A	ENSG00000149927	4
DOC2B	ENSG00000272636	4
DOPEY2	ENSG00000142197	4
DTX2	ENSG00000091073	4
DUSP19	ENSG00000162999	4
EDN2	ENSG00000127129	4
EFNA1	ENSG00000169242	4
EN1	ENSG00000163064	4
EPHA2	ENSG00000142627	4
EPHB6	ENSG00000106123	4
EPOR	ENSG00000187266	4
ERBB3	ENSG00000065361	4
EVA1B	ENSG00000142694	4
EXOC3L4	ENSG00000205436	4
FAM167A	ENSG00000154319	4
FAM43A	ENSG00000185112	4
FASN	ENSG00000169710	4
FBXO27	ENSG00000161243	4
FCGBP	ENSG00000275395	4
FERMT3	ENSG00000149781	4
FGFBP1	ENSG00000137440	4
FLG	ENSG00000143631	4
FMO5	ENSG00000131781	4
FN3K	ENSG00000167363	4
FZD2	ENSG00000180340	4
G0S2	ENSG00000123689	4
GATA2	ENSG00000179348	4
GATA5	ENSG00000130700	4
GNB1L	ENSG00000185838	4
GNB3	ENSG00000111664	4
GOLGA8N	ENSG00000232653	4
GPR162	ENSG00000250510	4
GRIN2C	ENSG00000161509	4
HAP1	ENSG00000173805	4
HELZ2	ENSG00000130589	4
HEMK1	ENSG00000114735	4
HES7	ENSG00000179111	4
HILPDA	ENSG00000135245	4
HIST1H2AC	ENSG00000180573	4
HIST1H3H	ENSG00000278828	4
HOXB2	ENSG00000173917	4
HOXB5	ENSG00000120075	4
HOXB8	ENSG00000120068	4
HOXC13	ENSG00000123364	4
HTRA3	ENSG00000170801	4
IER5L	ENSG00000188483	4
IFFO2	ENSG00000169991	4
IFIT1	ENSG00000185745	4
IGSF10	ENSG00000152580	4
IL11	ENSG00000095752	4
IL3RA	ENSG00000185291	4
ISLR	ENSG00000129009	4
ITGAX	ENSG00000140678	4
JUNB	ENSG00000171223	4
KCNH2	ENSG00000055118	4
KCNJ11	ENSG00000187486	4
KCNK3	ENSG00000171303	4
KIF12	ENSG00000136883	4
KIF1A	ENSG00000130294	4
KLF10	ENSG00000155090	4
KLHDC7A	ENSG00000179023	4
KLRG2	ENSG00000188883	4
KSR1	ENSG00000141068	4
LAG3	ENSG00000089692	4
LAMA4	ENSG00000112769	4
LBHD1	ENSG00000162194	4
LCN2	ENSG00000148346	4
LGR6	ENSG00000133067	4
LMTK3	ENSG00000142235	4
LPIN1	ENSG00000134324	4
LRRC16B	ENSG00000186648	4
LRRC4B	ENSG00000131409	4
MAN1C1	ENSG00000117643	4
MAP3K8	ENSG00000107968	4
MAP6	ENSG00000171533	4
MLXIPL	ENSG00000009950	4
MVD	ENSG00000167508	4
MVK	ENSG00000110921	4
MYH3	ENSG00000109063	4
NANOS1	ENSG00000188613	4
NEK11	ENSG00000114670	4
NFKBIA	ENSG00000100906	4
NKD2	ENSG00000145506	4
NOS1	ENSG00000089250	4
NRG2	ENSG00000158458	4
NRP2	ENSG00000118257	4
NSUN7	ENSG00000179299	4
NUAK2	ENSG00000163545	4
NYAP1	ENSG00000166924	4
NYNRIN	ENSG00000205978	4
OMA1	ENSG00000162600	4
PADI3	ENSG00000142619	4
PARD6A	ENSG00000102981	4
PCOLCE	ENSG00000106333	4
PCSK4	ENSG00000115257	4
PCSK9	ENSG00000169174	4
PDE7B	ENSG00000171408	4
PDGFB	ENSG00000100311	4
PELI1	ENSG00000197329	4
PEX6	ENSG00000124587	4
PHACTR1	ENSG00000112137	4
PHEX	ENSG00000102174	4
PILRA	ENSG00000085514	4
PITPNM1	ENSG00000110697	4
PITX2	ENSG00000164093	4
PLB1	ENSG00000163803	4
PLCH1	ENSG00000114805	4
PLCXD3	ENSG00000182836	4
PLEKHF1	ENSG00000166289	4
PNPLA3	ENSG00000100344	4
PNPLA7	ENSG00000130653	4
PPL	ENSG00000118898	4
PPP1R3G	ENSG00000219607	4
PRICKLE2	ENSG00000163637	4
PROC	ENSG00000115718	4
PRR36	ENSG00000183248	4
PRRX2	ENSG00000167157	4
PRSS27	ENSG00000172382	4
PSPN	ENSG00000125650	4
PTP4A3	ENSG00000184489	4
RARRES1	ENSG00000118849	4
RGL1	ENSG00000143344	4
RHBDL1	ENSG00000103269	4
RLTPR	ENSG00000159753	4
RND1	ENSG00000172602	4
RNF208	ENSG00000212864	4
RNF213	ENSG00000173821	4
RNF43	ENSG00000108375	4
SALL2	ENSG00000165821	4
SAMD11	ENSG00000187634	4
SAPCD2	ENSG00000186193	4
SBK3	ENSG00000231274	4
SCARF2	ENSG00000244486	4
SCD	ENSG00000099194	4
SCNN1D	ENSG00000162572	4
SCX	ENSG00000260428	4
SEC31B	ENSG00000075826	4
SFRP4	ENSG00000106483	4
SH2B2	ENSG00000160999	4
SH3PXD2A	ENSG00000107957	4
SIPA1	ENSG00000213445	4
SLC12A8	ENSG00000221955	4
SLC29A3	ENSG00000198246	4
SLC4A8	ENSG00000050438	4
SMTN	ENSG00000183963	4
SOX2	ENSG00000181449	4
SOX9	ENSG00000125398	4
SP9	ENSG00000217236	4
SPEG	ENSG00000072195	4
SPTBN4	ENSG00000160460	4
SRCIN1	ENSG00000277363	4
SREBF1	ENSG00000072310	4
SRPX2	ENSG00000102359	4
SRRM3	ENSG00000177679	4
STARD4	ENSG00000164211	4
STOX1	ENSG00000165730	4
SYNGAP1	ENSG00000197283	4
SYNPO	ENSG00000171992	4
SYT11	ENSG00000132718	4
SYTL4	ENSG00000102362	4
TBCK	ENSG00000145348	4
TDRKH	ENSG00000182134	4
TET1	ENSG00000138336	4
THBD	ENSG00000178726	4
TJP3	ENSG00000105289	4
TMCO4	ENSG00000162542	4
TMEM37	ENSG00000171227	4
TMEM59L	ENSG00000105696	4
TNFSF9	ENSG00000125657	4
TNXB	ENSG00000168477	4
TRAF1	ENSG00000056558	4
TRIM46	ENSG00000163462	4
TTC39A	ENSG00000085831	4
TTC6	ENSG00000139865	4
TTLL1	ENSG00000100271	4
UNC5C	ENSG00000182168	4
WNT5B	ENSG00000111186	4
YBX2	ENSG00000006047	4
ZFP92	ENSG00000189420	4
ZFPL1	ENSG00000162300	4
ZMAT3	ENSG00000172667	4
ZNF467	ENSG00000181444	4
ZNF703	ENSG00000183779	4
AADAC	ENSG00000114771	5
ACRC	ENSG00000147174	5
ACVR2B	ENSG00000114739	5
ADM2	ENSG00000128165	5
AKR1C3	ENSG00000196139	5
ANK3	ENSG00000151150	5
ANKRA2	ENSG00000164331	5
ANKRD33B	ENSG00000164236	5
ANKZF1	ENSG00000163516	5
ARHGEF28	ENSG00000214944	5
ATXN3	ENSG00000066427	5
BANP	ENSG00000172530	5
BBC3	ENSG00000105327	5
BBS12	ENSG00000181004	5
BCL6	ENSG00000113916	5
BORCS6	ENSG00000196544	5
BRD8	ENSG00000112983	5
BTG1	ENSG00000133639	5
C14orf28	ENSG00000179476	5
CACNG8	ENSG00000142408	5
CCDC122	ENSG00000151773	5
CCDC28A	ENSG00000024862	5
CCNG2	ENSG00000138764	5
CCT6B	ENSG00000132141	5
CD55	ENSG00000196352	5
CDH6	ENSG00000113361	5
CDKN1B	ENSG00000111276	5
CDRT1	ENSG00000241322	5
CEP44	ENSG00000164118	5
CFAP69	ENSG00000105792	5
CHAC1	ENSG00000128965	5
CREBRF	ENSG00000164463	5
CRIPT	ENSG00000119878	5
CTDSP2	ENSG00000175215	5
CTH	ENSG00000116761	5
CYP2W1	ENSG00000073067	5
DDIT3	ENSG00000175197	5
DEDD2	ENSG00000160570	5
DET1	ENSG00000140543	5
DNAH10	ENSG00000197653	5
DNAJB4	ENSG00000162616	5
DUSP10	ENSG00000143507	5
DUSP5	ENSG00000138166	5
DUSP6	ENSG00000139318	5
DYRK1B	ENSG00000105204	5
ELAC1	ENSG00000141642	5
EMP1	ENSG00000134531	5
ERCC6	ENSG00000225830	5
FAM122C	ENSG00000156500	5
FAM134C	ENSG00000141699	5
FAM167B	ENSG00000183615	5
FAM214A	ENSG00000047346	5
FAM72A	ENSG00000196550	5
FAM72C	ENSG00000263513	5
FAM72D	ENSG00000215784	5
FBXL20	ENSG00000108306	5
FBXO32	ENSG00000156804	5
FBXO48	ENSG00000204923	5
FBXO8	ENSG00000164117	5
FOSB	ENSG00000125740	5
FOXL1	ENSG00000176678	5
FRAT1	ENSG00000165879	5
FRAT2	ENSG00000181274	5
FRMD4B	ENSG00000114541	5
FST	ENSG00000134363	5
GABARAPL1	ENSG00000139112	5
GDF15	ENSG00000130513	5
GEM	ENSG00000164949	5
GJA1	ENSG00000152661	5
GPRC5A	ENSG00000013588	5
GPRIN3	ENSG00000185477	5
GRB7	ENSG00000141738	5
HAS2	ENSG00000170961	5
HBP1	ENSG00000105856	5
HDAC5	ENSG00000108840	5
HECA	ENSG00000112406	5
HERPUD1	ENSG00000051108	5
HEXIM2	ENSG00000168517	5
HIST3H2A	ENSG00000181218	5
HMGB2	ENSG00000164104	5
HSPBAP1	ENSG00000169087	5
IER2	ENSG00000160888	5
IFNE	ENSG00000184995	5
IGFBP1	ENSG00000146678	5
IGIP	ENSG00000182700	5
ING4	ENSG00000111653	5
INPP1	ENSG00000151689	5
INPP5K	ENSG00000132376	5
IRF2BP2	ENSG00000168264	5
IRF2BPL	ENSG00000119669	5
IRS2	ENSG00000185950	5
ITGA10	ENSG00000143127	5
ITGA2	ENSG00000164171	5
ITGB8	ENSG00000105855	5
JMY	ENSG00000152409	5
KDM7A	ENSG00000006459	5
KIAA0355	ENSG00000166398	5
KIAA1217	ENSG00000120549	5
KLF2	ENSG00000127528	5
KLHL24	ENSG00000114796	5
KRCC1	ENSG00000172086	5
LBX2	ENSG00000179528	5
LCA5	ENSG00000135338	5
LIPH	ENSG00000163898	5
LMO7	ENSG00000136153	5
LONRF1	ENSG00000154359	5
LURAP1L	ENSG00000153714	5
MAFF	ENSG00000185022	5
MAML3	ENSG00000196782	5
MLLT3	ENSG00000171843	5
MNT	ENSG00000070444	5
MRPL46	ENSG00000259494	5
MXD1	ENSG00000059728	5
MXI1	ENSG00000119950	5
MYADM	ENSG00000179820	5
NATD1	ENSG00000274180	5
NFATC2	ENSG00000101096	5
NIPAL1	ENSG00000163293	5
NKX2-8	ENSG00000136327	5
NR1D1	ENSG00000126368	5
NR4A2	ENSG00000153234	5
NR5A2	ENSG00000116833	5
NUDT6	ENSG00000170917	5
OAS1	ENSG00000089127	5
OSGIN2	ENSG00000164823	5
OTUD1	ENSG00000165312	5
PAIP2	ENSG00000120727	5
PAX8	ENSG00000125618	5
PCMTD1	ENSG00000168300	5
PDCD4	ENSG00000150593	5
PDK4	ENSG00000004799	5
PHLDA1	ENSG00000139289	5
PIK3CA	ENSG00000121879	5
PIK3IP1	ENSG00000100100	5
PIM1	ENSG00000137193	5
PLEKHM3	ENSG00000178385	5
PNPLA8	ENSG00000135241	5
PNRC1	ENSG00000146278	5
POLD4	ENSG00000175482	5
PPP1R35	ENSG00000160813	5
PVRIG	ENSG00000213413	5
RAD52	ENSG00000002016	5
RASA2	ENSG00000155903	5
RASSF9	ENSG00000198774	5
RBM48	ENSG00000127993	5
RDH10	ENSG00000121039	5
RHEBL1	ENSG00000167550	5
RICTOR	ENSG00000164327	5
RNF44	ENSG00000146083	5
RPS6KA5	ENSG00000100784	5
RSBN1	ENSG00000081019	5
RSRP1	ENSG00000117616	5
S100A13	ENSG00000189171	5
SCG5	ENSG00000166922	5
SEPSECS	ENSG00000109618	5
SEPT1	ENSG00000180096	5
SESN3	ENSG00000149212	5
SIRT1	ENSG00000096717	5
SLC13A4	ENSG00000164707	5
SLC38A2	ENSG00000134294	5
SLITRK6	ENSG00000184564	5
SOX4	ENSG00000124766	5
SPATA7	ENSG00000042317	5
SPRY2	ENSG00000136158	5
SRGAP2B	ENSG00000196369	5
SSFA2	ENSG00000138434	5
STAG3	ENSG00000066923	5
STAMBPL1	ENSG00000138134	5
STARD13	ENSG00000133121	5
SYF2	ENSG00000117614	5
TAF5	ENSG00000148835	5
TBX19	ENSG00000143178	5
TCP11L2	ENSG00000166046	5
TFPI	ENSG00000003436	5
TGIF1	ENSG00000177426	5
THAP2	ENSG00000173451	5
THRB	ENSG00000151090	5
TIAF1	ENSG00000221995	5
TIGD7	ENSG00000140993	5
TLE3	ENSG00000140332	5
TM4SF1	ENSG00000169908	5
TMEM156	ENSG00000121895	5
TP53INP1	ENSG00000164938	5
TTK	ENSG00000112742	5
TUBE1	ENSG00000074935	5
UBALD2	ENSG00000185262	5
ULBP1	ENSG00000111981	5
ULK1	ENSG00000177169	5
USP53	ENSG00000145390	5
VASN	ENSG00000168140	5
VAV3	ENSG00000134215	5
VMAC	ENSG00000187650	5
YPEL2	ENSG00000175155	5
ZBTB3	ENSG00000185670	5
ZC3H6	ENSG00000188177	5
ZFPM2	ENSG00000169946	5
ZFYVE1	ENSG00000165861	5
ZNF19	ENSG00000157429	5
ZNF217	ENSG00000171940	5
ZNF277	ENSG00000198839	5
ZNF425	ENSG00000204947	5
ZNF546	ENSG00000187187	5
ZNF608	ENSG00000168916	5
ZNF740	ENSG00000139651	5
ZNF837	ENSG00000152475	5
ZSWIM4	ENSG00000132003	5
ABTB1	ENSG00000114626	6
ACTA2	ENSG00000107796	6
ADCK3	ENSG00000163050	6
ADPRM	ENSG00000170222	6
AFF1	ENSG00000172493	6
ALDH6A1	ENSG00000119711	6
AMBP	ENSG00000106927	6
ANXA1	ENSG00000135046	6
APOBEC3F	ENSG00000128394	6
APOLD1	ENSG00000178878	6
ARHGAP18	ENSG00000146376	6
ASPM	ENSG00000066279	6
AVIL	ENSG00000135407	6
AXIN2	ENSG00000168646	6
BACH2	ENSG00000112182	6
BEND7	ENSG00000165626	6
BFSP1	ENSG00000125864	6
BSDC1	ENSG00000160058	6
C11orf54	ENSG00000182919	6
C2orf42	ENSG00000115998	6
C5	ENSG00000106804	6
C6orf1	ENSG00000186577	6
C9orf9	ENSG00000165698	6
CABYR	ENSG00000154040	6
CALCOCO1	ENSG00000012822	6
CAMLG	ENSG00000164615	6
CAPS	ENSG00000105519	6
CARD6	ENSG00000132357	6
CARF	ENSG00000138380	6
CBX7	ENSG00000100307	6
CCDC171	ENSG00000164989	6
CCNB1	ENSG00000134057	6
CCNB2	ENSG00000157456	6
CCNF	ENSG00000162063	6
CDK19	ENSG00000155111	6
CDK5R2	ENSG00000171450	6
CDKN2C	ENSG00000123080	6
CENPA	ENSG00000115163	6
CENPE	ENSG00000138778	6
CENPF	ENSG00000117724	6
CKAP2	ENSG00000136108	6
CKS2	ENSG00000123975	6
CLEC2B	ENSG00000110852	6
CLEC2D	ENSG00000069493	6
CNNM2	ENSG00000148842	6
CNTRL	ENSG00000119397	6
CRLF2	ENSG00000205755	6
CYB5D2	ENSG00000167740	6
CYP24A1	ENSG00000019186	6
CYP26B1	ENSG00000003137	6
CYP3A5	ENSG00000106258	6
CYTH2	ENSG00000105443	6
DCDC2	ENSG00000146038	6
DHRS3	ENSG00000162496	6
DLGAP5	ENSG00000126787	6
DNAH5	ENSG00000039139	6
DNAL4	ENSG00000100246	6
DNASE1	ENSG00000213918	6
ELF3	ENSG00000163435	6
EPG5	ENSG00000152223	6
ERMAP	ENSG00000164010	6
ETV4	ENSG00000175832	6
FAM111A	ENSG00000166801	6
FAM134A	ENSG00000144567	6
FAM72B	ENSG00000188610	6
FAM78A	ENSG00000126882	6
FBXL5	ENSG00000118564	6
FKBPL	ENSG00000204315	6
FOXO4	ENSG00000184481	6
GAB1	ENSG00000109458	6
GAS2L3	ENSG00000139354	6
GATS	ENSG00000239521	6
GCNT1	ENSG00000187210	6
GGN	ENSG00000179168	6
GKAP1	ENSG00000165113	6
GOLPH3L	ENSG00000143457	6
GPRC5C	ENSG00000170412	6
GRK6	ENSG00000198055	6
H1FX	ENSG00000184897	6
HIRIP3	ENSG00000149929	6
HIST1H3E	ENSG00000274750	6
HMMR	ENSG00000072571	6
HNF4G	ENSG00000164749	6
HOXB6	ENSG00000108511	6
HOXC10	ENSG00000180818	6
HSD17B11	ENSG00000198189	6
HSPA1L	ENSG00000204390	6
IGFL4	ENSG00000204869	6
INCENP	ENSG00000149503	6
KHDRBS3	ENSG00000131773	6
KIAA0430	ENSG00000166783	6
KIAA1107	ENSG00000069712	6
KIAA1683	ENSG00000130518	6
KIF14	ENSG00000118193	6
KIF18A	ENSG00000121621	6
KIF2C	ENSG00000142945	6
KIZ	ENSG00000088970	6
KLHDC2	ENSG00000165516	6
KLHL35	ENSG00000149243	6
KRT4	ENSG00000170477	6
LEAP2	ENSG00000164406	6
LFNG	ENSG00000106003	6
LRRC6	ENSG00000129295	6
LRRIQ3	ENSG00000162620	6
MAF1	ENSG00000179632	6
MAP10	ENSG00000212916	6
MAP3K7CL	ENSG00000156265	6
MTMR11	ENSG00000014914	6
MTURN	ENSG00000180354	6
MYLIP	ENSG00000007944	6
MYPN	ENSG00000138347	6
NBR1	ENSG00000188554	6
NCAPD2	ENSG00000010292	6
NDC80	ENSG00000080986	6
NEK2	ENSG00000117650	6
NEMP2	ENSG00000189362	6
NIPAL2	ENSG00000104361	6
NIPAL3	ENSG00000001461	6
NMNAT1	ENSG00000173614	6
NMRK1	ENSG00000106733	6
NT5E	ENSG00000135318	6
NUF2	ENSG00000143228	6
NUSAP1	ENSG00000137804	6
ORAI3	ENSG00000175938	6
PAIP2B	ENSG00000124374	6
PBXIP1	ENSG00000163346	6
PCBD2	ENSG00000132570	6
PCMTD2	ENSG00000203880	6
PELI2	ENSG00000139946	6
PGPEP1	ENSG00000130517	6
PHYKPL	ENSG00000175309	6
PIGV	ENSG00000060642	6
PLD1	ENSG00000075651	6
PLSCR4	ENSG00000114698	6
PPARA	ENSG00000186951	6
PROCA1	ENSG00000167525	6
PRR11	ENSG00000068489	6
RAB40B	ENSG00000141542	6
RAB40C	ENSG00000197562	6
RARB	ENSG00000077092	6
RASIP1	ENSG00000105538	6
RASSF10	ENSG00000189431	6
RDM1	ENSG00000278023	6
RFK	ENSG00000135002	6
RFX3	ENSG00000080298	6
RGS14	ENSG00000169220	6
RINL	ENSG00000187994	6
RNF103	ENSG00000239305	6
RNF122	ENSG00000133874	6
SAMD9	ENSG00000205413	6
SAP30	ENSG00000164105	6
SENP8	ENSG00000166192	6
SLC2A12	ENSG00000146411	6
SLC40A1	ENSG00000138449	6
SLC5A11	ENSG00000158865	6
SLFN5	ENSG00000166750	6
SMIM14	ENSG00000163683	6
SPATA17	ENSG00000162814	6
SPATA18	ENSG00000163071	6
SPC25	ENSG00000152253	6
SPRED3	ENSG00000188766	6
ST8SIA4	ENSG00000113532	6
SVIL	ENSG00000197321	6
TBC1D17	ENSG00000104946	6
THAP10	ENSG00000129028	6
THNSL1	ENSG00000185875	6
TM4SF20	ENSG00000168955	6
TMEM91	ENSG00000142046	6
TMEM92	ENSG00000167105	6
TMTC2	ENSG00000179104	6
TOP2A	ENSG00000131747	6
TPRN	ENSG00000176058	6
TRIM69	ENSG00000185880	6
TSC22D4	ENSG00000166925	6
VCAN	ENSG00000038427	6
VGLL3	ENSG00000206538	6
WDR45	ENSG00000196998	6
WSCD1	ENSG00000179314	6
YPEL1	ENSG00000100027	6
YPEL3	ENSG00000090238	6
ZER1	ENSG00000160445	6
ZNF524	ENSG00000171443	6
ZNF688	ENSG00000229809	6
ZNF862	ENSG00000106479	6
PLK1	ENSG00000166851	6
PSRC1	ENSG00000134222	6
ARNTL	ENSG00000133794	6
ARRB1	ENSG00000137486	6
NPAS1	ENSG00000130751	6
PAQR7	ENSG00000182749	6
FZD7	ENSG00000155760	6
CDHR2	ENSG00000074276	6
EPS8L3	ENSG00000198758	6
LRRC46	ENSG00000141294	6
