# Supplementary material for: Time‐resolved mRNA and miRNA expression profiling reveals crucial coregulation of molecular pathways involved in epithelial–pneumococcal interactions
Source: Immunol Cell Biol. 2020 Jul 20;98(9):726–42. doi: 10.1111/imcb.12371 (PMC7586809; doi:10.1111/imcb.12371)
Supplement: Supplementary file 1 [file IMCB-98-726-s001.zip › imcb12371-sup-0003-TableS4.xlsx]

## Sheet: GO-term enrichment 
Cluster	GOID	Description	P value	FDR	Gene symbol	Count
1	GO:0045766	positive regulation of angiogenesis	5.86503e-06	0.00624578	SERPINE1, PLCG1, C3, GATA6, RHOB, ADM, ZC3H12A, TERT, ANGPTL4, CXCL8, SPHK1	11
1	GO:0051090	regulation of DNA binding transcription factor activity	3.17555e-05	0.00804068	IFRD1, PSMA6, ID2, ID3, TNFAIP3, ID1, TRAF3, IRAK2, SIK1, NFKBIE, PPARGC1B, ZC3H12A, WNT10B, SPHK1, JUN	15
1	GO:0034612	response to tumor necrosis factor	8.8247e-05	0.0130642	MAP3K14, RELT, PSMA6, CCL2, TNFAIP3, TRAF3, GCH1, IL18BP, ANKRD1, ZC3H12A, CXCL8, SPHK1	12
1	GO:0006954	inflammatory response	9.1815e-05	0.0129868	NDST1, CXCL2, UNC13D, PSMA6, SERPINE1, CCL2, TNFAIP3, C3, APOL2, IRAK2, NFKBIZ, ZC3H12A, CXCL8, RASGRP1, CHST2, SPHK1, METRNL, JUN, PER1, SOCS3	20
1	GO:0006915	apoptotic process	0.00010975	0.022172	ALX4, RELT, SERPINE1, TGFBR1, ASIC2, CCL2, GADD45A, ID3, TNFAIP3, PLCG1, SNAI1, ID1, EGLN3, TRAF3, TNS4, GATA6, OSR1, RHOB, CSRNP1, EAF2, ANKRD1, ADM, ZC3H12A, TERT, ANGPTL4, WNT10B, CHST11, BRSK2, SPHK1, CDK5R1, GRIN1, JUN, SOCS3, JAG2, WT1, FZD9, RASSF5	37
1	GO:0002237	response to molecule of bacterial origin	0.00016632	0.0265224	CXCL2, SERPINE1, CCL2, TNFAIP3, GCH1, IRAK2, IL18BP, ANKRD1, ADM, ZC3H12A, CXCL8, JUN	12
1	GO:2000352	negative regulation of endothelial cell apoptotic process	0.000288425	0.026778	SERPINE1, TNFAIP3, TERT, ANGPTL4	4
1	GO:0010959	regulation of metal ion transport	0.000438269	0.0338782	CCL2, PLCG1, SIK1, OSR1, JPH2, WNK2, SLC30A1, CHD7, ADRA1D, GRIN1, CRACR2B, PER1	12
1	GO:0060149	negative regulation of posttranscriptional gene silencing	0.000462208	0.0338782	ZC3H12A, TERT, POU5F1	3
1	GO:0060967	negative regulation of gene silencing by RNA	0.000462208	0.0338782	ZC3H12A, TERT, POU5F1	3
1	GO:0050679	positive regulation of epithelial cell proliferation	0.000927921	0.049702	TGFBR1, CCND1, TNFAIP3, ID1, OSR1, APLN, JUN, PLXNB3	8
2	GO:2001233	regulation of apoptotic signaling pathway	1.66906e-05	0.0309086	TP63, PLA2G6, AR, BDKRB2, BMP4, CDKN2D, DAPK1, DEPTOR, HMOX1, HSPA1A, HSPA1B, PINK1, RB1CC1, TNFSF12, TP53	15
2	GO:0051091	positive regulation of DNA binding transcription factor activity	6.87754e-05	0.0352616	AR, ARHGEF5, EDA2R, FANK1, HSPA1A, HSPA1B, JUP, MYOCD, PINK1, PPP2R5B, TRIM31	11
2	GO:0051783	regulation of nuclear division	0.000167143	0.0460255	INSR, AURKA, BMP4, BTC, CDC25C, HSPA1A, HSPA1B, PLCB1, PTTG1	9
2	GO:0090068	positive regulation of cell cycle process	0.000202854	0.0460255	INSR, AURKA, BTC, CDC25C, CIT, FAM83D, GTSE1, PLCB1, PPP2R5B, SPAG5, TP53	11
3	GO:0045444	fat cell differentiation	6.53298e-07	0.00196883	PTGS2, JAG1, E2F1, KLF5, RGS2, NR4A3, NR4A1, PER2, KLF4, HMGA2, ARID5B, NOCT, CCDC85B, ALOXE3, TMEM120B	15
3	GO:0048511	rhythmic process	4.31777e-06	0.00466693	CRY1, PER3, NFKB2, RELB, DBP, HLF, KLF9, EGR1, PSPC1, CRY2, EREG, PER2, ETS1, NOCT, TEF, NR1D2	16
3	GO:0043542	endothelial cell migration	5.43437e-06	0.00466693	MAP2K3, PTGS2, SPARC, NFE2L2, NR4A1, EFNB2, ETS1, KLF4, CYP1B1, FGF2, STC1, ADAMTS9, BMPER, GREM1, CCBE1	15
3	GO:0046697	decidualization	9.29148e-06	0.00466693	PTGS2, CYP27B1, VDR, STC2, STC1	5
3	GO:0042089	cytokine biosynthetic process	2.80843e-05	0.00760818	MAP2K3, PCSK5, ERRFI1, EGR1, EREG, KLF4, TNFRSF13C, GLMN, IL1RAP	9
3	GO:0071456	cellular response to hypoxia	4.71642e-05	0.0101527	HIPK2, PTGS2, E2F1, PSMA2, CA9, PSMD9, STC2, EPAS1, NFE2L2, EGR1, PDK1, STC1	12
3	GO:1901652	response to peptide	5.25841e-05	0.0105648	CRY1, PTGS2, JAG1, KLF5, AREG, SPARC, STC2, NFE2L2, ERRFI1, CTGF, NR4A3, EGR1, NR4A1, EREG, GNG13, GNAI1, PPAT, VGF, SESN2, KLF4	20
3	GO:0033280	response to vitamin D	0.000185814	0.0254539	PTGS2, CYP27B1, VDR, STC2, STC1	5
3	GO:0000082	G1/S transition of mitotic cell cycle	0.000277378	0.0282531	BCAT1, MCM10, MCM6, ORC1, E2F1, CCNE1, PPAT, USP37, KLF4, CYP1A1, CDC25A, CCNE2, UBE2E2	13
3	GO:0048661	positive regulation of smooth muscle cell proliferation	0.000303587	0.0285911	PTGS2, HBEGF, NR4A3, EREG, FGF2, IL6R, TGM2	7
3	GO:0043618	regulation of transcription from RNA polymerase II promoter in response to stress	0.000422272	0.0336577	PSMA2, CA9, PSMD9, EPAS1, NFE2L2, EGR1, SESN2, ATF3	8
3	GO:0046885	regulation of hormone biosynthetic process	0.000482882	0.0341945	CYP27B1, VDR, STC2, EGR1	4
3	GO:1990823	response to leukemia inhibitory factor	0.000557218	0.034271	TFRC, RFX2, KLF5, TLE4, RNF138, KLF4, ARID5B	7
3	GO:1990830	cellular response to leukemia inhibitory factor	0.000557218	0.034271	TFRC, RFX2, KLF5, TLE4, RNF138, KLF4, ARID5B	7
3	GO:1902475	L-alpha-amino acid transmembrane transport	0.000661389	0.0368054	SLC7A2, SLC7A6, SLC7A5, PER2, SLC25A22	5
3	GO:0060537	muscle tissue development	0.000958056	0.0489369	KLF5, DKK1, HLF, EGR1, EFNB2, FGF2, HOMER1, NEXN, ATF3, ADAMTS9, TIPARP, GREM1, HEG1, NR1D2, NDUFV2	15
4	GO:0019218	regulation of steroid metabolic process	0.000354726	0.00189187	FASN, GNB3, KCNH2, MVD, MVK, SCD, SREBF1, STARD4	8
4	GO:0120161	regulation of cold-induced thermogenesis	0.000282249	0.00225799	CEBPB, G0S2, LAMA4, LCN2, LPIN1, OMA1, PROC, SCD, YBX2	9
4	GO:0010594	regulation of endothelial cell migration	0.000971671	0.00259112	EFNA1, EPHA2, FGFBP1, FLG, GATA2, NRP2, PDGFB, PITX2, SRPX2	9
4	GO:1902652	secondary alcohol metabolic process	0.000851654	0.00272529	FASN, FLG, GNB3, KCNH2, MVD, MVK, PCSK9, SCD, SREBF1	9
4	GO:0043535	regulation of blood vessel endothelial cell migration	0.000708741	0.00283497	EFNA1, EPHA2, FGFBP1, FLG, GATA2, PDGFB, SRPX2	7
4	GO:0070830	bicellular tight junction assembly	0.00131926	0.00301546	CLDN3, CRB3, EPHA2, PARD6A, PROC	5
4	GO:0010595	positive regulation of endothelial cell migration	0.00551104	0.00678282	FGFBP1, FLG, GATA2, NRP2, PDGFB, SRPX2	6
4	GO:0003179	heart valve morphogenesis	0.00616106	0.00704121	EFNA1, GATA5, SCX, SOX9	4
4	GO:0051926	negative regulation of calcium ion transport	0.0140548	0.0149918	ARHGEF40, NANOS1, NOS1, PLB1	4
5	GO:0071901	negative regulation of protein serine/threonine kinase activity	1.39257e-05	0.028018	SIRT1, CDKN1B, INPP5K, SPRY2, DUSP5, DUSP6, DUSP10, PDCD4, HEXIM2	9
5	GO:0035966	response to topologically incorrect protein	3.34106e-05	0.028018	HERPUD1, ATXN3, CTH, CHAC1, IGFBP1, DNAJB4, ANKZF1, CREBRF, DDIT3, CTDSP2	10
5	GO:0071496	cellular response to external stimulus	6.83018e-05	0.0330694	PDK4, SIRT1, SLC38A2, PIM1, GABARAPL1, SESN3, GJA1, NR4A2, ITGA2, ZFYVE1, ULK1, AKR1C3	12
5	GO:0034976	response to endoplasmic reticulum stress	0.000108801	0.0391029	HERPUD1, ATXN3, SIRT1, BBC3, CTH, CHAC1, IGFBP1, ANKZF1, CREBRF, DDIT3, CTDSP2	11
5	GO:0043491	protein kinase B signaling	0.000245803	0.0473487	SIRT1, CDKN1B, PIK3CA, INPP5K, SPRY2, SESN3, RICTOR, DDIT3, IRS2, AKR1C3	10
5	GO:0030323	respiratory tube development	0.00034749	0.0473487	HECA, ACVR2B, RDH10, KLF2, SPRY2, NKX2-8, THRB, ZFPM2	8
5	GO:0033500	carbohydrate homeostasis	0.000376413	0.0473487	PDK4, OAS1, SIRT1, PIK3CA, SOX4, NR1D1, INPP5K, SESN3, IRS2	9
5	GO:0042593	glucose homeostasis	0.000376413	0.0473487	PDK4, OAS1, SIRT1, PIK3CA, SOX4, NR1D1, INPP5K, SESN3, IRS2	9
6	GO:0098813	nuclear chromosome segregation	1.71896e-11	1.13334e-08	AXIN2, CCNB1, CENPA, CENPE, CENPF, DLGAP5, INCENP, KIF14, KIF18A, KIF2C, MAP10, NCAPD2, NDC80, NEK2, NUF2, NUSAP1, SPC25, TOP2A, PLK1, PSRC1	20
6	GO:0000280	nuclear division	2.9406e-09	8.22265e-07	ASPM, CCNB1, CENPE, CENPF, CKS2, CYP26B1, DLGAP5, MARF1, KIF14, KIF18A, KIF2C, MAP10, NCAPD2, NDC80, NEK2, NUF2, NUSAP1, TOP2A, PLK1, PSRC1	20
6	GO:0050000	chromosome localization	3.76459e-09	8.22265e-07	CCNB1, CENPE, CENPF, DLGAP5, KIF14, KIF18A, KIF2C, NDC80, NUF2, PSRC1	10
6	GO:0140014	mitotic nuclear division	5.28851e-08	8.40089e-06	CCNB1, CENPE, CENPF, DLGAP5, KIF14, KIF18A, KIF2C, MAP10, NCAPD2, NDC80, NEK2, NUF2, NUSAP1, PLK1, PSRC1	15
6	GO:1902850	microtubule cytoskeleton organization involved in mitosis	6.04357e-08	8.80028e-06	CCNB1, CENPA, CENPE, MAP10, NDC80, NEK2, NUF2, NUSAP1, SPC25, PLK1, PSRC1	11
6	GO:0051983	regulation of chromosome segregation	5.17499e-07	6.02841e-05	AXIN2, CCNB1, CENPE, CENPF, DLGAP5, KIF2C, NDC80, NEK2, PLK1	9
6	GO:0051383	kinetochore organization	1.40245e-06	0.000134237	CENPA, CENPE, CENPF, NDC80, NUF2	5
6	GO:0030071	regulation of mitotic metaphase/anaphase transition	6.40907e-06	0.00055995	CCNB1, CENPE, CENPF, DLGAP5, NDC80, PLK1	6
6	GO:1905818	regulation of chromosome separation	1.95234e-05	0.0012635	CCNB1, CENPE, CENPF, DLGAP5, NDC80, PLK1	6
6	GO:0051321	meiotic cell cycle	2.71005e-05	0.00169123	ASPM, CKS2, CYP26B1, MARF1, KIF18A, LFNG, NCAPD2, NEK2, NUF2, TOP2A, PLK1	11
6	GO:0000079	regulation of cyclin-dependent protein serine/threonine kinase activity	0.000206062	0.0104637	CCNB1, CDK5R2, CDKN2C, CKS2, PLK1, PSRC1	6
6	GO:0007094	mitotic spindle assembly checkpoint	0.000213213	0.0104637	CCNB1, CENPF, NDC80, PLK1	4
6	GO:0071174	mitotic spindle checkpoint	0.000213213	0.0104637	CCNB1, CENPF, NDC80, PLK1	4
6	GO:1901990	regulation of mitotic cell cycle phase transition	0.000215577	0.0104637	ANXA1, CCNB1, CDKN2C, CENPE, CENPF, CNTRL, DLGAP5, FOXO4, HMMR, KIF14, NDC80, NEK2, PLK1	13
6	GO:0140013	meiotic nuclear division	0.000286628	0.0122024	ASPM, CKS2, CYP26B1, MARF1, KIF18A, NUF2, TOP2A, PLK1	8
6	GO:0045787	positive regulation of cell cycle	0.000299853	0.0122024	ANXA1, CCNB1, CKS2, DLGAP5, FOXO4, KIF14, LFNG, MAP10, NDC80, NUSAP1, SVIL, PSRC1	12
6	GO:0030261	chromosome condensation	0.000307266	0.0122024	CCNB1, NCAPD2, NUSAP1, TOP2A	4
6	GO:1905819	negative regulation of chromosome separation	0.000384476	0.0146048	CCNB1, CENPF, NDC80, PLK1	4
6	GO:0051653	spindle localization	0.000578919	0.0194535	ASPM, CENPA, NDC80, NUSAP1	4
6	GO:0000086	G2/M transition of mitotic cell cycle	0.000724121	0.0230056	CCNB1, CCNB2, CENPF, CNTRL, FOXO4, HMMR, KIF14, NEK2, PLK1	9
6	GO:0007018	microtubule-based movement	0.000885081	0.0267134	CABYR, CENPE, DLGAP5, DNAH5, DNAL4, KIF14, KIF18A, KIF2C, LRRC6, RFX3	10
6	GO:0033044	regulation of chromosome organization	0.000885081	0.0267134	AXIN2, CCNB1, CENPE, CENPF, DLGAP5, NDC80, NEK2, TOP2A, PLK1, ARRB1	10
6	GO:0002068	glandular epithelial cell development	0.00153041	0.040518	RARB, RFX3, ARNTL	3
6	GO:0040001	establishment of mitotic spindle localization	0.00153041	0.040518	CENPA, NDC80, NUSAP1	3

## Sheet: KEGG-pathway enrichment 
Cluster	KEGGID	Description	P value	FDR	Gene symbol	Count
1	KEGG:04933	AGE-RAGE signaling pathway in diabetic complications	0.000208409	0.00260511	CCL2, CCND1, CXCL8, JUN, PLCG1, SERPINE1, TGFBR1	7
1	KEGG:04668	TNF signaling pathway	0.000375242	0.00312701	CCL2, CXCL2, JUN, MAP3K14, SOCS3, TNFAIP3, TRAF3	7
1	KEGG:04657	IL-17 signaling pathway	0.0001322	0.00330499	CCL2, CXCL2, CXCL8, JUN, MUC5B, TNFAIP3, TRAF3	7
1	KEGG:04064	NF-kappa B signaling pathway	0.00103794	0.00648712	CXCL2, CXCL8, MAP3K14, PLCG1, TNFAIP3, TRAF3	6
1	KEGG:05167	Kaposi sarcoma-associated herpesvirus infection	0.00191762	0.00684864	C3, CALML4, CCND1, CXCL2, CXCL8, JUN, PLCG1, TRAF3	8
1	KEGG:05168	Herpes simplex virus 1 infection	0.00185348	0.00772283	C3, CCL2, GTF2IRD1, IFIH1, JUN, PER1, SOCS3, TRAF3	8
1	KEGG:05142	Chagas disease (American trypanosomiasis)	0.00157928	0.00789641	C3, CCL2, CXCL8, JUN, SERPINE1, TGFBR1	6
1	KEGG:04390	Hippo signaling pathway	0.00270988	0.00846837	CCND1, FZD9, ID1, ID2, SERPINE1, TGFBR1, WNT10B	7
1	KEGG:04218	Cellular senescence	0.00335543	0.00932064	CALML4, CCND1, CXCL8, GADD45A, RASSF5, SERPINE1, TGFBR1	7
1	KEGG:05225	Hepatocellular carcinoma	0.00439184	0.0109796	CCND1, FZD9, GADD45A, PLCG1, TERT, TGFBR1, WNT10B	7
1	KEGG:05226	Gastric cancer	0.00969198	0.0142529	CCND1, FZD9, GADD45A, TERT, TGFBR1, WNT10B	6
1	KEGG:04550	Signaling pathways regulating pluripotency of stem cells	0.00698661	0.0145554	FZD9, ID1, ID2, ID3, WNT10B	5
1	KEGG:05120	Epithelial cell signaling in Helicobacter pylori infection	0.00944691	0.0147608	CXCL8, JUN, MAP3K14, PLCG1	4
1	KEGG:04371	Apelin signaling pathway	0.00651972	0.0148176	APLN, CALML4, CCND1, SERPINE1, SPHK1, TGFBR1	6
1	KEGG:04660	T cell receptor signaling pathway	0.00777189	0.0149459	JUN, MAP3K14, NFKBIE, PLCG1, RASGRP1	5
1	KEGG:05224	Breast cancer	0.00909925	0.0151654	CCND1, FZD9, GADD45A, JAG2, JUN, WNT10B	6
1	KEGG:05223	Non-small cell lung cancer	0.00851623	0.0152076	CCND1, GADD45A, PLCG1, RASSF5	4
1	KEGG:05133	Pertussis	0.0138246	0.0181903	C3, CALML4, CXCL8, JUN	4
1	KEGG:05214	Glioma	0.0132181	0.0183585	CALML4, CCND1, GADD45A, PLCG1	4
1	KEGG:04722	Neurotrophin signaling pathway	0.0151041	0.0188801	CALML4, IRAK2, JUN, NFKBIE, PLCG1	5
1	KEGG:05210	Colorectal cancer	0.0208737	0.0248497	CCND1, GADD45A, JUN, TGFBR1	4
1	KEGG:04350	TGF-beta signaling pathway	0.0242126	0.0275144	ID1, ID2, ID3, TGFBR1	4
1	KEGG:04658	Th1 and Th2 cell differentiation	0.0259968	0.0282574	JAG2, JUN, NFKBIE, PLCG1	4
1	KEGG:04713	Circadian entrainment	0.0307969	0.0320801	CACNA1G, CALML4, GRIN1, PER1	4
1	KEGG:04750	Inflammatory mediator regulation of TRP channels	0.0339122	0.0339122	ASIC2, CALML4, P2RY2, PLCG1	4
2	KEGG:04114	Oocyte meiosis	0.0127692	0.0191538	AR, AURKA, CDC25C, PPP2R5B, PTTG1	5
2	KEGG:05134	Legionellosis	0.0032169	0.0193014	CASP9, CXCL3, HSPA1A, HSPA1B	4
2	KEGG:04211	Longevity regulating pathway	0.0173084	0.0207701	CREB3L4, INSR, RB1CC1, TP53	4
2	KEGG:04152	AMPK signaling pathway	0.0108335	0.0216671	CREB3L4, INSR, LEPR, LIPE, PPP2R5B	5
2	KEGG:05215	Prostate cancer	0.022976	0.022976	AR, CASP9, CREB3L4, TP53	4
2	KEGG:04115	p53 signaling pathway	0.00840923	0.0252277	ADGRB1, CASP9, GTSE1, TP53	4
2	KEGG:05412	Arrhythmogenic right ventricular cardiomyopathy (ARVC)	0.00840923	0.0252277	CACNG6, ITGA4, ITGB4, JUP	4
3	KEGG:05222	Small cell lung cancer	0.000138511	0.00249319	BIRC3, CCNE1, CCNE2, COL4A1, E2F1, E2F2, LAMC2, PTGS2	8
3	KEGG:04710	Circadian rhythm	0.00157617	0.009457	CRY1, CRY2, PER2, PER3	4
3	KEGG:04110	Cell cycle	0.00430496	0.0129149	CCNE1, CCNE2, CDC25A, E2F1, E2F2, MCM6, ORC1	7
3	KEGG:04713	Circadian entrainment	0.00521149	0.013401	CACNA1D, GNAI1, GNG13, GRIN2B, PER2, PER3	6
3	KEGG:04934	Cushing syndrome	0.0040004	0.0144014	CACNA1D, CCNE1, CCNE2, E2F1, E2F2, GNAI1, NCEH1, NR4A1	8
3	KEGG:05166	Human T-cell leukemia virus 1 infection	0.00324496	0.0146023	CCNE1, CCNE2, E2F1, E2F2, EGR1, ETS1, FOSL1, NFKB2, RELB, TNFRSF13C	10
3	KEGG:04928	Parathyroid hormone synthesis/secretion and action	0.00798247	0.0179606	CYP27B1, EGR1, GNAI1, HBEGF, RUNX2, VDR	6
3	KEGG:04012	ErbB signaling pathway	0.0129682	0.0259365	AREG, EREG, HBEGF, NRG4, TGFA	5
3	KEGG:05215	Prostate cancer	0.0218181	0.0357023	CCNE1, CCNE2, E2F1, E2F2, TGFA	5
3	KEGG:04064	NF-kappa B signaling pathway	0.0201283	0.036231	BIRC3, NFKB2, PTGS2, RELB, TNFRSF13C	5
4	KEGG:04668	TNF signaling pathway	6.9168e-05	0.000484176	BCL3, CEBPB, CSF1, CXCL1, JUNB, MAP3K8, NFKBIA, TRAF1	8
4	KEGG:04530	Tight junction	0.00133063	0.00232861	CLDN3, CLDN4, CRB3, DLG3, MYH3, PARD6A, SYNPO, TJP3	8
4	KEGG:04015	Rap1 signaling pathway	0.00112442	0.00262365	ARAP3, CDH1, CNR1, CSF1, EFNA1, EPHA2, PARD6A, PDGFB, SIPA1	9
4	KEGG:04360	Axon guidance	0.00198237	0.00277532	CAMK2A, EFNA1, EPHA2, EPHB6, PARD6A, RND1, UNC5C, WNT5B	8
4	KEGG:04310	Wnt signaling pathway	0.00082759	0.00289657	CAMK2A, FZD2, LGR6, NKD2, PRICKLE2, RNF43, SFRP4, WNT5B	8
4	KEGG:04713	Circadian entrainment	0.0340884	0.0340884	CAMK2A, GNB3, GRIN2C, NOS1	4
4	KEGG:04640	Hematopoietic cell lineage	0.0340884	0.0340884	CSF1, EPOR, IL11, IL3RA	4
4	KEGG:04657	IL-17 signaling pathway	0.0298304	0.0348021	CEBPB, CXCL1, LCN2, NFKBIA	4
5	KEGG:04068	FoxO signaling pathway	7.13995e-06	3.56998e-05	BCL6, CCNG2, CDKN1B, FBXO32, GABARAPL1, IRS2, KLF2, PIK3CA, SIRT1	9
5	KEGG:05412	Arrhythmogenic right ventricular cardiomyopathy (ARVC)	0.00081296	0.0020324	CACNG8, GJA1, ITGA10, ITGA2, ITGB8	5
5	KEGG:04211	Longevity regulating pathway	0.00210711	0.00351186	IRS2, PIK3CA, SESN3, SIRT1, ULK1	5
5	KEGG:05410	Hypertrophic cardiomyopathy (HCM)	0.0110458	0.0138073	CACNG8, ITGA10, ITGA2, ITGB8	4
5	KEGG:05414	Dilated cardiomyopathy (DCM)	0.0139263	0.0139263	CACNG8, ITGA10, ITGA2, ITGB8	4
