# Supplementary material for: Time‐resolved mRNA and miRNA expression profiling reveals crucial coregulation of molecular pathways involved in epithelial–pneumococcal interactions
Source: Immunol Cell Biol. 2020 Jul 20;98(9):726–42. doi: 10.1111/imcb.12371 (PMC7586809; doi:10.1111/imcb.12371)
Supplement: Supplementary file 1 [file IMCB-98-726-s001.zip › imcb12371-sup-0004-TableS5.xlsx]

## Sheet: GO-term enrichment 
Contrasts	GOID	Description	P value	FDR	Gene symbol	Count
0 hpi vs. 2 hpi	GO:0071496	cellular response to external stimulus	1.50583e-13	4.50393e-10	NR4A2, ATF3, PIM1, PDK4, SLC38A2, SESN2, NFE2L2, SIRT1, GABARAPL1, UCN2, SIK1B, MAP3K14, FOSL1, JUN, NUAK2, SOX9, ANKRD1, KLF10, ZC3H12A, LCN2	20
0 hpi vs. 2 hpi	GO:1901342	regulation of vasculature development	5.6384e-10	2.81074e-07	EGR1, CYP1B1, BTG1, NFATC2, PDCD4, IL6R, NFE2L2, HDAC5, SIRT1, SPRY2, GATA2, ANGPTL4, EPHA2, RHOB, ADM, PDGFB, ZC3H12A, ID1	18
0 hpi vs. 2 hpi	GO:0071236	cellular response to antibiotic	5.03668e-09	1.88309e-06	EGR1, CYP1B1, CDKN1B, NFE2L2, SIRT1, TP53INP1, RHOB, PDGFB, ZC3H12A, LCN2, ID3	11
0 hpi vs. 2 hpi	GO:0051090	regulation of DNA-binding transcription factor activity	5.91691e-09	1.93531e-06	RHEBL1, ARID5B, CYP1B1, PIM1, DDIT3, JMY, HDAC5, SIRT1, RPS6KA5, NFKBIE, BHLHE40, FOSL1, JUN, NFKBIA, ZC3H12A, ID3, ID1	17
0 hpi vs. 2 hpi	GO:0001667	ameboidal-type cell migration	9.7505e-08	2.43031e-05	ARID5B, CYP1B1, NR4A1, HAS2, NFE2L2, HDAC5, SIRT1, GATA2, JUN, EPHA2, RHOB, AMOTL2, PDGFB, SOX9, ZC3H12A, ID1	16
0 hpi vs. 2 hpi	GO:0090132	epithelium migration	1.34499e-07	2.87347e-05	CYP1B1, NR4A1, HAS2, NFE2L2, HDAC5, SIRT1, GATA2, JUN, EPHA2, RHOB, PDGFB, SOX9, ZC3H12A, ID1	14
0 hpi vs. 2 hpi	GO:0060021	roof of mouth development	1.6347e-07	3.08768e-05	TIPARP, ARID5B, ACVR2B, ALX4, CSRNP1, SNAI1, BCOR, OSR1	8
0 hpi vs. 2 hpi	GO:0043434	response to peptide hormone	2.82582e-07	4.69558e-05	EGR1, NR4A2, IGFBP1, PDK4, NR4A1, GDF15, BTG1, CDKN1B, SESN2, NFE2L2, HDAC5, SIRT1, IRS2, ADM, SOCS3	15
0 hpi vs. 2 hpi	GO:0045444	fat cell differentiation	3.64625e-07	5.73997e-05	NR4A2, ARID5B, NR4A1, DDIT3, BBS12, SIRT1, NR1D1, GATA2, CEBPB, CEBPD, ZC3H12A	11
0 hpi vs. 2 hpi	GO:0071347	cellular response to interleukin-1	4.0538e-07	6.06246e-05	EGR1, HAS2, RPS6KA5, NR1D1, CEBPB, SOX9, ANKRD1, NFKBIA, ZC3H12A, LCN2	10
0 hpi vs. 2 hpi	GO:0097193	intrinsic apoptotic signaling pathway	6.6514e-07	9.4735e-05	BMF, CHAC1, CYP1B1, BBC3, DDIT3, JMY, NFE2L2, SIRT1, SNAI1, PLEKHF1, EPHA2, CEBPB	12
0 hpi vs. 2 hpi	GO:0019216	regulation of lipid metabolic process	7.9126e-07	0.000107575	CYP1A1, EGR1, PDK4, PIK3IP1, SIRT1, VAV3, NR1D1, IRS2, SNAI1, ANGPTL4, ADM, SOCS3, PDGFB, ANKRD1	14
0 hpi vs. 2 hpi	GO:0050679	positive regulation of epithelial cell proliferation	1.46492e-06	0.000178199	NR4A1, HAS2, SIRT1, RICTOR, GATA2, JUN, OSR1, PDGFB, SOX9, ID1	10
0 hpi vs. 2 hpi	GO:0001659	temperature homeostasis	2.84122e-06	0.000242802	EGR1, DDIT3, ACVR2B, TLE3, NR1D1, CEBPB, LCN2, ID1, EDN2	9
0 hpi vs. 2 hpi	GO:0034976	response to endoplasmic reticulum stress	4.0152e-06	0.00032458	CHAC1, CREBRF, IGFBP1, ATF3, BBC3, DDIT3, SESN2, NFE2L2, SIRT1, JUN, CEBPB	11
0 hpi vs. 2 hpi	GO:0048511	rhythmic process	5.57855e-06	0.000419202	EGR1, HAS2, SIRT1, NR1D1, CDK5R1, BHLHE40, JUN, PER1, KLF10, ID3, ID1	11
0 hpi vs. 2 hpi	GO:0120163	negative regulation of cold-induced thermogenesis	1.64186e-05	0.000848291	DDIT3, ACVR2B, TLE3, NR1D1, ID1	5
0 hpi vs. 2 hpi	GO:0042326	negative regulation of phosphorylation	1.85205e-05	0.000923249	DUSP6, ATF3, PIK3IP1, PDCD4, HEXIM2, CDKN1B, SIRT1, IRS2, SPRY2, JUN, SOCS3, PER1, ZC3H12A	13
0 hpi vs. 2 hpi	GO:0043392	negative regulation of DNA binding	3.25869e-05	0.00141257	DDIT3, JUN, NFKBIA, ID3, ID1	5
0 hpi vs. 2 hpi	GO:0106106	cold-induced thermogenesis	5.54644e-05	0.00199872	DDIT3, ACVR2B, TLE3, NR1D1, CEBPB, LCN2, ID1	7
0 hpi vs. 2 hpi	GO:0120161	regulation of cold-induced thermogenesis	5.54644e-05	0.00199872	DDIT3, ACVR2B, TLE3, NR1D1, CEBPB, LCN2, ID1	7
0 hpi vs. 2 hpi	GO:0006979	response to oxidative stress	5.96841e-05	0.00210018	NR4A2, CYP1B1, BTG1, SESN2, NFE2L2, SIRT1, TP53INP1, FOSL1, JUN, RHOB, ZC3H12A, LCN2	12
0 hpi vs. 2 hpi	GO:0055088	lipid homeostasis	7.8256e-05	0.00254417	SESN2, NR5A2, SIRT1, NR1D1, IRS2, LCAT, ANGPTL4	7
0 hpi vs. 2 hpi	GO:0062013	positive regulation of small molecule metabolic process	8.50094e-05	0.00264857	HAS2, SIRT1, NR1D1, IRS2, PFKFB4, ADM, PDGFB	7
0 hpi vs. 2 hpi	GO:1990845	adaptive thermogenesis	8.85601e-05	0.00273076	DDIT3, ACVR2B, TLE3, NR1D1, CEBPB, LCN2, ID1	7
0 hpi vs. 2 hpi	GO:0009612	response to mechanical stimulus	9.56399e-05	0.00290111	FOSB, SLC38A2, MAP3K14, FOSL1, JUN, SOX9, ANKRD1, NFKBIA	8
0 hpi vs. 2 hpi	GO:1905064	negative regulation of vascular smooth muscle cell differentiation	0.000105925	0.00304636	NFATC2, PDCD4, PDGFB	3
0 hpi vs. 2 hpi	GO:0044706	multi-multicellular organism process	0.000140439	0.00381865	FOSB, CYP1A1, SLC38A2, MAFF, APOL2, FOSL1, ADM, THBD	8
0 hpi vs. 2 hpi	GO:0009896	positive regulation of catabolic process	0.000149729	0.00399857	TIPARP, CDKN1B, SESN2, NFE2L2, SIRT1, TP53INP1, IRS2, PFKFB4, PLEKHF1, SOX9, ZC3H12A	11
0 hpi vs. 2 hpi	GO:0030890	positive regulation of B cell proliferation	0.000170173	0.00415217	NFATC2, BCL6, VAV3, IRS2	4
0 hpi vs. 2 hpi	GO:0030308	negative regulation of cell growth	0.000284374	0.00602796	BTG1, BCL6, CDKN1B, SESN2, SIRT1, CDK5R1, TRIM46	7
0 hpi vs. 2 hpi	GO:0062012	regulation of small molecule metabolic process	0.000302445	0.00631861	EGR1, PDK4, HAS2, SESN2, SIRT1, NR1D1, IRS2, PFKFB4, SNAI1, ADM, PDGFB	11
0 hpi vs. 2 hpi	GO:0070932	histone H3 deacetylation	0.000321987	0.00642042	HDAC5, SIRT1, PER1	3
0 hpi vs. 2 hpi	GO:0007568	aging	0.000352414	0.00688935	CYP1A1, IGFBP1, PDCD4, BCL6, NFE2L2, MNT, SIRT1, JUN, ADM	9
0 hpi vs. 2 hpi	GO:0104004	cellular response to environmental stimulus	0.000440381	0.00813073	BMF, EGR1, SLC38A2, SIRT1, TP53INP1, MAP3K14, RHOB, SOX9, ANKRD1	9
0 hpi vs. 2 hpi	GO:0009404	toxin metabolic process	0.00063369	0.0107691	CYP1A1, CYP1B1, NFE2L2	3
0 hpi vs. 2 hpi	GO:2000351	regulation of endothelial cell apoptotic process	0.000695935	0.0115002	PDCD4, NFE2L2, GATA2, ANGPTL4	4
0 hpi vs. 2 hpi	GO:0001516	prostaglandin biosynthetic process	0.000889262	0.013853	SIRT1, PNPLA8, EDN2	3
0 hpi vs. 2 hpi	GO:0046457	prostanoid biosynthetic process	0.000889262	0.013853	SIRT1, PNPLA8, EDN2	3
0 hpi vs. 2 hpi	GO:1905063	regulation of vascular smooth muscle cell differentiation	0.000889262	0.013853	NFATC2, PDCD4, PDGFB	3
0 hpi vs. 2 hpi	GO:0007028	cytoplasm organization	0.00199345	0.0238178	FOSL1, PLD6	2
0 hpi vs. 2 hpi	GO:0030212	hyaluronan metabolic process	0.00201722	0.0238178	PIM1, HAS2, PDGFB	3
0 hpi vs. 2 hpi	GO:1905898	positive regulation of response to endoplasmic reticulum stress	0.00217933	0.0247847	DDIT3, NFE2L2, SIRT1	3
0 hpi vs. 2 hpi	GO:0031334	positive regulation of protein complex assembly	0.00240469	0.0260036	BMF, JMY, CDKN1B, RICTOR, CDK5R1, FOSL1, JUN	7
0 hpi vs. 2 hpi	GO:0046886	positive regulation of hormone biosynthetic process	0.00242561	0.0260036	EGR1, ADM	2
0 hpi vs. 2 hpi	GO:0030950	establishment or maintenance of actin cytoskeleton polarity	0.0028978	0.0285109	RICTOR, RHOB	2
0 hpi vs. 2 hpi	GO:0072593	reactive oxygen species metabolic process	0.00331666	0.030105	CYP1A1, CYP1B1, PDK4, SESN2, NFE2L2, PDGFB, ZC3H12A	7
0 hpi vs. 2 hpi	GO:0010463	mesenchymal cell proliferation	0.00332152	0.030105	IRS2, OSR1, SOX9	3
0 hpi vs. 2 hpi	GO:1903960	negative regulation of anion transmembrane transport	0.00340947	0.0303503	IRS2, OSR1	2
0 hpi vs. 2 hpi	GO:0010883	regulation of lipid storage	0.00376969	0.0322147	SIRT1, NFKBIA, ZC3H12A	3
0 hpi vs. 2 hpi	GO:0031648	protein destabilization	0.00376969	0.0322147	SIRT1, NR1D1, ID1	3
0 hpi vs. 2 hpi	GO:1900015	regulation of cytokine production involved in inflammatory response	0.00376969	0.0322147	PDCD4, PER1, ZC3H12A	3
0 hpi vs. 2 hpi	GO:0006953	acute-phase response	0.00400691	0.0334767	IL6R, APOL2, CEBPB	3
0 hpi vs. 2 hpi	GO:0097327	response to antineoplastic agent	0.00418854	0.0343231	EGR1, FBXO32, PDGFB, ZC3H12A	4
0 hpi vs. 2 hpi	GO:0010875	positive regulation of cholesterol efflux	0.00517584	0.0387993	SIRT1, NFKBIA	2
0 hpi vs. 2 hpi	GO:0006750	glutathione biosynthetic process	0.00583996	0.0417878	CHAC1, NFE2L2	2
0 hpi vs. 2 hpi	GO:0072079	nephron tubule formation	0.00654085	0.0452664	OSR1, SOX9	2
0 hpi vs. 2 hpi	GO:0140253	cell-cell fusion	0.00655311	0.0452664	GDF15, NFATC2, DYRK1B	3
0 hpi vs. 2 hpi	GO:0061919	process utilizing autophagic mechanism	0.00684877	0.0467905	BMF, DDIT3, SESN2, SIRT1, GABARAPL1, TP53INP1, CDK5R1, PLEKHF1, ZC3H12A	9
0 hpi vs. 4 hpi	GO:0030522	intracellular receptor signaling pathway	4.86501e-07	0.00197957	PIM1, BRD8, HSPA1B, TP63, CYP24A1, HSPA1A, CYP26B1, NR5A2, NR4A2, ARNTL, CALCOCO1, IFIH1, ALOXE3, RBM14, NFKBIA, IRAK2, VDR, PPARGC1B, CYP26A1, TNFAIP3, PER1	21
0 hpi vs. 4 hpi	GO:0051090	regulation of DNA-binding transcription factor activity	1.51135e-06	0.00307485	RHEBL1, PIM1, RPS6KA5, CTH, MYOCD, JMY, HSPA1B, HMOX1, DDIT3, HSPA1A, TRAF3, NFKBIE, FOSL1, ID2, IL1RAP, SPHK1, WNT10B, ZC3H12A, CAMK2A, NFKBIA, IRAK2, SIK1, PPARGC1B, ID1, TNFAIP3, ID3	26
0 hpi vs. 4 hpi	GO:1901342	regulation of vasculature development	9.9853e-06	0.00984101	PDCD4, FOXO4, CTH, ADM2, MYOCD, BTG1, HMOX1, ITGB8, NFATC2, COL4A3, ANXA1, NPR1, EMILIN1, GATA6, CCBE1, EFNB2, ADM, SPHK1, SERPINE1, TERT, ZC3H12A, ID1, TNFAIP3, ANGPTL4	24
0 hpi vs. 4 hpi	GO:0071496	cellular response to external stimulus	1.00435e-05	0.00984101	PIM1, MYOCD, GABARAPL1, SLC38A2, HMOX1, CYP24A1, NR4A2, ITGA2, ULK1, ZFYVE1, SESN2, GJA1, P2RY2, GADD45A, FOSL1, NUAK2, MAP3K14, ZC3H12A, VDR, SIK1, UCN2	21
0 hpi vs. 4 hpi	GO:0033002	muscle cell proliferation	1.20927e-05	0.00984101	PDCD4, PIM1, MYOCD, CDKN1B, HMOX1, ITGA2, ZFPM2, GJA1, NPR1, GATA6, ID2, HBEGF, TGFBR1, TERT, APLN, CCN4, TNFAIP3	17
0 hpi vs. 4 hpi	GO:0042634	regulation of hair cycle	2.0405e-05	0.013838	FST, EPS8L3, ARNTL, TERT, WNT10B, PER1	6
0 hpi vs. 4 hpi	GO:0042573	retinoic acid metabolic process	4.5736e-05	0.0190055	CYP1A1, RDH10, CYP26B1, CYP3A5, CYP2S1, CYP26A1	6
0 hpi vs. 4 hpi	GO:0048871	multicellular organismal homeostasis	9.24523e-05	0.0221287	HAS2, DDIT3, ACVR2B, TP63, CYP26B1, BBS12, LCA5, ARNTL, SPATA7, PIK3CA, ERCC6, GJA1, SCNN1A, METRNL, OXTR, ALOXE3, WNT10B, APLN, G0S2, DIO2, PPARGC1B, ID1, TNFAIP3, EDN2	24
0 hpi vs. 4 hpi	GO:1901861	regulation of muscle tissue development	0.000103408	0.0221457	PIM1, MYOCD, CYP26B1, ZFPM2, ARNTL, CENPF, GJA1, GATA6, EFNB2, TGFBR1, WNT10B, JPH2	12
0 hpi vs. 4 hpi	GO:0043392	negative regulation of DNA binding	0.000125023	0.0226668	HMOX1, DDIT3, NEK2, ID2, NFKBIA, ID1, ID3	7
0 hpi vs. 4 hpi	GO:0007050	cell cycle arrest	0.000146174	0.0229218	HBP1, FOXO4, JMY, CDKN1B, TP53INP1, DDIT3, CDC25C, ING4, CDKN2D, GADD45A, GATA6, FZD9, ID2, TGFBR1, WNT10B	15
0 hpi vs. 4 hpi	GO:0007567	parturition	0.000279623	0.0333113	CYP1A1, MAFF, ARNTL, OXTR	4
0 hpi vs. 4 hpi	GO:0035966	response to topologically incorrect protein	0.000294496	0.0333113	IGFBP1, CHAC1, CREBRF, CTH, HSPA1L, CTDSP2, HSPA1B, ANKZF1, DDIT3, HSPA1A, DNAJB4, HERPUD1, CCL2	13
0 hpi vs. 4 hpi	GO:2001237	negative regulation of extrinsic apoptotic signaling pathway	0.000330588	0.0333113	HSPA1B, HMOX1, HSPA1A, HMGB2, RB1CC1, TGFBR1, SERPINE1, TERT, TNFAIP3	9
0 hpi vs. 4 hpi	GO:0001701	in utero embryonic development	0.000343837	0.0333113	MAFF, RDH10, TM4SF1, SMIM14, ZFPM2, NEK2, SYF2, GJA1, CHD7, SLC30A1, JAG2, CHST11, GATA6, FOSL1, ADM, CCN1, TFEB, TGFBR1, BCOR	19
0 hpi vs. 4 hpi	GO:0072577	endothelial cell apoptotic process	0.000403792	0.0342298	PDCD4, COL4A3, SERPINE1, TERT, TNFAIP3, ANGPTL4, CCL2	7
0 hpi vs. 4 hpi	GO:0045987	positive regulation of smooth muscle contraction	0.000490462	0.0343501	MYOCD, ITGA2, OXTR, SPHK1, EDN2	5
0 hpi vs. 4 hpi	GO:0043153	entrainment of circadian clock by photoperiod	0.000846617	0.043415	ID2, PER3, SIK1, PER1	4
0 hpi vs. 4 hpi	GO:0035296	regulation of tube diameter	0.000858056	0.043415	PLA2G6, HMOX1, GJA1, NPR1, P2RY2, OXTR, ADM, ASIC2, APLN, EDN2	10
0 hpi vs. 4 hpi	GO:0050880	regulation of blood vessel size	0.000858056	0.043415	PLA2G6, HMOX1, GJA1, NPR1, P2RY2, OXTR, ADM, ASIC2, APLN, EDN2	10
0 hpi vs. 4 hpi	GO:0097746	regulation of blood vessel diameter	0.000858056	0.043415	PLA2G6, HMOX1, GJA1, NPR1, P2RY2, OXTR, ADM, ASIC2, APLN, EDN2	10
0 hpi vs. 4 hpi	GO:0106106	cold-induced thermogenesis	0.000858056	0.043415	DDIT3, ACVR2B, ARNTL, GJA1, OXTR, WNT10B, G0S2, DIO2, PPARGC1B, ID1	10
0 hpi vs. 4 hpi	GO:0120161	regulation of cold-induced thermogenesis	0.000858056	0.043415	DDIT3, ACVR2B, ARNTL, GJA1, OXTR, WNT10B, G0S2, DIO2, PPARGC1B, ID1	10
0 hpi vs. 4 hpi	GO:0032677	regulation of interleukin-8 production	0.000889189	0.0435917	TLR1, HSPA1B, DDIT3, HSPA1A, ANXA1, SERPINE1, C5AR2	7
0 hpi vs. 4 hpi	GO:0007028	cytoplasm organization	0.000973127	0.0460425	FOSL1, PLD6, TFCP2L1	3
0 hpi vs. 4 hpi	GO:0042048	olfactory behavior	0.000973127	0.0460425	CFAP69, CHD7, GRIN1	3
0 hpi vs. 6 hpi	GO:0000079	regulation of cyclin-dependent protein serine, threonine kinase activity	9.10121e-07	0.00229917	CCNG2, MYOCD, CDC25C, CDKN1B, CDKN2D, CDKN2C, CDK5R2, HEXIM2, CCNF, PSRC1, CCNB2, CDC25A, GADD45A, CCND1, TNFAIP3	15
0 hpi vs. 6 hpi	GO:0051090	regulation of DNA-binding transcription factor activity	1.63518e-06	0.00229917	RHEBL1, HMOX1, PIM1, MYOCD, CTH, JMY, ARRB1, FANK1, MXI1, CARD8, JUP, RPS6KA5, AR, HSPA1B, SFRP4, ID2, TRAF3, SPHK1, HIPK2, IL1RAP, PPRC1, PSMA6, NFKBIE, NFKBIA, NFKB2, JUN, WNT10B, ZC3H12A, IRAK2, ID3, TNFAIP3, PPARGC1B, ID1, FOSL1	34
0 hpi vs. 6 hpi	GO:0050678	regulation of epithelial cell proliferation	2.01218e-06	0.00229917	HMOX1, HAS2, TP63, CDKN1B, FZD7, HMGB2, NKX2-8, BCL11B, RICTOR, IQGAP3, AR, GATA3, GLUL, TNFSF12, KRT4, PLCG1, TGFA, FGF2, CCND1, EREG, SPARC, JUN, TGFBR1, KLF9, WNT10B, VDR, EFNB2, TNFAIP3, ID1, CCL2, C5AR2	31
0 hpi vs. 6 hpi	GO:1901342	regulation of vasculature development	2.67357e-06	0.00229917	FOXO4, PDCD4, HMOX1, MYOCD, CTH, BTG1, COL4A3, ITGB8, ANXA1, JUP, FKBPL, GLUL, TNFSF12, NFATC2, PLCG1, FGF2, TNFRSF12A, BMPER, ADAMTS9, C3, SPHK1, HIPK2, SPARC, ETS1, CCBE1, SERPINE1, ZC3H12A, TERT, EFNB2, TNFAIP3, ID1, ANGPTL4, CXCL8	33
0 hpi vs. 6 hpi	GO:0001655	urogenital system development	3.27661e-06	0.00229917	MYOCD, GCNT1, HAS2, TP63, CDKN1B, RDH10, KLHL3, CYP26B1, CENPF, COL4A3, PAX8, ANXA1, AR, GATA3, RARB, ACVR2B, JAG1, EPHB2, FGF2, ID2, BMPER, FSTL3, SDC4, AMER1, TIPARP, TGFBR1, ID3, EFNB2	28
0 hpi vs. 6 hpi	GO:0000280	nuclear division	3.37971e-06	0.00229917	CDC25C, CDKN1B, KIF14, NEK2, CYP26B1, MARF1, CENPF, CENPE, TOP2A, NDC80, DLGAP5, MAP10, ASPM, NUSAP1, NUF2, INCENP, BTC, INSR, TTK, PSRC1, KIF2C, NCAPD2, MEIOB, STAG3, HSPA1B, PLCB1, TGFA, RRS1, EME2, SPHK1, EREG, NEK6	32
0 hpi vs. 6 hpi	GO:0140014	mitotic nuclear division	5.10031e-06	0.00264878	CDC25C, CDKN1B, KIF14, NEK2, CENPF, CENPE, NDC80, DLGAP5, MAP10, NUSAP1, NUF2, INCENP, BTC, INSR, TTK, PSRC1, KIF2C, NCAPD2, HSPA1B, TGFA, RRS1, SPHK1, EREG, NEK6	24
0 hpi vs. 6 hpi	GO:0045599	negative regulation of fat cell differentiation	3.1772e-05	0.00909072	INSIG1, BBS12, ZFPM2, ARNTL, GATA3, JAG1, CCDC85B, CCN4, WNT10B	9
0 hpi vs. 6 hpi	GO:0048511	rhythmic process	3.24532e-05	0.00909072	OPRL1, HAS2, TOP2A, ARRB1, ARNTL, PPARA, TP53, ID2, EREG, OXTR, NFKB2, JUN, PER2, KLF9, ETS1, NOCT, RELB, SERPINE1, PER3, HLF, ID3, ID1, TEF, PER1	24
0 hpi vs. 6 hpi	GO:0030522	intracellular receptor signaling pathway	4.05962e-05	0.00966595	PIM1, TP63, CALCOCO1, CYP26B1, CYP24A1, BRD8, DHRS3, ALPK1, ARNTL, AR, RARB, NR5A2, HSPA1B, PPARA, NFKBIA, ALOXE3, BIRC3, VDR, IRAK2, TNFAIP3, PPARGC1B, RBM14, PER1	23
0 hpi vs. 6 hpi	GO:0060537	muscle tissue development	6.21476e-05	0.0128673	PIM1, MYOCD, FZD7, CYP26B1, CENPF, SAP30, GATA5, SVIL, ZFPM2, ARNTL, RARB, ERBB3, PPARA, CBY1, FGF2, ID2, CHD7, ADAMTS9, IFRD1, RGS2, JPH2, TIPARP, NDUFV2, TGFBR1, SRPK3, WNT10B, HOMER1, HLF, EFNB2	29
0 hpi vs. 6 hpi	GO:0072577	endothelial cell apoptotic process	0.000223808	0.0266443	PDCD4, COL4A3, GATA3, PLCG1, SERPINE1, TERT, TNFAIP3, CCL2, ANGPTL4	9
0 hpi vs. 6 hpi	GO:2000241	regulation of reproductive process	0.000268439	0.0297281	CDC25C, LFNG, CDKN1B, CNR1, ASPM, INSR, ZFPM2, TTK, AR, CFAP69, PLCB1, CDC25A, SNAI1, OXTR	14
0 hpi vs. 6 hpi	GO:0043392	negative regulation of DNA binding	0.00031009	0.0328144	HMOX1, NEK2, ID2, NFKBIA, JUN, PER2, ID3, ID1	8
0 hpi vs. 6 hpi	GO:0051383	kinetochore organization	0.000450664	0.0389384	CENPF, CENPA, CENPE, NDC80, NUF2	5
0 hpi vs. 6 hpi	GO:0071383	cellular response to steroid hormone stimulus	0.000494991	0.0399517	CREBRF, PAQR8, HNF4G, TP63, TFPI, CALCOCO1, FBXO32, ANXA1, ARNTL, AR, RARB, NR5A2, PPARA, KLF9, STC1, VDR, PPARGC1B, RBM14, PER1	19
0 hpi vs. 6 hpi	GO:0061436	establishment of skin barrier	0.000706575	0.0460919	TP63, CYP26B1, FLG, FA2H, ALOXE3	5
0 hpi vs. 6 hpi	GO:0002237	response to molecule of bacterial origin	0.000782244	0.0490138	PDCD4, TLR1, ABCA1, CDK19, TFPI, HMGB2, CNR1, CARD8, PALM3, PLSCR4, GCH1, SPARC, NFKBIA, NFKB2, JUN, NOCT, SERPINE1, ZC3H12A, IRAK2, TNFAIP3, CXCL2, CCL2, CXCL8	23
0 hpi vs. 8 hpi	GO:0001655	urogenital system development	1.80566e-09	8.67077e-06	MYOCD, HAS2, KLHL3, PCSK9, CYP26B1, RDH10, ACTA2, SOX9, COL4A3, ITGB4, CENPF, PAX8, CDKN1B, ANXA1, CASP9, SOX4, GCNT1, TP63, RARB, IFT140, COL4A1, FAT4, BMPER, PPAT, WT1, FSTL3, FGF2, EAF2, SDC4, ID2, OSR1, AMER1, TGFBR1, TIPARP, EFNB2, ID3	36
0 hpi vs. 8 hpi	GO:0048285	organelle fission	2.52334e-08	4.03903e-05	CDC25C, CYP26B1, KIF14, NEK2, DLGAP5, CENPF, HSPA1B, HSPA1A, BTC, CDKN1B, STAG3, TOP2A, CENPE, ASPM, MARF1, PSRC1, PINK1, NCAPD2, NUSAP1, INCENP, NDC80, KIF2C, CKS2, STAT2, PTTG1, AURKA, SPAG5, CCNB1, TTK, NUF2, KIF18A, MEIOB, MAP10, TDRKH, DHODH, CCNE1, TEX15, CCNE2, EREG, NEK6, GPR3	41
0 hpi vs. 8 hpi	GO:1901990	regulation of mitotic cell cycle phase transition	4.30637e-07	0.000344653	FOXO4, CDC25C, KIF14, NEK2, HMMR, CDKN2D, DLGAP5, CENPF, CTDSP2, CDKN1B, CDK2AP2, CENPE, CDKN2C, GTSE1, TP53, ANXA1, SOX4, NDC80, CNTRL, AURKA, CCNB1, TTK, NEK11, SYF2, TUBA4A, E2F1, PSMD9, UBE2E2, ORC1, CCNE1, CCND1, GADD45A, HAUS7, CDC25A, ID2, NEK6, WNT10B, TERT	38
0 hpi vs. 8 hpi	GO:0030330	DNA damage response, signal transduction by p53 class mediator	9.9863e-07	0.000368878	CDC25C, SPRED3, CDKN1B, HIC1, GTSE1, TP53, SOX4, ING4, AURKA, CCNB1, BCL3, SNAI1, E2F1, GADD45A, ANKRD1, HIPK2	16
0 hpi vs. 8 hpi	GO:0048511	rhythmic process	1.98322e-06	0.000604424	OPRL1, HAS2, ARRB1, SREBF1, TOP2A, TP53, PPARA, CLDN4, ARNTL, CRY2, PSPC1, JUN, NFKB2, DBP, ID2, CRY1, EREG, ETS1, SERPINE1, NOCT, ID3, PER3, PER2, KLF9, HLF, ID1, TEF, PER1	28
0 hpi vs. 8 hpi	GO:0140014	mitotic nuclear division	2.32073e-06	0.000610984	CDC25C, KIF14, NEK2, DLGAP5, CENPF, HSPA1B, HSPA1A, BTC, CDKN1B, CENPE, PSRC1, NCAPD2, NUSAP1, INCENP, NDC80, KIF2C, PTTG1, AURKA, SPAG5, CCNB1, TTK, NUF2, KIF18A, MAP10, EREG, NEK6	26
0 hpi vs. 8 hpi	GO:0061614	pri-miRNA transcription by RNA polymerase II	3.18325e-05	0.00372829	SOX9, SREBF1, TP53, PPARA, WT1, JUN, ETS1, TERT, FOSL1	9
0 hpi vs. 8 hpi	GO:0140013	meiotic nuclear division	3.67465e-05	0.00420135	CYP26B1, STAG3, TOP2A, ASPM, MARF1, CKS2, PTTG1, AURKA, TTK, NUF2, KIF18A, MEIOB, TDRKH, CCNE1, TEX15, CCNE2, EREG, GPR3	18
0 hpi vs. 8 hpi	GO:0071229	cellular response to acid chemical	5.04209e-05	0.00515151	ABCA1, CYP26B1, SOX9, FZD7, SREBF1, PINK1, AKR1C4, WNT5B, SESN3, CASTOR3, CASTOR2, RARB, AKR1C3, CCNB1, COL4A1, E2F1, COL16A1, OSR1, WNT10B, ID3	20
0 hpi vs. 8 hpi	GO:0071496	cellular response to external stimulus	7.02387e-05	0.00613248	MYOCD, HMOX1, PCSK9, GABARAPL1, SOX9, CYP24A1, PIM1, GLUL, SREBF1, PDK2, TP53, PHEX, SESN3, CASTOR3, SLC38A2, CASTOR2, AKR1C3, WDR45, NR4A2, ULK1, JUN, GADD45A, ANKRD1, MAP3K14, VDR, UCN2, FOSL1	27
0 hpi vs. 8 hpi	GO:1903830	magnesium ion transmembrane transport	0.000166863	0.0102727	NIPAL1, NIPAL3, NIPAL2, CNNM2, NIPAL4	5
0 hpi vs. 8 hpi	GO:0045926	negative regulation of growth	0.000200815	0.0107631	GDF15, CDKN2D, CDHR2, HSPA1B, HSPA1A, SEMA6C, CDKN1B, CDKN2C, TP53, PSRC1, BTG1, ING4, PPARA, DUSP10, ARHGAP4, RGS2, WT1, EAF2, OSGIN1, CCDC85B, STC2	21
0 hpi vs. 8 hpi	GO:1903789	regulation of amino acid transmembrane transport	0.000267783	0.0127316	ARL6IP1, RGS2, OSR1, PER2	4
0 hpi vs. 8 hpi	GO:0106106	cold-induced thermogenesis	0.000521206	0.0200227	HOXC10, LAMA4, LPIN1, LEPR, SCD, ARNTL, OMA1, DIO2, GPR3, WNT10B, EPAS1, PPARGC1B, PER2, ID1	14
0 hpi vs. 8 hpi	GO:0120161	regulation of cold-induced thermogenesis	0.000521206	0.0200227	HOXC10, LAMA4, LPIN1, LEPR, SCD, ARNTL, OMA1, DIO2, GPR3, WNT10B, EPAS1, PPARGC1B, PER2, ID1	14
0 hpi vs. 8 hpi	GO:0043392	negative regulation of DNA binding	0.000555276	0.0209956	HMOX1, NEK2, E2F1, JUN, ID2, ID3, PER2, ID1	8
0 hpi vs. 8 hpi	GO:2000241	regulation of reproductive process	0.000642068	0.0230898	CDC25C, LFNG, CNR1, SOX9, CDKN1B, ASPM, AURKA, TTK, CFAP69, SNAI1, WT1, EAF2, CDC25A, GPR3	14
0 hpi vs. 8 hpi	GO:0019216	regulation of lipid metabolic process	0.000660053	0.0233789	ABCG1, ABCA1, INSIG1, RDH10, CNR1, PLA2G6, SREBF1, PDK2, AADAC, ANXA1, PPARA, SCD, PNPLA2, AKR1C3, FASN, VAV3, RGL1, SNAI1, ADM, FGF2, ANKRD1, CCN1, ID2, SOCS3, TNFAIP8L3, VDR, PDK1, ANGPTL4	28
0 hpi vs. 8 hpi	GO:0030073	insulin secretion	0.00105812	0.0319565	RFX3, ARRB1, CNR1, PLA2G6, GLUL, SREBF1, PCLO, ANXA1, ICA1, SOX4, ARNTL, EPHA5, PSMD9, VGF, CACNA1D, NNAT, PER2	17
0 hpi vs. 8 hpi	GO:0003351	epithelial cilium movement	0.00128619	0.0369837	RFX3, LRRC6, SPA17, TTLL1, CABYR	5
0 hpi vs. 8 hpi	GO:1905818	regulation of chromosome separation	0.00141136	0.0396617	DLGAP5, CENPF, CENPE, NDC80, PTTG1, CCNB1, TTK, NEK6	8
0 hpi vs. 8 hpi	GO:0018298	protein-chromophore linkage	0.00151267	0.0413288	AMBP, CRY2, OPN1SW, CRY1	4
0 hpi vs. 8 hpi	GO:0070293	renal absorption	0.00196127	0.0476936	HAS2, KLHL3, AKR1C3, CLDN4	4
0 hpi vs. 8 hpi	GO:0051402	neuron apoptotic process	0.00203255	0.0490467	HMOX1, ARRB1, PCSK9, KIF14, TP53, PINK1, ERBB3, CASP9, TP63, NMNAT1, CIT, NR4A2, ITGAM, GABRA5, JUN, EGLN3, HIPK2, TERT	18
0 hpi vs. 8 hpi	GO:0051591	response to cAMP	0.00215718	0.0495019	SREBF1/WT1/JUN/SPARC/STC1/VGF/WNT10B/PPARGC1B/FOSL1/PER1	10

## Sheet: KEGG-pathway enrichment 
Contrasts	KEGGID	Description	P value	FDR	Gene symbol	Count
0 hpi vs. 2 hpi	hsa05206	MicroRNAs in cancer	7.78677e-05	0.00682709	BMF, CYP1B1, PIM1, PDCD4, CDKN1B, HDAC5, SIRT1, RPS6KA5, IRS2, SPRY2, PDGFB	11
0 hpi vs. 2 hpi	hsa04380	Osteoclast differentiation	0.000127847	0.00682709	FOSB, NFATC2, MAP3K14, FOSL1, JUN, SOCS3, NFKBIA	7
0 hpi vs. 2 hpi	hsa04068	FoxO signaling pathway	0.000147802	0.00682709	CCNG2, BCL6, FBXO32, CDKN1B, SIRT1, GABARAPL1, IRS2	7
0 hpi vs. 2 hpi	hsa04657	IL-17 signaling pathway	0.000171751	0.00682709	FOSB, FOSL1, JUN, CEBPB, NFKBIA, LCN2	6
0 hpi vs. 2 hpi	hsa04660	T cell receptor signaling pathway	0.000298591	0.00949521	NFATC2, VAV3, NFKBIE, MAP3K14, JUN, NFKBIA	6
0 hpi vs. 2 hpi	hsa04668	TNF signaling pathway	0.000445339	0.0118015	RPS6KA5, MAP3K14, JUN, CEBPB, SOCS3, NFKBIA	6
0 hpi vs. 2 hpi	hsa04662	B cell receptor signaling pathway	0.000760273	0.017269	NFATC2, VAV3, NFKBIE, JUN, NFKBIA	5
0 hpi vs. 2 hpi	hsa04933	AGE-RAGE signaling pathway in diabetic complications	0.00185524	0.036873	EGR1, PIM1, CDKN1B, JUN, THBD	5
0 hpi vs. 2 hpi	hsa04659	Th17 cell differentiation	0.00249762	0.039841	NFATC2, IL6R, NFKBIE, JUN, NFKBIA	5
0 hpi vs. 2 hpi	hsa04710	Circadian rhythm	0.00250572	0.039841	NR1D1, BHLHE40, PER1	3
0 hpi vs. 2 hpi	hsa04920	Adipocytokine signaling pathway	0.00316689	0.0457759	IRS2, NFKBIE, SOCS3, NFKBIA	4
0 hpi vs. 4 hpi	hsa05162	Measles	0.000204279	0.0453715	BBC3, OAS1, CDKN1B, HSPA1L, HSPA1B, HSPA1A, PIK3CA, TRAF3, IFIH1, NFKBIA, TNFAIP3	11
0 hpi vs. 6 hpi	hsa04668	TNF signaling pathway	5.59252e-05	0.0153235	CREB3L4, RPS6KA5, JAG1, MAP2K3, TRAF3, SOCS3, NFKBIA, JUN, BIRC3, MAP3K14, TNFAIP3, CXCL2, CCL2	13
0 hpi vs. 6 hpi	hsa04010	MAPK signaling pathway	0.000188154	0.0230449	CACNG6, ARRB1, HSPA1L, RPS6KA5, INSR, ERBB3, HSPA1B, TP53, TGFA, MAP2K3, FGF2, CACNA1D, GADD45A, CACNA1G, IL1RAP, EREG, RASGRP1, NFKB2, JUN, TGFBR1, RELB, MAP3K14	22
0 hpi vs. 6 hpi	hsa05226	Gastric cancer	0.000289226	0.0230449	FRAT1, FRAT2, AXIN2, CDKN1B, FZD7, JUP, RARB, TP53, FGF2, GADD45A, CCND1, TGFBR1, WNT10B, TERT	14
0 hpi vs. 6 hpi	hsa04933	AGE-RAGE signaling pathway in diabetic complications	0.000336422	0.0230449	PIM1, CDKN1B, COL4A3, PLCB1, PLCG1, CCND1, JUN, TGFBR1, SERPINE1, CCL2, CXCL8	11
0 hpi vs. 6 hpi	hsa04218	Cellular senescence	0.000598962	0.0259288	CCNB2, NFATC2, TP53, CDC25A, MAP2K3, CACNA1D, GADD45A, HIPK2, CALML4, CCND1, TGFBR1, ETS1, SERPINE1, CXCL8	14
0 hpi vs. 6 hpi	hsa04310	Wnt signaling pathway	0.000598962	0.0259288	FRAT1, FRAT2, AXIN2, FZD7, NFATC2, PLCB1, CBY1, SFRP4, TP53, CCND1, JUN, WISP1, WNT10B, FOSL1	14
0 hpi vs. 6 hpi	hsa05222	Small cell lung cancer	0.000686555	0.0259288	CDKN1B, COL4A3, RARB, TP53, LAMC2, TRAF3, GADD45A, CCND1, NFKBIA, BIRC3	10
0 hpi vs. 6 hpi	hsa05167	Kaposi sarcoma-associated herpesvirus infection	0.000905954	0.0259288	CLEC2B, GABARAPL1, NFATC2, TP53, PLCG1, FGF2, TRAF3, C3, CALML4, CCND1, GNG13, NFKBIA, JUN, CXCL2, CXCL8	15
0 hpi vs. 6 hpi	hsa05225	Hepatocellular carcinoma	0.00097161	0.0259288	FRAT1, HMOX1, FRAT2, AXIN2, FZD7, TP53, PLCG1, TGFA, GADD45A, DPF1, CCND1, TGFBR1, WNT10B, TERT	14
0 hpi vs. 6 hpi	hsa04068	FoxO signaling pathway	0.000977443	0.0259288	CCNG2, FOXO4, GABARAPL1, CDKN1B, CDKN2D, FBXO32, INSR, CCNB2, GADD45A, CCND1, TGFBR1, HOMER1	12
0 hpi vs. 6 hpi	hsa04713	Circadian entrainment	0.00104094	0.0259288	RPS6KA5, PLCB1, CACNA1D, CACNA1G, CALML4, GNG13, PER2, GRIN2B, PER3, PER1	10
0 hpi vs. 6 hpi	hsa04064	NF-kappa B signaling pathway	0.00153287	0.0328217	PLCG1, TRAF3, NFKBIA, NFKB2, RELB, BIRC3, MAP3K14, TNFAIP3, CXCL2, CXCL8	10
0 hpi vs. 6 hpi	hsa05210	Colorectal cancer	0.0016567	0.0328217	BBC3, AXIN2, TP53, TGFA, GADD45A, CCND1, EREG, JUN, TGFBR1	9
0 hpi vs. 6 hpi	hsa05219	Bladder cancer	0.00179364	0.0328217	DAPK1, RPS6KA5, TP53, CCND1, HBEGF, CXCL8	6
0 hpi vs. 6 hpi	hsa05169	Epstein-Barr virus infection	0.0019757	0.0328217	CDKN1B, SAP30, OAS1, TP53, MAP2K3, TRAF3, GADD45A, CCND1, NFKBIE, NFKBIA, NFKB2, JUN, RELB, MAP3K14, TNFAIP3	15
0 hpi vs. 6 hpi	hsa04115	p53 signaling pathway	0.00203057	0.0328217	CCNG2, BBC3, SESN3, CCNB2, TP53, GADD45A, CCND1, SERPINE1	8
0 hpi vs. 6 hpi	hsa04928	Parathyroid hormone synthesis, secretion and action	0.00204983	0.0328217	PLD1, CREB3L4, CYP24A1, ARRB1, GATA3, PLCB1, SLC34A3, HBEGF, RUNX2, VDR	10
0 hpi vs. 6 hpi	hsa05134	Legionellosis	0.00215617	0.0328217	HSPA1L, HSPA1B, C3, NFKBIA, NFKB2, CXCL2, CXCL8	7
0 hpi vs. 6 hpi	hsa05224	Breast cancer	0.00262767	0.0378938	FRAT1, FRAT2, AXIN2, FZD7, TP53, JAG1, FGF2, GADD45A, CCND1, NFKB2, JUN, WNT10B	12
0 hpi vs. 8 hpi	hsa05226	Gastric cancer	5.21083e-07	8.33701e-05	FRAT1, JUP, FZD7, FRAT2, AXIN2, CDKN1B, TP53, WNT5B, RARB, GAB1, E2F2, E2F1, CCNE1, CCND1, GADD45A, FGF2, CCNE2, TGFBR1, WNT10B, TERT	20
0 hpi vs. 8 hpi	hsa04110	Cell cycle	6.06328e-07	8.33701e-05	CDC25C, CDKN2D, CDKN1B, CDKN2C, TP53, PTTG1, CCNB2, CCNB1, TTK, E2F2, E2F1, ORC1, MCM6, CCNE1, CCND1, GADD45A, CDC25A, CCNE2	18
0 hpi vs. 8 hpi	hsa05222	Small cell lung cancer	1.19028e-06	0.000109109	COL4A3, LAMA4, CDKN1B, TP53, CASP9, CKS2, RARB, E2F2, COL4A1, E2F1, CCNE1, CCND1, GADD45A, BIRC3, CCNE2	15
0 hpi vs. 8 hpi	hsa04115	p53 signaling pathway	1.89204e-06	0.000130078	CCNG2, BBC3, GTSE1, TP53, CASP9, SESN3, CCNB2, CCNB1, CCNE1, CCND1, GADD45A, CCNE2, SERPINE1	13
0 hpi vs. 8 hpi	hsa04710	Circadian rhythm	0.00082718	0.0358855	ARNTL, CRY2, CRY1, PER3, PER2, PER1	6
0 hpi vs. 8 hpi	hsa04218	Cellular senescence	0.000840091	0.0358855	TP53, CCNB2, CCNB1, E2F2, E2F1, CCNE1, CCND1, GADD45A, CDC25A, HIPK2, CACNA1D, CCNE2, TGFBR1, ETS1, SERPINE1	15
0 hpi vs. 8 hpi	hsa05224	Breast cancer	0.00106606	0.0358855	FRAT1, FZD7, FRAT2, AXIN2, TP53, WNT5B, E2F2, E2F1, JUN, CCND1, GADD45A, FGF2, NFKB2, WNT10B	14
0 hpi vs. 8 hpi	hsa05165	Human papillomavirus infection	0.00117211	0.0358855	LFNG, MFNG, PARD6A, COL4A3, ITGB4, FZD7, AXIN2, TNXB, LAMA4, CDKN1B, CREB3L4, TP53, DLG3, WNT5B, STAT2, ITGA10, COL4A1, E2F1, CCNE1, CCND1, HES4, CCNE2, WNT10B, TERT	24
0 hpi vs. 8 hpi	hsa05166	Human T-cell leukemia virus 1 infection	0.00124765	0.0358855	CREB3L4, CDKN2C, TP53, PTTG1, CCNB2, E2F2, E2F1, JUN, CCNE1, CCND1, NFKB2, TNFRSF13C, CCNE2, TGFBR1, ETS1, MAP3K14, TERT, FOSL1	18
0 hpi vs. 8 hpi	hsa05225	Hepatocellular carcinoma	0.00138379	0.0358855	HMOX1, FRAT1, FZD7, FRAT2, AXIN2, TP53, WNT5B, GAB1, E2F2, E2F1, CCND1, GADD45A, TGFBR1, WNT10B, TERT	15
0 hpi vs. 8 hpi	hsa05202	Transcriptional misregulation in cancer	0.00143542	0.0358855	JUP, HIST1H3H, PAX8, ETV4, CDKN1B, HIST1H3E, CDKN2C, TP53, ITGAM, WT1, FUS, GADD45A, BIRC3, ID2, RUNX2, PER2	16
0 hpi vs. 8 hpi	hsa05162	Measles	0.00176157	0.0403694	BBC3, HSPA1L, HSPA1B, HSPA1A, CDKN1B, TP53, CASP9, STAT2, OAS1, JUN, CCNE1, CCND1, CCNE2	13
