# Supplementary material for: Time‐resolved mRNA and miRNA expression profiling reveals crucial coregulation of molecular pathways involved in epithelial–pneumococcal interactions
Source: Immunol Cell Biol. 2020 Jul 20;98(9):726–42. doi: 10.1111/imcb.12371 (PMC7586809; doi:10.1111/imcb.12371)
Supplement: Supplementary file 1 [file IMCB-98-726-s001.zip › imcb12371-sup-0005-TableS6.xlsx]

## Sheet: Sheet1
Gene Symbol	GeneID	Cluster	Gene type
ADAMTS13	ENSG00000160323	1	Immunity
AIFM3	ENSG00000183773	1	Immunity
ALX4	ENSG00000052850	1	Immunity
ANK1	ENSG00000029534	1	Immunity
APOL2	ENSG00000128335	1	Immunity
ARHGEF4	ENSG00000136002	1	Immunity
ARVCF	ENSG00000099889	1	Immunity
BCL3	ENSG00000069399	1	Immunity
CCL2	ENSG00000108691	1	Immunity
CD70	ENSG00000125726	1	Immunity
CDH1	ENSG00000039068	1	Immunity
CDK5R1	ENSG00000176749	1	Immunity
CEBPB	ENSG00000172216	1	Immunity
CLDN3	ENSG00000165215	1	Immunity
CMTM1	ENSG00000089505	1	Immunity
COL20A1	ENSG00000101203	1	Immunity
CSF1	ENSG00000184371	1	Immunity
CSRNP1	ENSG00000144655	1	Immunity
CTSO	ENSG00000256043	1	Immunity
CXCL1	ENSG00000163739	1	Immunity
CXCL2	ENSG00000081041	1	Immunity
CXCL8	ENSG00000169429	1	Immunity
CYP26A1	ENSG00000095596	1	Immunity
EDN2	ENSG00000127129	1	Immunity
EMILIN1	ENSG00000138080	1	Immunity
EPHA2	ENSG00000142627	1	Immunity
ERBB3	ENSG00000065361	1	Immunity
FERMT3	ENSG00000149781	1	Immunity
FSCN2	ENSG00000186765	1	Immunity
GATA2	ENSG00000179348	1	Immunity
GYLTL1B	ENSG00000165905	1	Immunity
ID1	ENSG00000125968	1	Immunity
ID3	ENSG00000117318	1	Immunity
IFIT1	ENSG00000185745	1	Immunity
IL11	ENSG00000095752	1	Immunity
ISLR	ENSG00000129009	1	Immunity
ITGAX	ENSG00000140678	1	Immunity
KLF10	ENSG00000155090	1	Immunity
KLF2	ENSG00000127528	1	Immunity
LAG3	ENSG00000089692	1	Immunity
LCN2	ENSG00000148346	1	Immunity
LRRN2	ENSG00000170382	1	Immunity
LY6G5B	ENSG00000240053	1	Immunity
MLXIPL	ENSG00000009950	1	Immunity
MUC5B	ENSG00000117983	1	Immunity
NFKBIA	ENSG00000100906	1	Immunity
NKD2	ENSG00000145506	1	Immunity
NUAK2	ENSG00000163545	1	Immunity
PDGFB	ENSG00000100311	1	Immunity
PLEKHF1	ENSG00000166289	1	Immunity
PROC	ENSG00000115718	1	Immunity
PSMA6	ENSG00000100902	1	Immunity
RHOB	ENSG00000143878	1	Immunity
RND1	ENSG00000172602	1	Immunity
SCARF2	ENSG00000244486	1	Immunity
SFRP4	ENSG00000106483	1	Immunity
SH2B2	ENSG00000160999	1	Immunity
SIK1	ENSG00000142178	1	Immunity
SIPA1	ENSG00000213445	1	Immunity
SOX2	ENSG00000181449	1	Immunity
SOX9	ENSG00000125398	1	Immunity
THBD	ENSG00000178726	1	Immunity
TNFAIP3	ENSG00000118503	1	Immunity
TNXB	ENSG00000168477	1	Immunity
UNC5C	ENSG00000182168	1	Immunity
WISP1	ENSG00000104415	1	Immunity
ZC3H12A	ENSG00000163874	1	Immunity
ZMAT3	ENSG00000172667	1	Immunity
ADAT2	ENSG00000189007	2	Immunity
ADM	ENSG00000148926	2	Immunity
ALDH1A3	ENSG00000184254	2	Immunity
ANGPTL4	ENSG00000167772	2	Immunity
AREG	ENSG00000109321	2	Immunity
ARID5B	ENSG00000150347	2	Immunity
B3GNT5	ENSG00000176597	2	Immunity
BIRC3	ENSG00000023445	2	Immunity
BMF	ENSG00000104081	2	Immunity
C3	ENSG00000125730	2	Immunity
C5AR2	ENSG00000134830	2	Immunity
CACNA1G	ENSG00000006283	2	Immunity
CCBE1	ENSG00000183287	2	Immunity
CCDC85B	ENSG00000175602	2	Immunity
CCND1	ENSG00000110092	2	Immunity
CCNE1	ENSG00000105173	2	Immunity
CD3EAP	ENSG00000117877	2	Immunity
CHAC1	ENSG00000128965	2	Immunity
CHD7	ENSG00000171316	2	Immunity
CHST11	ENSG00000171310	2	Immunity
CIDEC	ENSG00000187288	2	Immunity
COL12A1	ENSG00000111799	2	Immunity
COL16A1	ENSG00000084636	2	Immunity
COL4A1	ENSG00000187498	2	Immunity
COL7A1	ENSG00000114270	2	Immunity
CORO1C	ENSG00000110880	2	Immunity
CTGF	ENSG00000118523	2	Immunity
CYP1A1	ENSG00000140465	2	Immunity
CYP27B1	ENSG00000111012	2	Immunity
CYR61	ENSG00000142871	2	Immunity
DDIT3	ENSG00000175197	2	Immunity
DGKD	ENSG00000077044	2	Immunity
DHODH	ENSG00000102967	2	Immunity
DIO2	ENSG00000211448	2	Immunity
DPF1	ENSG00000011332	2	Immunity
DUSP6	ENSG00000139318	2	Immunity
E2F1	ENSG00000101412	2	Immunity
E2F2	ENSG00000007968	2	Immunity
EAF2	ENSG00000145088	2	Immunity
EFNB2	ENSG00000125266	2	Immunity
EGLN3	ENSG00000129521	2	Immunity
EGR1	ENSG00000120738	2	Immunity
EHD4	ENSG00000103966	2	Immunity
EREG	ENSG00000124882	2	Immunity
ETS1	ENSG00000134954	2	Immunity
FAT4	ENSG00000196159	2	Immunity
FGF2	ENSG00000138685	2	Immunity
FKBP14	ENSG00000106080	2	Immunity
FKBP5	ENSG00000096060	2	Immunity
FLRT1	ENSG00000126500	2	Immunity
FOSL1	ENSG00000175592	2	Immunity
FOXQ1	ENSG00000164379	2	Immunity
FSTL3	ENSG00000070404	2	Immunity
GADD45A	ENSG00000116717	2	Immunity
GATA6	ENSG00000141448	2	Immunity
GCH1	ENSG00000131979	2	Immunity
GCSAM	ENSG00000174500	2	Immunity
GLMN	ENSG00000174842	2	Immunity
GP1BA	ENSG00000185245	2	Immunity
GREM1	ENSG00000166923	2	Immunity
HIPK2	ENSG00000064393	2	Immunity
HIVEP2	ENSG00000010818	2	Immunity
HLF	ENSG00000108924	2	Immunity
HRH1	ENSG00000196639	2	Immunity
ID2	ENSG00000115738	2	Immunity
IFIH1	ENSG00000115267	2	Immunity
IFRD1	ENSG00000006652	2	Immunity
IL18BP	ENSG00000137496	2	Immunity
IL1RAP	ENSG00000196083	2	Immunity
IL34	ENSG00000157368	2	Immunity
IL6R	ENSG00000160712	2	Immunity
IRAK2	ENSG00000134070	2	Immunity
ITGAM	ENSG00000169896	2	Immunity
JAG1	ENSG00000101384	2	Immunity
JAG2	ENSG00000184916	2	Immunity
JUN	ENSG00000177606	2	Immunity
LAMC2	ENSG00000058085	2	Immunity
LAT2	ENSG00000086730	2	Immunity
LRIG3	ENSG00000139263	2	Immunity
LRP5L	ENSG00000100068	2	Immunity
METTL10	ENSG00000203791	2	Immunity
MLLT11	ENSG00000213190	2	Immunity
MNT	ENSG00000070444	2	Immunity
NEK6	ENSG00000119408	2	Immunity
NFE2L2	ENSG00000116044	2	Immunity
NFE2L3	ENSG00000050344	2	Immunity
NFKB2	ENSG00000077150	2	Immunity
NFKBIE	ENSG00000146232	2	Immunity
NFKBIZ	ENSG00000144802	2	Immunity
NR4A1	ENSG00000123358	2	Immunity
OSR1	ENSG00000143867	2	Immunity
OXTR	ENSG00000180914	2	Immunity
P2RY2	ENSG00000175591	2	Immunity
PCDHB6	ENSG00000113211	2	Immunity
PCSK5	ENSG00000099139	2	Immunity
PLCG1	ENSG00000124181	2	Immunity
POLR3G	ENSG00000113356	2	Immunity
PPIF	ENSG00000108179	2	Immunity
PPP1R15A	ENSG00000087074	2	Immunity
PSMA2	ENSG00000106588	2	Immunity
PSMD9	ENSG00000110801	2	Immunity
PTGS2	ENSG00000073756	2	Immunity
RELB	ENSG00000104856	2	Immunity
RELT	ENSG00000054967	2	Immunity
RFX2	ENSG00000087903	2	Immunity
RGS2	ENSG00000116741	2	Immunity
RIMS4	ENSG00000101098	2	Immunity
RIN1	ENSG00000174791	2	Immunity
SDC4	ENSG00000124145	2	Immunity
SEPT3	ENSG00000100167	2	Immunity
SERPINE1	ENSG00000106366	2	Immunity
SLFNL1	ENSG00000171790	2	Immunity
SNAI1	ENSG00000124216	2	Immunity
SOCS3	ENSG00000184557	2	Immunity
SPARC	ENSG00000113140	2	Immunity
SPHK1	ENSG00000176170	2	Immunity
SPTBN2	ENSG00000173898	2	Immunity
SSPO	ENSG00000197558	2	Immunity
TERT	ENSG00000164362	2	Immunity
TFRC	ENSG00000072274	2	Immunity
TGFBR1	ENSG00000106799	2	Immunity
TGM2	ENSG00000198959	2	Immunity
TIPARP	ENSG00000163659	2	Immunity
TNFAIP8L3	ENSG00000183578	2	Immunity
TNFRSF12A	ENSG00000006327	2	Immunity
TNFRSF13C	ENSG00000159958	2	Immunity
TNFRSF19	ENSG00000127863	2	Immunity
TNFRSF21	ENSG00000146072	2	Immunity
TNFRSF9	ENSG00000049249	2	Immunity
TNIK	ENSG00000154310	2	Immunity
TNS4	ENSG00000131746	2	Immunity
TRAF3	ENSG00000131323	2	Immunity
TUBB2A	ENSG00000137267	2	Immunity
UNC13D	ENSG00000092929	2	Immunity
UNG	ENSG00000076248	2	Immunity
VDR	ENSG00000111424	2	Immunity
WNK2	ENSG00000165238	2	Immunity
WNT10B	ENSG00000169884	2	Immunity
WT1	ENSG00000184937	2	Immunity
ABCA1	ENSG00000165029	3	Immunity
ABCG1	ENSG00000160179	3	Immunity
ADD3	ENSG00000148700	3	Immunity
ADGRB1	ENSG00000181790	3	Immunity
AKR1C3	ENSG00000196139	3	Immunity
ALDH6A1	ENSG00000119711	3	Immunity
AMBP	ENSG00000106927	3	Immunity
ANXA1	ENSG00000135046	3	Immunity
ARHGAP4	ENSG00000089820	3	Immunity
ARRB1	ENSG00000137486	3	Immunity
BBC3	ENSG00000105327	3	Immunity
BCL11B	ENSG00000127152	3	Immunity
BCL6	ENSG00000113916	3	Immunity
BDKRB2	ENSG00000168398	3	Immunity
BMP4	ENSG00000125378	3	Immunity
BTC	ENSG00000174808	3	Immunity
BTG1	ENSG00000133639	3	Immunity
C1QTNF6	ENSG00000133466	3	Immunity
C5	ENSG00000106804	3	Immunity
CAMLG	ENSG00000164615	3	Immunity
CAMSAP3	ENSG00000076826	3	Immunity
CARD6	ENSG00000132357	3	Immunity
CARD8	ENSG00000105483	3	Immunity
CASP4	ENSG00000196954	3	Immunity
CASP9	ENSG00000132906	3	Immunity
CBY1	ENSG00000100211	3	Immunity
CCNB2	ENSG00000157456	3	Immunity
CD55	ENSG00000196352	3	Immunity
CDH6	ENSG00000113361	3	Immunity
CDHR2	ENSG00000074276	3	Immunity
CDK19	ENSG00000155111	3	Immunity
CDKN1B	ENSG00000111276	3	Immunity
CDKN2C	ENSG00000123080	3	Immunity
CDKN2D	ENSG00000129355	3	Immunity
CERKL	ENSG00000188452	3	Immunity
CKAP2	ENSG00000136108	3	Immunity
CLDN4	ENSG00000189143	3	Immunity
CNR1	ENSG00000118432	3	Immunity
CNTRL	ENSG00000119397	3	Immunity
COL4A3	ENSG00000169031	3	Immunity
CRLF2	ENSG00000205755	3	Immunity
CXCL3	ENSG00000163734	3	Immunity
CYTH2	ENSG00000105443	3	Immunity
DAPK1	ENSG00000196730	3	Immunity
DCDC2	ENSG00000146038	3	Immunity
DEDD2	ENSG00000160570	3	Immunity
DEPTOR	ENSG00000155792	3	Immunity
DNASE1	ENSG00000213918	3	Immunity
DOC2A	ENSG00000149927	3	Immunity
EDA2R	ENSG00000131080	3	Immunity
EPOR	ENSG00000187266	3	Immunity
ERCC6	ENSG00000225830	3	Immunity
ERMAP	ENSG00000164010	3	Immunity
FKBPL	ENSG00000204315	3	Immunity
FLRT2	ENSG00000185070	3	Immunity
FOXD4L1	ENSG00000184492	3	Immunity
FRAT1	ENSG00000165879	3	Immunity
FRAT2	ENSG00000181274	3	Immunity
G2E3	ENSG00000092140	3	Immunity
GDF15	ENSG00000130513	3	Immunity
GJA1	ENSG00000152661	3	Immunity
HDAC5	ENSG00000108840	3	Immunity
HERPUD1	ENSG00000051108	3	Immunity
HMGB2	ENSG00000164104	3	Immunity
HMOX1	ENSG00000100292	3	Immunity
HSPA1B	ENSG00000204388	3	Immunity
ICA1	ENSG00000003147	3	Immunity
IFNE	ENSG00000184995	3	Immunity
IFT140	ENSG00000187535	3	Immunity
IGSF10	ENSG00000152580	3	Immunity
IL17RD	ENSG00000144730	3	Immunity
IL3RA	ENSG00000185291	3	Immunity
INCENP	ENSG00000149503	3	Immunity
ING4	ENSG00000111653	3	Immunity
INSR	ENSG00000171105	3	Immunity
IRF2BP2	ENSG00000168264	3	Immunity
IRS2	ENSG00000185950	3	Immunity
ITGA10	ENSG00000143127	3	Immunity
ITGA2	ENSG00000164171	3	Immunity
ITGA4	ENSG00000115232	3	Immunity
ITGB4	ENSG00000132470	3	Immunity
ITGB8	ENSG00000105855	3	Immunity
JMY	ENSG00000152409	3	Immunity
JUNB	ENSG00000171223	3	Immunity
JUP	ENSG00000173801	3	Immunity
KIF13B	ENSG00000197892	3	Immunity
LAMA4	ENSG00000112769	3	Immunity
LEAP2	ENSG00000164406	3	Immunity
LEPR	ENSG00000116678	3	Immunity
LMO7	ENSG00000136153	3	Immunity
MCF2L	ENSG00000126217	3	Immunity
MKNK2	ENSG00000099875	3	Immunity
MLLT3	ENSG00000171843	3	Immunity
MRAP2	ENSG00000135324	3	Immunity
MYADM	ENSG00000179820	3	Immunity
NAIF1	ENSG00000171169	3	Immunity
NEK11	ENSG00000114670	3	Immunity
NFATC2	ENSG00000101096	3	Immunity
NRP2	ENSG00000118257	3	Immunity
NT5E	ENSG00000135318	3	Immunity
NUSAP1	ENSG00000137804	3	Immunity
PBXIP1	ENSG00000163346	3	Immunity
PCLO	ENSG00000186472	3	Immunity
PCSK9	ENSG00000169174	3	Immunity
PDCD4	ENSG00000150593	3	Immunity
PELI1	ENSG00000197329	3	Immunity
PHLDA1	ENSG00000139289	3	Immunity
PIK3CA	ENSG00000121879	3	Immunity
PIM1	ENSG00000137193	3	Immunity
PINK1	ENSG00000158828	3	Immunity
PLD1	ENSG00000075651	3	Immunity
PPARA	ENSG00000186951	3	Immunity
PRSS16	ENSG00000112812	3	Immunity
PTK2B	ENSG00000120899	3	Immunity
PTPRE	ENSG00000132334	3	Immunity
PVRIG	ENSG00000213413	3	Immunity
RARB	ENSG00000077092	3	Immunity
RASSF6	ENSG00000169435	3	Immunity
RB1CC1	ENSG00000023287	3	Immunity
RDH10	ENSG00000121039	3	Immunity
RFX3	ENSG00000080298	3	Immunity
RPS6KA5	ENSG00000100784	3	Immunity
S100A13	ENSG00000189171	3	Immunity
SERPINF2	ENSG00000167711	3	Immunity
SIRT1	ENSG00000096717	3	Immunity
SLC5A11	ENSG00000158865	3	Immunity
SLFN5	ENSG00000166750	3	Immunity
SOX4	ENSG00000124766	3	Immunity
SRPX2	ENSG00000102359	3	Immunity
STAT2	ENSG00000170581	3	Immunity
STK38	ENSG00000112079	3	Immunity
SYTL4	ENSG00000102362	3	Immunity
THAP2	ENSG00000173451	3	Immunity
THRB	ENSG00000151090	3	Immunity
TIAF1	ENSG00000221995	3	Immunity
TLR1	ENSG00000174125	3	Immunity
TNFAIP8L1	ENSG00000185361	3	Immunity
TNFSF12	ENSG00000239697	3	Immunity
TNFSF15	ENSG00000181634	3	Immunity
TNFSF9	ENSG00000125657	3	Immunity
TOP2A	ENSG00000131747	3	Immunity
TP53	ENSG00000141510	3	Immunity
TP53INP1	ENSG00000164938	3	Immunity
TP63	ENSG00000073282	3	Immunity
TRAF1	ENSG00000056558	3	Immunity
TRIM69	ENSG00000185880	3	Immunity
TROAP	ENSG00000135451	3	Immunity
TXNDC5	ENSG00000239264	3	Immunity
ULBP1	ENSG00000111981	3	Immunity
VAV3	ENSG00000134215	3	Immunity
VCAN	ENSG00000038427	3	Immunity
WNT5B	ENSG00000111186	3	Immunity
ADGRB1	ENSG00000181790	1	Apoptosis
AIFM3	ENSG00000183773	1	Apoptosis
ARL6IP1	ENSG00000170540	1	Apoptosis
ATXN3	ENSG00000066427	1	Apoptosis
AURKA	ENSG00000087586	1	Apoptosis
BMP4	ENSG00000125378	1	Apoptosis
CABYR	ENSG00000154040	1	Apoptosis
CAMK2A	ENSG00000070808	1	Apoptosis
CARD8	ENSG00000105483	1	Apoptosis
CASP4	ENSG00000196954	1	Apoptosis
CASP9	ENSG00000132906	1	Apoptosis
CCNB1	ENSG00000134057	1	Apoptosis
CDH1	ENSG00000039068	1	Apoptosis
CDKN2D	ENSG00000129355	1	Apoptosis
CEBPB	ENSG00000172216	1	Apoptosis
CERKL	ENSG00000188452	1	Apoptosis
CMTM1	ENSG00000089505	1	Apoptosis
CNR1	ENSG00000118432	1	Apoptosis
CSF1	ENSG00000184371	1	Apoptosis
CXXC5	ENSG00000171604	1	Apoptosis
DAPK1	ENSG00000196730	1	Apoptosis
DEPDC1	ENSG00000024526	1	Apoptosis
DNMT3A	ENSG00000119772	1	Apoptosis
EPHA2	ENSG00000142627	1	Apoptosis
FAM83D	ENSG00000101447	1	Apoptosis
FANK1	ENSG00000203780	1	Apoptosis
FASN	ENSG00000169710	1	Apoptosis
GAB1	ENSG00000109458	1	Apoptosis
GATA2	ENSG00000179348	1	Apoptosis
GTSE1	ENSG00000075218	1	Apoptosis
HAP1	ENSG00000173805	1	Apoptosis
HMOX1	ENSG00000100292	1	Apoptosis
IL11	ENSG00000095752	1	Apoptosis
IL17RD	ENSG00000144730	1	Apoptosis
ITGA4	ENSG00000115232	1	Apoptosis
ITGB4	ENSG00000132470	1	Apoptosis
KLF10	ENSG00000155090	1	Apoptosis
KSR1	ENSG00000141068	1	Apoptosis
LAG3	ENSG00000089692	1	Apoptosis
LCN2	ENSG00000148346	1	Apoptosis
MAP3K8	ENSG00000107968	1	Apoptosis
MXI1	ENSG00000119950	1	Apoptosis
NAIF1	ENSG00000171169	1	Apoptosis
NEK2	ENSG00000117650	1	Apoptosis
PCSK9	ENSG00000169174	1	Apoptosis
PDE7B	ENSG00000171408	1	Apoptosis
PDGFB	ENSG00000100311	1	Apoptosis
PLD1	ENSG00000075651	1	Apoptosis
PLEKHF1	ENSG00000166289	1	Apoptosis
PLK1	ENSG00000166851	1	Apoptosis
PTK2B	ENSG00000120899	1	Apoptosis
PTTG1	ENSG00000164611	1	Apoptosis
RARB	ENSG00000077092	1	Apoptosis
RASSF10	ENSG00000189431	1	Apoptosis
RASSF6	ENSG00000169435	1	Apoptosis
REPS2	ENSG00000169891	1	Apoptosis
SALL2	ENSG00000165821	1	Apoptosis
SALL4	ENSG00000101115	1	Apoptosis
SCD	ENSG00000099194	1	Apoptosis
SFRP4	ENSG00000106483	1	Apoptosis
SOX2	ENSG00000181449	1	Apoptosis
SOX9	ENSG00000125398	1	Apoptosis
TNFSF12	ENSG00000239697	1	Apoptosis
TNFSF15	ENSG00000181634	1	Apoptosis
TOP2A	ENSG00000131747	1	Apoptosis
TP53	ENSG00000141510	1	Apoptosis
TP63	ENSG00000073282	1	Apoptosis
TRAF1	ENSG00000056558	1	Apoptosis
TRIM69	ENSG00000185880	1	Apoptosis
UNC5C	ENSG00000182168	1	Apoptosis
ZFP36L2	ENSG00000152518	1	Apoptosis
BBC3	ENSG00000105327	2	Apoptosis
CDKN1B	ENSG00000111276	2	Apoptosis
DDIT3	ENSG00000175197	2	Apoptosis
DKK1	ENSG00000107984	2	Apoptosis
DNAJB4	ENSG00000162616	2	Apoptosis
EMP1	ENSG00000134531	2	Apoptosis
FBXO32	ENSG00000156804	2	Apoptosis
GDF15	ENSG00000130513	2	Apoptosis
GJA1	ENSG00000152661	2	Apoptosis
HAS2	ENSG00000170961	2	Apoptosis
HDAC5	ENSG00000108840	2	Apoptosis
IGFBP1	ENSG00000146678	2	Apoptosis
ING4	ENSG00000111653	2	Apoptosis
IRS2	ENSG00000185950	2	Apoptosis
KLF5	ENSG00000102554	2	Apoptosis
MXD1	ENSG00000059728	2	Apoptosis
NFATC2	ENSG00000101096	2	Apoptosis
NFE2L2	ENSG00000116044	2	Apoptosis
NR4A1	ENSG00000123358	2	Apoptosis
PDCD4	ENSG00000150593	2	Apoptosis
PIK3CA	ENSG00000121879	2	Apoptosis
PIM1	ENSG00000137193	2	Apoptosis
PTGS2	ENSG00000073756	2	Apoptosis
SIRT1	ENSG00000096717	2	Apoptosis
SOX4	ENSG00000124766	2	Apoptosis
TIAF1	ENSG00000221995	2	Apoptosis
TP53INP1	ENSG00000164938	2	Apoptosis
TTK	ENSG00000112742	2	Apoptosis
ZNF217	ENSG00000171940	2	Apoptosis
ADM	ENSG00000148926	3	Apoptosis
APLN	ENSG00000171388	3	Apoptosis
AREG	ENSG00000109321	3	Apoptosis
ATF3	ENSG00000162772	3	Apoptosis
BIRC3	ENSG00000023445	3	Apoptosis
BMF	ENSG00000104081	3	Apoptosis
CCND1	ENSG00000110092	3	Apoptosis
CCNE1	ENSG00000105173	3	Apoptosis
CXCL8	ENSG00000169429	3	Apoptosis
CYR61	ENSG00000142871	3	Apoptosis
E2F1	ENSG00000101412	3	Apoptosis
EGLN3	ENSG00000129521	3	Apoptosis
EGR1	ENSG00000120738	3	Apoptosis
EPAS1	ENSG00000116016	3	Apoptosis
ETS1	ENSG00000134954	3	Apoptosis
ETS2	ENSG00000157557	3	Apoptosis
FGF2	ENSG00000138685	3	Apoptosis
FKBP5	ENSG00000096060	3	Apoptosis
FOXQ1	ENSG00000164379	3	Apoptosis
GADD45A	ENSG00000116717	3	Apoptosis
HBEGF	ENSG00000113070	3	Apoptosis
HIPK2	ENSG00000064393	3	Apoptosis
HMGA2	ENSG00000149948	3	Apoptosis
HOMER1	ENSG00000152413	3	Apoptosis
ID1	ENSG00000125968	3	Apoptosis
ID3	ENSG00000117318	3	Apoptosis
IL6R	ENSG00000160712	3	Apoptosis
ITGAM	ENSG00000169896	3	Apoptosis
JUN	ENSG00000177606	3	Apoptosis
KLF4	ENSG00000136826	3	Apoptosis
MAP3K14	ENSG00000006062	3	Apoptosis
MLLT11	ENSG00000213190	3	Apoptosis
ORC1	ENSG00000085840	3	Apoptosis
PER1	ENSG00000179094	3	Apoptosis
PER2	ENSG00000132326	3	Apoptosis
PPP1R15A	ENSG00000087074	3	Apoptosis
RASSF4	ENSG00000107551	3	Apoptosis
RASSF5	ENSG00000266094	3	Apoptosis
RGS2	ENSG00000116741	3	Apoptosis
RUNX2	ENSG00000124813	3	Apoptosis
SERPINE1	ENSG00000106366	3	Apoptosis
SIM2	ENSG00000159263	3	Apoptosis
SNAI1	ENSG00000124216	3	Apoptosis
SOCS3	ENSG00000184557	3	Apoptosis
SPARC	ENSG00000113140	3	Apoptosis
SPHK1	ENSG00000176170	3	Apoptosis
TERT	ENSG00000164362	3	Apoptosis
TGM2	ENSG00000198959	3	Apoptosis
TNFAIP3	ENSG00000118503	3	Apoptosis
TNFRSF12A	ENSG00000006327	3	Apoptosis
TNFRSF21	ENSG00000146072	3	Apoptosis
TNFRSF9	ENSG00000049249	3	Apoptosis
UNC13D	ENSG00000092929	3	Apoptosis
WISP1	ENSG00000104415	3	Apoptosis
WT1	ENSG00000184937	3	Apoptosis
AHDC1	ENSG00000126705	1	Human Transcription Factors
ALX4	ENSG00000052850	1	Human Transcription Factors
ARID5A	ENSG00000196843	1	Human Transcription Factors
ATOH8	ENSG00000168874	1	Human Transcription Factors
CSRNP1	ENSG00000144655	1	Human Transcription Factors
DBP	ENSG00000105516	1	Human Transcription Factors
DPF1	ENSG00000011332	1	Human Transcription Factors
E2F1	ENSG00000101412	1	Human Transcription Factors
E2F2	ENSG00000007968	1	Human Transcription Factors
EPAS1	ENSG00000116016	1	Human Transcription Factors
ETS1	ENSG00000134954	1	Human Transcription Factors
ETS2	ENSG00000157557	1	Human Transcription Factors
FOSL1	ENSG00000175592	1	Human Transcription Factors
FOXQ1	ENSG00000164379	1	Human Transcription Factors
GATA6	ENSG00000141448	1	Human Transcription Factors
GTF2IRD1	ENSG00000006704	1	Human Transcription Factors
HES4	ENSG00000188290	1	Human Transcription Factors
HIVEP2	ENSG00000010818	1	Human Transcription Factors
HLF	ENSG00000108924	1	Human Transcription Factors
HMGA2	ENSG00000149948	1	Human Transcription Factors
HOXD10	ENSG00000128710	1	Human Transcription Factors
JUN	ENSG00000177606	1	Human Transcription Factors
KLF4	ENSG00000136826	1	Human Transcription Factors
KLF9	ENSG00000119138	1	Human Transcription Factors
NFE2L3	ENSG00000050344	1	Human Transcription Factors
NFKB2	ENSG00000077150	1	Human Transcription Factors
NR1D2	ENSG00000174738	1	Human Transcription Factors
NR4A3	ENSG00000119508	1	Human Transcription Factors
OSR1	ENSG00000143867	1	Human Transcription Factors
POU5F1	ENSG00000204531	1	Human Transcription Factors
PRRX2	ENSG00000167157	1	Human Transcription Factors
RELB	ENSG00000104856	1	Human Transcription Factors
RUNX2	ENSG00000124813	1	Human Transcription Factors
SNAI1	ENSG00000124216	1	Human Transcription Factors
SP6	ENSG00000189120	1	Human Transcription Factors
TEF	ENSG00000167074	1	Human Transcription Factors
TFCP2L1	ENSG00000115112	1	Human Transcription Factors
TFEB	ENSG00000112561	1	Human Transcription Factors
VDR	ENSG00000111424	1	Human Transcription Factors
WT1	ENSG00000184937	1	Human Transcription Factors
ZFP69B	ENSG00000187801	1	Human Transcription Factors
ZHX2	ENSG00000178764	1	Human Transcription Factors
ZHX3	ENSG00000174306	1	Human Transcription Factors
ZNF124	ENSG00000196418	1	Human Transcription Factors
ZNF215	ENSG00000149054	1	Human Transcription Factors
ZNF296	ENSG00000170684	1	Human Transcription Factors
ZNF35	ENSG00000169981	1	Human Transcription Factors
ZNF367	ENSG00000165244	1	Human Transcription Factors
ZNF587B	ENSG00000269343	1	Human Transcription Factors
ZNF668	ENSG00000167394	1	Human Transcription Factors
ZNF827	ENSG00000151612	1	Human Transcription Factors
ANKZF1	ENSG00000163516	2	Human Transcription Factors
AR	ENSG00000169083	2	Human Transcription Factors
ARNTL	ENSG00000133794	2	Human Transcription Factors
BACH2	ENSG00000112182	2	Human Transcription Factors
BCL11B	ENSG00000127152	2	Human Transcription Factors
BHLHE40	ENSG00000134107	2	Human Transcription Factors
CARF	ENSG00000138380	2	Human Transcription Factors
CEBPB	ENSG00000172216	2	Human Transcription Factors
CEBPD	ENSG00000221869	2	Human Transcription Factors
CENPA	ENSG00000115163	2	Human Transcription Factors
CREB3L4	ENSG00000143578	2	Human Transcription Factors
CXXC5	ENSG00000171604	2	Human Transcription Factors
DMBX1	ENSG00000197587	2	Human Transcription Factors
ELF3	ENSG00000163435	2	Human Transcription Factors
EN1	ENSG00000163064	2	Human Transcription Factors
ETV4	ENSG00000175832	2	Human Transcription Factors
FOXD4L1	ENSG00000184492	2	Human Transcription Factors
FOXL1	ENSG00000176678	2	Human Transcription Factors
FOXN3	ENSG00000053254	2	Human Transcription Factors
FOXO4	ENSG00000184481	2	Human Transcription Factors
GATA2	ENSG00000179348	2	Human Transcription Factors
GATA3	ENSG00000107485	2	Human Transcription Factors
GATA5	ENSG00000130700	2	Human Transcription Factors
GTF2IRD2	ENSG00000196275	2	Human Transcription Factors
GTF2IRD2B	ENSG00000174428	2	Human Transcription Factors
HES7	ENSG00000179111	2	Human Transcription Factors
HIC1	ENSG00000177374	2	Human Transcription Factors
HNF4G	ENSG00000164749	2	Human Transcription Factors
HOXB2	ENSG00000173917	2	Human Transcription Factors
HOXB3	ENSG00000120093	2	Human Transcription Factors
HOXB5	ENSG00000120075	2	Human Transcription Factors
HOXB6	ENSG00000108511	2	Human Transcription Factors
HOXB8	ENSG00000120068	2	Human Transcription Factors
HOXC10	ENSG00000180818	2	Human Transcription Factors
HOXC13	ENSG00000123364	2	Human Transcription Factors
JUNB	ENSG00000171223	2	Human Transcription Factors
KLF10	ENSG00000155090	2	Human Transcription Factors
MLXIPL	ENSG00000009950	2	Human Transcription Factors
MXD3	ENSG00000213347	2	Human Transcription Factors
MXI1	ENSG00000119950	2	Human Transcription Factors
NAIF1	ENSG00000171169	2	Human Transcription Factors
NKX2-8	ENSG00000136327	2	Human Transcription Factors
NPAS1	ENSG00000130751	2	Human Transcription Factors
PAX8	ENSG00000125618	2	Human Transcription Factors
PITX2	ENSG00000164093	2	Human Transcription Factors
PPARA	ENSG00000186951	2	Human Transcription Factors
RARB	ENSG00000077092	2	Human Transcription Factors
RFX3	ENSG00000080298	2	Human Transcription Factors
SALL2	ENSG00000165821	2	Human Transcription Factors
SALL4	ENSG00000101115	2	Human Transcription Factors
SCX	ENSG00000260428	2	Human Transcription Factors
SOX2	ENSG00000181449	2	Human Transcription Factors
SOX4	ENSG00000124766	2	Human Transcription Factors
SOX9	ENSG00000125398	2	Human Transcription Factors
SP9	ENSG00000217236	2	Human Transcription Factors
SPDEF	ENSG00000124664	2	Human Transcription Factors
SREBF1	ENSG00000072310	2	Human Transcription Factors
STAT2	ENSG00000170581	2	Human Transcription Factors
THAP10	ENSG00000129028	2	Human Transcription Factors
THAP2	ENSG00000173451	2	Human Transcription Factors
THRB	ENSG00000151090	2	Human Transcription Factors
TP53	ENSG00000141510	2	Human Transcription Factors
TP63	ENSG00000073282	2	Human Transcription Factors
VSX1	ENSG00000100987	2	Human Transcription Factors
YBX2	ENSG00000006047	2	Human Transcription Factors
ZBTB3	ENSG00000185670	2	Human Transcription Factors
ZFHX2	ENSG00000136367	2	Human Transcription Factors
ZFP92	ENSG00000189420	2	Human Transcription Factors
ZNF277	ENSG00000198839	2	Human Transcription Factors
ZNF425	ENSG00000204947	2	Human Transcription Factors
ZNF467	ENSG00000181444	2	Human Transcription Factors
ZNF524	ENSG00000171443	2	Human Transcription Factors
ZNF688	ENSG00000229809	2	Human Transcription Factors
ZNF703	ENSG00000183779	2	Human Transcription Factors
ZNF747	ENSG00000169955	2	Human Transcription Factors
ZNF775	ENSG00000196456	2	Human Transcription Factors
ZNF837	ENSG00000152475	2	Human Transcription Factors
ZSCAN30	ENSG00000186814	2	Human Transcription Factors
AHRR	ENSG00000063438	3	Human Transcription Factors
ARID5B	ENSG00000150347	3	Human Transcription Factors
ATF3	ENSG00000162772	3	Human Transcription Factors
BCL6	ENSG00000113916	3	Human Transcription Factors
DDIT3	ENSG00000175197	3	Human Transcription Factors
EGR1	ENSG00000120738	3	Human Transcription Factors
FOSB	ENSG00000125740	3	Human Transcription Factors
HBP1	ENSG00000105856	3	Human Transcription Factors
KLF2	ENSG00000127528	3	Human Transcription Factors
KLF5	ENSG00000102554	3	Human Transcription Factors
LBX2	ENSG00000179528	3	Human Transcription Factors
MAFF	ENSG00000185022	3	Human Transcription Factors
MNT	ENSG00000070444	3	Human Transcription Factors
MXD1	ENSG00000059728	3	Human Transcription Factors
NFATC2	ENSG00000101096	3	Human Transcription Factors
NFE2L2	ENSG00000116044	3	Human Transcription Factors
NR1D1	ENSG00000126368	3	Human Transcription Factors
NR4A1	ENSG00000123358	3	Human Transcription Factors
NR4A2	ENSG00000153234	3	Human Transcription Factors
NR5A2	ENSG00000116833	3	Human Transcription Factors
RFX2	ENSG00000087903	3	Human Transcription Factors
SIM2	ENSG00000159263	3	Human Transcription Factors
TBX19	ENSG00000143178	3	Human Transcription Factors
TET1	ENSG00000138336	3	Human Transcription Factors
TGIF1	ENSG00000177426	3	Human Transcription Factors
TIGD7	ENSG00000140993	3	Human Transcription Factors
ZFPM2	ENSG00000169946	3	Human Transcription Factors
ZNF19	ENSG00000157429	3	Human Transcription Factors
ZNF217	ENSG00000171940	3	Human Transcription Factors
ZNF460	ENSG00000197714	3	Human Transcription Factors
ZNF546	ENSG00000187187	3	Human Transcription Factors
ZNF608	ENSG00000168916	3	Human Transcription Factors
ZNF740	ENSG00000139651	3	Human Transcription Factors
