# Supplementary material for: Time‐resolved mRNA and miRNA expression profiling reveals crucial coregulation of molecular pathways involved in epithelial–pneumococcal interactions
Source: Immunol Cell Biol. 2020 Jul 20;98(9):726–42. doi: 10.1111/imcb.12371 (PMC7586809; doi:10.1111/imcb.12371)
Supplement: Supplementary file 1 [file IMCB-98-726-s001.zip › imcb12371-sup-0006-TableS7.xlsx]

## Sheet: Sheet1
Cluster_Label	Key TFs	Description	Overlapped genes	P value	Corrected P value	List of overlapped genes
Cluster1	P65	v-rel reticuloendotheliosis viral oncogene homolog A (avian)	15	6.54e-07	2.2e-05	CXCL8, NFKBIZ, TNFAIP3, CCL2, CXCL2, TERT, MUC5B, GRIN1, WT1, SERPINE1, SNAI1, CCND1, OXTR, SOCS3, COL7A1
Cluster1	SMAD3	SMAD family member 3	6	7.09e-07	2.2e-05	COL7A1, SERPINE1, FSTL3, ANGPTL4, JUN, TERT
Cluster1	NFKB1	nuclear factor of kappa light polypeptide gene enhancer in B-cells 1	14	3.78e-06	7.81e-05	TERT, TNFAIP3, SNAI1, GRIN1, SOCS3, CXCL8, COL7A1, NFKBIZ, MUC5B, SERPINE1, CCND1, WT1, CXCL2, CCL2
Cluster1	JUN	jun proto-oncogene	9	2.71e-05	0.000419	CCND1, TERT, CCL2, CXCL8, ETS2, CDK5R1, OXTR, RHOB, JUN
Cluster1	STAT3	signal transducer and activator of transcription 3 (acute-phase response factor)	8	0.000124	0.00149	CYR61, MUC5B, TERT, CCND1, SOCS3, LCAT, CCL2, CXCL8
Cluster1	TP53	tumor protein p53	6	0.00757	0.0235	GADD45A, ID1, TERT, ANKRD1, CCND1, ID2
Cluster2	STAT3	signal transducer and activator of transcription 3 (acute-phase response factor)	6	0.00408	0.0238	SALL4, TP63, AR, ABCA1, HMOX1, TP53
Cluster2	P65	v-rel reticuloendotheliosis viral oncogene homolog A (avian)	9	0.00491	0.0238	ABCA1, REPS2, GATA3, LIPE, AR, TP53, CASP9, CARD8, HMOX1
Cluster2	NFKB1	nuclear factor of kappa light polypeptide gene enhancer in B-cells 1	9	0.00512	0.0238	CARD8, CASP9, GATA3, LIPE, REPS2, AR, ABCA1, TP53, HMOX1
Cluster3	WT1	Wilms tumor 1	7	1.79e-05	0.000399	ETS1, CCNE1, HBEGF, VDR, CTGF, ODC1, EREG
Cluster3	JUN	jun proto-oncogene	10	6.52e-05	0.000874	FOSL1, VDR, RELB, PDK1, CTGF, ETS1, ATF3, NFKB2, PTGS2, RUNX2
Cluster3	SP1	Sp1 transcription factor	17	0.000561	0.00368	CYP1B1, NR4A1, VDR, HMGA2, EGR1, CA9, NFKB2, CTGF, AREG, HBEGF, PTGS2, E2F1, TGFA, SLC7A5, UGCG, ODC1, NDUFV2
Cluster3	HDAC1	histone deacetylase 1	6	0.000576	0.00368	E2F1, KLF4, EGR1, PTGS2, GRIN2B, BIRC3
Cluster3	HIF1A	hypoxia inducible factor 1, alpha subunit (basic helix-loop-helix transcription factor)	6	0.00131	0.00724	CA9, FGF2, HBEGF, NR4A1, CTGF, TFRC
Cluster3	MYC	v-myc myelocytomatosis viral oncogene homolog (avian)	6	0.00338	0.0142	ATF3, ST3GAL1, CCNE1, TFRC, DKK1, ODC1
Cluster3	P65	v-rel reticuloendotheliosis viral oncogene homolog A (avian)	11	0.00466	0.0162	EGR1, CYP1A1, E2F1, PTGS2, EPAS1, BIRC3, TNFRSF13C, NOLC1, CYP27B1, HBEGF, TNFRSF9
Cluster3	NFKB1	nuclear factor of kappa light polypeptide gene enhancer in B-cells 1	11	0.0049	0.0162	EGR1, NOLC1, BIRC3, TNFRSF13C, TNFRSF9, ATF3, CYP1A1, E2F1, PTGS2, HBEGF, CYP27B1
Cluster3	TP53	tumor protein p53	7	0.0102	0.0252	ATF3, FUS, HIPK2, FGF2, EGR1, E2F1, DKK1
Cluster4	P65	v-rel reticuloendotheliosis viral oncogene homolog A (avian)	11	0.000938	0.00924	NFKBIA, TRAF1, JUNB, THBD, CSF1, ITGAX, NOS1, BCL3, CDH1, LCN2, CXCL1
Cluster4	NFKB1	nuclear factor of kappa light polypeptide gene enhancer in B-cells 1	11	0.00099	0.00924	ITGAX, CDH1, THBD, JUNB, CSF1, LCN2, NFKBIA, BCL3, NOS1, CXCL1, TRAF1
Cluster4	SP1	Sp1 transcription factor	13	0.00414	0.0184	KCNH2, FGFBP1, PPL, THBD, PDGFB, EPOR, SOX9, NOS1, SREBF1, ITGAX, CXCL1, CLDN3, PADI3
