# Supplementary material for: Time‐resolved mRNA and miRNA expression profiling reveals crucial coregulation of molecular pathways involved in epithelial–pneumococcal interactions
Source: Immunol Cell Biol. 2020 Jul 20;98(9):726–42. doi: 10.1111/imcb.12371 (PMC7586809; doi:10.1111/imcb.12371)
Supplement: Supplementary file 1 [file IMCB-98-726-s001.zip › imcb12371-sup-0007-TableS8.xlsx]

## Sheet: RawData_Stat
Sample	Reads	Bases	Error rate	Q20	Q30	GC content	total_reads	N% > 10%	low quality	5_adapter_contamine	3_adapter_null or insert_null	with ployA/T/G/C	clean reads	Total sRNA	Mapped sRNA	"+" Mapped sRNA	"-" Mapped sRNA	known_miRNA	rRNA	tRNA	snRNA	snoRNA	repeat	novel_miRNA	exon	intron	other
T0-1	7248407	0.362G	0.0001	0.9802	0.9561	0.4717	7248407 (100.00%)	0 (0.00%)	138995 (1.92%)	460 (0.01%)	153679 (2.12%)	7792 (0.11%)	6947481 (95.85%)	6744785 (100.00%)	6433439 (95.38%)	5304774 (78.65%)	1128665 (16.73%)	3375912	7025	1615	1431	36091	119647	366	69113	133983	2688256
T0-2	8397260	0.420G	0.0001	0.9798	0.9557	0.466	8397260 (100.00%)	168 (0.00%)	119562 (1.42%)	893 (0.01%)	130777 (1.56%)	7444 (0.09%)	8138416 (96.92%)	8003581 (100.00%)	7632423 (95.36%)	6549721 (81.83%)	1082702 (13.53%)	3919510	6606	1450	1276	35693	115195	290	67575	118475	3366353
T2-1	6666352	0.333G	0.0001	0.9794	0.9543	0.4743	6666352 (100.00%)	0 (0.00%)	146750 (2.20%)	323 (0.00%)	155969 (2.34%)	8182 (0.12%)	6355128 (95.33%)	6143855 (100.00%)	5876798 (95.65%)	4781060 (77.82%)	1095738 (17.83%)	3172600	6788	1580	1304	28700	102175	412	54944	132427	2375868
T2-2	6168928	0.308G	0.0001	0.9731	0.9425	0.4743	6168928 (100.00%)	2 (0.00%)	178885 (2.90%)	303 (0.00%)	165935 (2.69%)	7477 (0.12%)	5816326 (94.28%)	5626943 (100.00%)	5180748 (92.07%)	4209076 (74.80%)	971672 (17.27%)	2608434	7712	1674	1268	31476	110656	308	56818	139640	2222762
T4-1	7136824	0.357G	0.0001	0.9732	0.9416	0.4691	7136824 (100.00%)	45 (0.00%)	209264 (2.93%)	1604 (0.02%)	187690 (2.63%)	7707 (0.11%)	6730514 (94.31%)	6581212 (100.00%)	6113263 (92.89%)	5077801 (77.16%)	1035462 (15.73%)	3036868	7980	1185	1596	48137	109413	260	82761	148004	2677059
T4-2	7255493	0.363G	0.0001	0.9754	0.9472	0.4689	7255493 (100.00%)	58 (0.00%)	181749 (2.50%)	18426 (0.25%)	209071 (2.88%)	6284 (0.09%)	6839905 (94.27%)	6694724 (100.00%)	6234876 (93.13%)	5228388 (78.10%)	1006488 (15.03%)	3165362	6576	1184	1455	41904	94751	337	69640	129180	2724487
T6-1	8080298	0.404G	0.0002	0.9627	0.8995	0.4791	8080298 (100.00%)	0 (0.00%)	213068 (2.64%)	1210 (0.01%)	157269 (1.95%)	5903 (0.07%)	7702848 (95.33%)	7362514 (100.00%)	7020295 (95.35%)	5693630 (77.33%)	1326665 (18.02%)	3392982	47141	2662	8373	45896	141051	322	108005	248390	3025473
T6-2	6687206	0.334G	0.0001	0.9741	0.9446	0.472	6687206 (100.00%)	30 (0.00%)	179469 (2.68%)	1681 (0.03%)	233731 (3.50%)	6104 (0.09%)	6266191 (93.70%)	6022824 (100.00%)	5605061 (93.06%)	4654446 (77.28%)	950615 (15.78%)	2990272	6109	1235	1264	33718	101458	377	57964	118801	2293863
T8-1	7315690	0.366G	0.0001	0.9734	0.9429	0.4702	7315690 (100.00%)	140 (0.00%)	182628 (2.50%)	326 (0.00%)	187359 (2.56%)	9357 (0.13%)	6935880 (94.81%)	6751541 (100.00%)	6316649 (93.56%)	5276053 (78.15%)	1040596 (15.41%)	3544588	8376	1301	1738	44093	103805	383	73940	136054	2402371
T8-2	7921723	0.396G	0.0001	0.9794	0.9544	0.473	7921723 (100.00%)	0 (0.00%)	186179 (2.35%)	891 (0.01%)	176888 (2.23%)	9678 (0.12%)	7548087 (95.28%)	7265965 (100.00%)	6991960 (96.23%)	5819079 (80.09%)	1172881 (16.14%)	4257530	8198	1604	1732	41300	116247	547	71553	144085	2349164
Average	7.28782e+06	0.364G	0.0001	0.9751	0.9439	0.4719	7283864(100.00%)	43(0.00%)	173657(2.41%)	2544(0.03%)	176696(2.46%)	7640(0.11%)	6923283(94.99%)	6713283(100.00%)	6334805(94.27%)	5251905(78.09%)	992866(16.19%)	3346406	11251	1549	2144	38701	111440	360	71231	144904	2612566
