# Supplementary material for: Time‐resolved mRNA and miRNA expression profiling reveals crucial coregulation of molecular pathways involved in epithelial–pneumococcal interactions
Source: Immunol Cell Biol. 2020 Jul 20;98(9):726–42. doi: 10.1111/imcb.12371 (PMC7586809; doi:10.1111/imcb.12371)
Supplement: Supplementary file 1 [file IMCB-98-726-s001.zip › imcb12371-sup-0008-TableS9.xlsx]

## Sheet: 0 hpi vs. 2 hpi
miRNA ID	Base Mean	Log2 (Fold Change)	Fold Change	Lfc SE	Stat	P Value	FDR
hsa-miR-9-5p	1678.71	-1.24626	0.421539	0.103176	-12.0789	1.36465e-33	4.01208e-31
hsa-miR-139-5p	157.937	-2.32679	0.199327	0.240807	-9.66244	4.35361e-22	3.19991e-20
hsa-miR-129-5p	108.362	-1.49215	0.355483	0.273847	-5.44883	5.07015e-08	6.48098e-07
hsa-miR-199a-3p	45.364	-2.15728	0.224179	0.47115	-4.57875	4.67755e-06	4.0447e-05
hsa-miR-451a	62.2905	-1.64393	0.319984	0.428301	-3.83826	0.00012391	0.000728591
hsa-miR-1-3p	57.5932	-1.2568	0.418471	0.356851	-3.52192	0.000428426	0.00237655
hsa-miR-195-3p	60.2068	-1.13812	0.454352	0.349341	-3.2579	0.00112238	0.0055929
hsa-miR-4684-3p	43.3568	-1.17913	0.441619	0.434111	-2.71619	0.00660387	0.0252148
hsa-miR-369-5p	36.5381	-1.14776	0.451327	0.443119	-2.59017	0.00959274	0.0339791

## Sheet: 0 hpi vs. 4 hpi
miRNA ID	Base Mean	Log2 (Fold Change)	Fold Change	Lfc SE	Stat	P Value	FDR
hsa-miR-139-5p	153.363	-1.45944	0.363633	0.249306	-5.85402	4.79827e-09	6.74158e-07

## Sheet: 0 hpi vs. 6 hpi
miRNA ID	Base Mean	Log2 (Fold Change)	Fold Change	Lfc SE	Stat	P Value	FDR
hsa-miR-27a-5p	2281.7	1.15036	2.21969	0.170956	6.72897	1.70868e-11	4.30587e-09
hsa-miR-139-5p	159.741	-1.38528	0.382814	0.290788	-4.76389	1.89893e-06	0.000239265
hsa-miR-151a-3p	154233	1.00754	2.01048	0.235271	4.28247	1.84832e-05	0.00155259
hsa-miR-147b-3p	88.3707	1.05342	2.07545	0.342381	3.07675	0.00209268	0.0289822

## Sheet: 0 hpi vs. 8 hpi
miRNA ID	Base Mean	Log2 (Fold Change)	Fold Change	Lfc SE	Stat	P Value	FDR
hsa-miR-9-5p	1788.15	-1.25767	0.41822	0.1174	-10.7127	8.87625e-27	2.6895e-24
hsa-miR-148a-3p	32020.7	-1.01854	0.493616	0.0985366	-10.3367	4.80995e-25	7.28708e-23
hsa-miR-139-5p	167.637	-2.38476	0.191476	0.25446	-9.37186	7.12627e-21	7.19753e-19
hsa-miR-3529-3p	93163.3	-1.14208	0.453106	0.123852	-9.22134	2.93418e-20	2.22264e-18
hsa-miR-7-5p	94200.5	-1.13695	0.454721	0.124202	-9.15398	5.48748e-20	3.32541e-18
hsa-miR-143-3p	1013.88	-1.05716	0.480579	0.167593	-6.30786	2.82918e-10	9.05299e-09
hsa-miR-129-5p	111.486	-1.68798	0.310361	0.296448	-5.69401	1.24088e-08	3.13322e-07
hsa-miR-451a	63.8466	-1.89586	0.268713	0.416984	-4.5466	5.45188e-06	6.883e-05
hsa-miR-199a-3p	47.9288	-2.30607	0.20221	0.56955	-4.04894	5.14505e-05	0.000421338
hsa-miR-4664-3p	115.586	-1.14449	0.45235	0.283266	-4.04033	5.33749e-05	0.000425595
hsa-miR-1-3p	60.0738	-1.37634	0.385196	0.381597	-3.60678	0.000310021	0.00213492
hsa-miR-335-5p	85.4708	1.06367	2.09024	0.323027	3.29283	0.000991852	0.00589277
hsa-miR-548am-3p	51.4062	-1.19784	0.435928	0.409672	-2.9239	0.00345678	0.0161139

## Sheet: 2 hpi vs. 4 hpi
miRNA ID	Base Mean	Log2 (Fold Change)	Fold Change	Lfc SE	Stat	P Value	FDR
hsa-miR-151a-3p	94612.8	1.29818	2.45918	0.114276	11.36	6.61293e-30	1.91775e-27
hsa-miR-3529-3p	90775.7	1.07667	2.10917	0.108208	9.94999	2.52213e-23	3.65709e-21
hsa-miR-7-5p	91798.9	1.07395	2.10518	0.108481	9.89987	4.16806e-23	4.02913e-21
hsa-miR-2682-5p	506.756	1.04896	2.06903	0.158694	6.60995	3.84462e-11	1.39367e-09
hsa-miR-3158-5p	884.08	1.02018	2.02817	0.158173	6.44974	1.12042e-10	2.95384e-09
hsa-miR-494-3p	312.078	-1.16922	0.444663	0.193908	-6.02976	1.64201e-09	3.66294e-08
hsa-miR-1-3p	76.655	1.99087	3.97476	0.345843	5.75656	8.58446e-09	1.65966e-07
hsa-miR-29c-5p	117.538	1.29752	2.45806	0.295169	4.39585	1.10338e-05	9.4112e-05
hsa-miR-339-5p	181.374	-1.06324	0.478557	0.24948	-4.26182	2.0277e-05	0.000150778
hsa-miR-451a	60.3197	1.76516	3.39911	0.431721	4.08865	4.33886e-05	0.000306895
hsa-miR-4746-5p	61.5197	1.09063	2.12967	0.359272	3.03566	0.00240012	0.010546
hsa-miR-195-3p	54.1825	1.11759	2.16985	0.379452	2.94529	0.00322657	0.0135609

## Sheet: 2 hpi vs. 6 hpi
miRNA ID	Base Mean	Log2 (Fold Change)	Fold Change	Lfc SE	Stat	P Value	FDR
hsa-miR-27a-5p	2303.61	1.38275	2.60765	0.163482	8.45811	2.71742e-17	7.98922e-15
hsa-miR-151a-3p	137449	1.9367	3.82829	0.233195	8.30508	9.97505e-17	1.46633e-14
hsa-miR-3158-5p	1024.21	1.24466	2.36963	0.180606	6.89158	5.51745e-12	5.4071e-10
hsa-miR-3158-3p	1037.11	1.21836	2.32682	0.178939	6.80882	9.83991e-12	7.23234e-10
hsa-miR-2682-5p	578.943	1.24409	2.36868	0.192857	6.45081	1.11251e-10	6.54155e-09
hsa-miR-125a-5p	3028.36	-1.06114	0.479254	0.168421	-6.30051	2.96667e-10	1.45367e-08
hsa-miR-1299	678.278	1.39765	2.63472	0.22697	6.15787	7.3729e-10	3.09662e-08
hsa-miR-99b-3p	3082.46	1.36023	2.56726	0.22231	6.11862	9.43898e-10	3.46883e-08
hsa-miR-7706	557.156	1.37168	2.58771	0.230249	5.95737	2.56335e-09	8.3736e-08
hsa-miR-126-3p	4727.84	1.06239	2.08839	0.187385	5.66957	1.43155e-08	3.00909e-07
hsa-miR-941	2084.86	1.03043	2.04263	0.181752	5.66941	1.4329e-08	3.00909e-07
hsa-miR-494-3p	314.601	-1.32549	0.399014	0.242981	-5.45511	4.89417e-08	9.59258e-07
hsa-miR-30b-5p	900.335	-1.02331	0.491986	0.194994	-5.24791	1.53834e-07	2.66042e-06
hsa-miR-493-3p	1436.97	1.18927	2.28037	0.234767	5.06574	4.06822e-07	6.64476e-06
hsa-miR-4521	598.943	-1.02983	0.489767	0.204037	-5.04729	4.48129e-07	6.93421e-06
hsa-miR-107	189.56	-1.17444	0.443057	0.261306	-4.49449	6.97356e-06	8.91403e-05
hsa-miR-4664-3p	131.425	1.26249	2.3991	0.282491	4.46915	7.85324e-06	9.62022e-05
hsa-miR-195-3p	68.303	1.50362	2.83553	0.367559	4.09083	4.2984e-05	0.000421243
hsa-miR-29c-5p	116.862	1.20623	2.30734	0.306521	3.93523	8.31154e-05	0.000740483
hsa-miR-1-3p	75.4026	1.88308	3.68861	0.482095	3.90603	9.38254e-05	0.000745532
hsa-miR-129-5p	92.0797	1.28049	2.42922	0.327669	3.90788	9.31097e-05	0.000745532
hsa-miR-328-3p	60.9936	-1.43642	0.369482	0.411594	-3.4899	0.000483203	0.00269946
hsa-miR-4746-5p	68.9934	1.24553	2.37106	0.362959	3.43161	0.000600013	0.00326674
hsa-miR-659-5p	34.9448	1.64118	3.11922	0.487996	3.36311	0.000770693	0.00404614
hsa-miR-369-3p	95.8911	-1.13066	0.456705	0.343941	-3.28738	0.00101125	0.00521594
hsa-miR-548k	50.0859	-1.3024	0.405452	0.427525	-3.04636	0.00231629	0.0100145
hsa-miR-6842-3p	32.2547	1.65966	3.15942	0.552649	3.0031	0.00267242	0.0113868
hsa-miR-369-5p	38.996	1.39447	2.62893	0.472082	2.95388	0.00313806	0.0121912
hsa-miR-548ah-3p	67.7963	1.03477	2.04878	0.382141	2.70782	0.00677275	0.0232904

## Sheet: 4 hpi vs. 8 hpi
miRNA ID	Base Mean	Log2 (Fold Change)	Fold Change	Lfc SE	Stat	P Value	FDR
hsa-miR-3529-3p	93153.1	-1.32772	0.398398	0.132965	-9.98549	1.76424e-23	4.6576e-21
hsa-miR-7-5p	94224.3	-1.32351	0.399562	0.133477	-9.91565	3.55939e-23	4.6984e-21
hsa-miR-151a-3p	106493	-1.10735	0.464145	0.139937	-7.91323	2.50796e-15	2.20701e-13
hsa-miR-1-3p	81.4745	-2.12038	0.229986	0.354229	-5.98592	2.15171e-09	9.10806e-08
hsa-miR-495-3p	334.611	-1.08937	0.469966	0.190572	-5.71633	1.08851e-08	2.87367e-07
hsa-miR-451a	62.6579	-2.02488	0.245725	0.402605	-5.02945	4.91901e-07	9.98938e-06
hsa-miR-4664-3p	105.39	-1.14074	0.453528	0.305232	-3.73728	0.000186019	0.00140312
hsa-miR-4746-5p	63.7902	-1.28188	0.41126	0.380594	-3.36809	0.000756906	0.00512367
hsa-miR-129-5p	77.053	-1.13919	0.454015	0.348833	-3.26571	0.00109191	0.00720659

## Sheet: 6 hpi vs. 8 hpi
miRNA ID	Base Mean	Log2 (Fold Change)	Fold Change	Lfc SE	Stat	P Value	FDR
hsa-miR-151a-3p	153223	-1.72089	0.303362	0.244146	-7.04862	1.807e-12	5.45713e-10
hsa-miR-3158-5p	1119.06	-1.19103	0.43799	0.185173	-6.43198	1.25953e-10	1.9019e-08
hsa-miR-3158-3p	1131.27	-1.17317	0.443445	0.184476	-6.35947	2.0245e-10	2.038e-08
hsa-miR-7706	591.523	-1.45744	0.364139	0.237323	-6.14117	8.19145e-10	6.18455e-08
hsa-miR-148a-3p	31189.2	-1.03957	0.486474	0.171282	-6.06933	1.28447e-09	7.75819e-08
hsa-miR-2682-5p	647.503	-1.08139	0.472572	0.205715	-5.25675	1.46621e-07	6.24112e-06
hsa-miR-99b-3p	3417.76	-1.22451	0.427944	0.233925	-5.23462	1.65328e-07	6.24112e-06
hsa-miR-4664-3p	134.793	-1.52683	0.347039	0.290759	-5.25119	1.51123e-07	6.24112e-06
hsa-miR-107	218.45	1.30206	2.4658	0.261973	4.97018	6.68906e-07	2.24455e-05
hsa-miR-493-3p	1548.17	-1.19522	0.436719	0.246484	-4.8491	1.24025e-06	3.74554e-05
hsa-miR-200a-5p	303.753	-1.02168	0.492541	0.220839	-4.62638	3.72117e-06	9.36493e-05
hsa-miR-129-5p	95.7035	-1.46586	0.362018	0.330102	-4.44064	8.96928e-06	0.000180581
hsa-miR-1-3p	80.5291	-1.99503	0.250862	0.48139	-4.14432	3.40825e-05	0.000467859
hsa-miR-1299	790.469	-1.02794	0.490411	0.252274	-4.07469	4.60762e-05	0.000605
hsa-miR-4746-5p	71.9877	-1.41343	0.375418	0.370318	-3.8168	0.000135195	0.00137357
hsa-miR-147b-3p	100.85	-1.06349	0.478472	0.317648	-3.34802	0.0008139	0.00512079
hsa-miR-659-5p	38.5117	-1.49386	0.355061	0.501494	-2.97882	0.0028936	0.0145644
hsa-miR-328-3p	57.0224	1.13585	2.19748	0.432465	2.62646	0.00862789	0.0317759
hsa-miR-590-3p	58.6719	1.03327	2.04666	0.393067	2.62874	0.00857026	0.0317759
hsa-miR-6842-3p	39.1188	-1.05331	0.481862	0.502037	-2.09807	0.0358994	0.0959435
