# Supplementary material for: Time‐resolved mRNA and miRNA expression profiling reveals crucial coregulation of molecular pathways involved in epithelial–pneumococcal interactions
Source: Immunol Cell Biol. 2020 Jul 20;98(9):726–42. doi: 10.1111/imcb.12371 (PMC7586809; doi:10.1111/imcb.12371)
Supplement: Supplementary file 1 [file IMCB-98-726-s001.zip › imcb12371-sup-0009-TableS10.xlsx]

## Sheet: all
Differential expression genes	Differential expression miRNAs	Spearman correlation coefﬁcients
VAV3	hsa-miR-9-5p	-0.908023
RRP15	hsa-miR-27a-5p	-0.906836
SLC26A1	hsa-miR-1299	-0.902842
EPAS1	hsa-miR-27a-5p	-0.888517
ARHGEF4	hsa-miR-495-3p	-0.88707
C1orf116	hsa-miR-125a-5p	-0.884977
CRISPLD2	hsa-miR-27a-5p	-0.879536
C1orf116	hsa-miR-4521	-0.874596
TGIF1	hsa-miR-139-5p	-0.874364
YPEL2	hsa-miR-139-5p	-0.868088
NR5A2	hsa-miR-139-5p	-0.855794
MCM10	hsa-miR-27a-5p	-0.851796
GPRIN3	hsa-miR-139-5p	-0.842338
CCNG2	hsa-miR-139-5p	-0.831599
HAS2	hsa-miR-9-5p	-0.830339
PNO1	hsa-miR-27a-5p	-0.8237
ZC3H6	hsa-miR-139-5p	-0.822161
NCR3LG1	hsa-miR-6842-3p	-0.818499
ACVR2B	hsa-miR-139-5p	-0.812841
PPAT	hsa-miR-27a-5p	-0.807869
YPEL2	hsa-miR-9-5p	-0.806371
KSR1	hsa-miR-7-5p	-0.805537
CNTRL	hsa-miR-139-5p	-0.803236
HLF	hsa-miR-27a-5p	-0.796523
CAND2	hsa-miR-495-3p	-0.792938
RHOB	hsa-miR-30b-5p	-0.790737
EPG5	hsa-miR-9-5p	-0.7894
THAP2	hsa-miR-139-5p	-0.78886
OTUD1	hsa-miR-139-5p	-0.785707
CNNM2	hsa-miR-9-5p	-0.78364
GAB1	hsa-miR-199a-3p	-0.783232
TRAM2	hsa-miR-27a-5p	-0.779504
TFCP2L1	hsa-miR-6842-3p	-0.778052
KCNQ5	hsa-miR-27a-5p	-0.776223
EPG5	hsa-miR-143-3p	-0.77607
CTH	hsa-miR-143-3p	-0.77405
KCTD12	hsa-miR-27a-5p	-0.773848
ZNF740	hsa-miR-139-5p	-0.772691
GP1BA	hsa-miR-6842-3p	-0.772259
VGLL3	hsa-miR-143-3p	-0.770199
FASN	hsa-miR-495-3p	-0.770072
METTL10	hsa-miR-27a-5p	-0.769197
EFR3B	hsa-miR-27a-5p	-0.76788
EPHA2	hsa-miR-125a-5p	-0.767429
RICTOR	hsa-miR-139-5p	-0.766574
RIMS4	hsa-miR-6842-3p	-0.759932
IRF2BP2	hsa-miR-199a-3p	-0.758233
DNAJB1	hsa-miR-328-3p	-0.757041
CHD5	hsa-miR-27a-5p	-0.756005
MTSS1L	hsa-miR-6842-3p	-0.754889
NOS1	hsa-miR-3529-3p	-0.750855
NOS1	hsa-miR-7-5p	-0.749951
HOXD10	hsa-miR-3529-3p	-0.748888
INSIG1	hsa-miR-7-5p	-0.74672
FAM222A	hsa-miR-6842-3p	-0.743894
ANO7	hsa-miR-27a-5p	-0.743671
ELFN2	hsa-miR-6842-3p	-0.740723
EPG5	hsa-miR-139-5p	-0.738855
IL18BP	hsa-miR-6842-3p	-0.738717
CYP24A1	hsa-miR-139-5p	-0.738017
SOX4	hsa-miR-3529-3p	-0.736093
RBM48	hsa-miR-139-5p	-0.73579
BCAT1	hsa-miR-27a-5p	-0.733177
HRH1	hsa-miR-27a-5p	-0.733048
ATXN3	hsa-miR-9-5p	-0.733043
ERCC6	hsa-miR-199a-3p	-0.732505
P2RY2	hsa-miR-6842-3p	-0.732163
CHD5	hsa-miR-6842-3p	-0.731463
ARL5B	hsa-miR-27a-5p	-0.730678
NR5A2	hsa-miR-9-5p	-0.728247
THAP2	hsa-miR-9-5p	-0.728085
TNIK	hsa-miR-151a-3p	-0.726411
KDM7A	hsa-miR-9-5p	-0.725565
DYRK1B	hsa-miR-9-5p	-0.723931
CHD7	hsa-miR-6842-3p	-0.723549
VCAN	hsa-miR-9-5p	-0.721541
TMEM120B	hsa-miR-6842-3p	-0.720851
BTG1	hsa-miR-199a-3p	-0.719876
HOXD10	hsa-miR-495-3p	-0.719802
RSBN1	hsa-miR-129-5p	-0.719664
KDM7A	hsa-miR-139-5p	-0.719359
AFF1	hsa-miR-143-3p	-0.718415
RTN4RL1	hsa-miR-7706	-0.718351
BHLHE40	hsa-miR-494-3p	-0.718131
TMEM120B	hsa-miR-1299	-0.716919
CHD5	hsa-miR-1299	-0.71623
HOXB5	hsa-miR-7-5p	-0.715734
GCSAM	hsa-miR-3158-3p	-0.714585
SLC26A1	hsa-miR-6842-3p	-0.711758
ACVR2B	hsa-miR-199a-3p	-0.711238
USP53	hsa-miR-9-5p	-0.709853
PELI1	hsa-miR-495-3p	-0.708649
MYOCD	hsa-miR-9-5p	-0.708399
PLEKHM3	hsa-miR-139-5p	-0.708366
ERCC6	hsa-miR-143-3p	-0.704256
SPARC	hsa-miR-27a-5p	-0.70351
INCENP	hsa-miR-139-5p	-0.702525
TBCK	hsa-miR-3529-3p	-0.700566
CDKL1	hsa-miR-1299	-0.699447
TNIK	hsa-miR-7706	-0.699281
NFATC2	hsa-miR-9-5p	-0.698696
ZMAT3	hsa-miR-7-5p	-0.698667
KIAA1217	hsa-miR-9-5p	-0.698457
VAV3	hsa-miR-143-3p	-0.698184
NDUFV2	hsa-miR-1299	-0.697475
TOP2A	hsa-miR-139-5p	-0.695512
STARD4	hsa-miR-3529-3p	-0.695305
LIPH	hsa-miR-139-5p	-0.694526
HAP1	hsa-miR-7-5p	-0.693445
PRICKLE2	hsa-miR-3158-5p	-0.688744
AFF1	hsa-miR-199a-3p	-0.688031
RICTOR	hsa-miR-143-3p	-0.687658
HECA	hsa-miR-143-3p	-0.687042
CARD6	hsa-miR-199a-3p	-0.68361
KLHL24	hsa-miR-143-3p	-0.68111
NDST1	hsa-miR-27a-5p	-0.680437
TMPPE	hsa-miR-1299	-0.679391
PTP4A3	hsa-miR-3529-3p	-0.679305
GPRIN3	hsa-miR-4684-3p	-0.67929
ACVR2B	hsa-miR-143-3p	-0.678434
RSRP1	hsa-miR-9-5p	-0.678367
ADD3	hsa-miR-199a-3p	-0.678128
CNNM2	hsa-miR-143-3p	-0.677305
HAS3	hsa-miR-27a-5p	-0.676419
SOX4	hsa-miR-129-5p	-0.676325
ST8SIA4	hsa-miR-9-5p	-0.67505
ACBD7	hsa-miR-495-3p	-0.674256
NIPAL2	hsa-miR-139-5p	-0.672864
CCNG2	hsa-miR-143-3p	-0.672503
GPRIN3	hsa-miR-148a-3p	-0.672319
CTDSP2	hsa-miR-9-5p	-0.672293
KIAA0430	hsa-miR-9-5p	-0.672151
PCMTD1	hsa-miR-199a-3p	-0.671474
GAS2L3	hsa-miR-139-5p	-0.67142
SALL4	hsa-miR-129-5p	-0.670144
WSCD1	hsa-miR-143-3p	-0.669479
KCNJ11	hsa-miR-328-3p	-0.667642
ZNF546	hsa-miR-200a-5p	-0.667434
RNF213	hsa-miR-7-5p	-0.666646
BFSP1	hsa-miR-139-5p	-0.666071
GRIN2B	hsa-miR-6842-3p	-0.662684
PIK3CA	hsa-miR-139-5p	-0.660078
LIPE	hsa-miR-3529-3p	-0.658027
SPATA6L	hsa-miR-495-3p	-0.657705
GATA5	hsa-miR-7-5p	-0.657108
MTURN	hsa-miR-3529-3p	-0.657062
NEMP2	hsa-miR-139-5p	-0.657046
SCD	hsa-miR-495-3p	-0.655996
CHDH	hsa-miR-6842-3p	-0.655583
GNB1L	hsa-miR-495-3p	-0.654591
SRPX2	hsa-miR-7-5p	-0.653608
FAM134A	hsa-miR-139-5p	-0.652691
CYP24A1	hsa-miR-199a-3p	-0.651043
NIPAL3	hsa-miR-9-5p	-0.650874
ST8SIA4	hsa-miR-199a-3p	-0.65027
SERTAD3	hsa-miR-339-5p	-0.649603
NEMP2	hsa-miR-199a-3p	-0.649588
CHST11	hsa-miR-6842-3p	-0.649547
ADM2	hsa-miR-339-5p	-0.649157
TRAM2	hsa-miR-6842-3p	-0.648787
CASKIN1	hsa-miR-4746-5p	-0.648376
ABCA1	hsa-miR-139-5p	-0.648306
DPF1	hsa-miR-941	-0.647415
IFIT1	hsa-miR-495-3p	-0.645554
NDST1	hsa-miR-6842-3p	-0.644319
CNNM2	hsa-miR-199a-3p	-0.643584
ADM2	hsa-miR-125a-5p	-0.642167
FOXN3	hsa-miR-7-5p	-0.641922
SLC38A2	hsa-miR-143-3p	-0.640679
OSR1	hsa-miR-335-5p	-0.640491
HOXC13	hsa-miR-494-3p	-0.639702
GRIN2B	hsa-miR-27a-5p	-0.63957
MKNK2	hsa-miR-494-3p	-0.638953
PPARGC1B	hsa-miR-6842-3p	-0.63894
PLEKHM3	hsa-miR-143-3p	-0.637883
IRAK2	hsa-miR-3158-5p	-0.637839
SAMD9	hsa-miR-9-5p	-0.637616
INSIG1	hsa-miR-495-3p	-0.637389
THAP2	hsa-miR-199a-3p	-0.637246
IL18BP	hsa-miR-3158-3p	-0.636392
KRT4	hsa-miR-369-3p	-0.636299
SLFN5	hsa-miR-139-5p	-0.636107
RASSF9	hsa-miR-9-5p	-0.635817
TP53	hsa-miR-3529-3p	-0.635774
PLCG1	hsa-miR-6842-3p	-0.634331
MLLT3	hsa-miR-369-3p	-0.634266
FAM78A	hsa-miR-9-5p	-0.634205
FBXL20	hsa-miR-143-3p	-0.633996
NCR3LG1	hsa-miR-1299	-0.633578
ZMAT3	hsa-miR-495-3p	-0.633098
MYPN	hsa-miR-9-5p	-0.63284
IL18BP	hsa-miR-3158-5p	-0.631661
AR	hsa-miR-9-5p	-0.631554
CBX7	hsa-miR-9-5p	-0.629336
SEPT3	hsa-miR-27a-5p	-0.628397
FBXL20	hsa-miR-9-5p	-0.628381
LMO1	hsa-miR-6842-3p	-0.627969
SYTL4	hsa-miR-495-3p	-0.627923
PIK3CA	hsa-miR-199a-3p	-0.626278
DNMT3A	hsa-miR-7-5p	-0.625139
CIT	hsa-miR-3529-3p	-0.625018
MLLT3	hsa-miR-548k	-0.624955
ADAMTS9	hsa-miR-195-3p	-0.624872
LMO7	hsa-miR-143-3p	-0.6247
SYT15	hsa-miR-6842-3p	-0.623851
CLEC2D	hsa-miR-328-3p	-0.622881
RNF122	hsa-miR-139-5p	-0.622807
CHST11	hsa-miR-27a-5p	-0.622552
ETS2	hsa-miR-6842-3p	-0.622222
DUSP7	hsa-miR-335-5p	-0.621972
PER3	hsa-miR-6842-3p	-0.621493
GATA6	hsa-miR-6842-3p	-0.62146
TMEM158	hsa-miR-27a-5p	-0.621387
GAB1	hsa-miR-7-5p	-0.620771
AR	hsa-miR-139-5p	-0.620736
IRAK2	hsa-miR-1299	-0.620589
SPATA6L	hsa-miR-3529-3p	-0.619815
RARB	hsa-miR-199a-3p	-0.619067
FBXL20	hsa-miR-139-5p	-0.61862
STC1	hsa-miR-6842-3p	-0.617534
ELF3	hsa-miR-139-5p	-0.616454
C1orf116	hsa-miR-335-5p	-0.616071
PRICKLE2	hsa-miR-659-5p	-0.615826
CACNA1G	hsa-miR-151a-3p	-0.614456
TMCO4	hsa-miR-7-5p	-0.614124
SLC16A9	hsa-miR-6842-3p	-0.614061
PRICKLE2	hsa-miR-6842-3p	-0.613133
MXD1	hsa-miR-139-5p	-0.611852
DYRK1B	hsa-miR-143-3p	-0.61185
INPP5K	hsa-miR-143-3p	-0.61174
SEPT3	hsa-miR-6842-3p	-0.611284
FBXL5	hsa-miR-494-3p	-0.610673
APLF	hsa-miR-199a-3p	-0.609712
ST8SIA4	hsa-miR-143-3p	-0.607668
ADAT2	hsa-miR-1299	-0.607409
NEMP2	hsa-miR-9-5p	-0.607187
FGF2	hsa-miR-941	-0.606464
SPTBN2	hsa-miR-6842-3p	-0.604912
SLFN5	hsa-miR-9-5p	-0.604658
VSX1	hsa-miR-451a	-0.604658
ADD3	hsa-miR-143-3p	-0.604618
DAPK1	hsa-miR-143-3p	-0.603409
ZBTB3	hsa-miR-4521	-0.60325
ZNF827	hsa-miR-6842-3p	-0.603118
EPHB2	hsa-miR-6842-3p	-0.602341
RASSF6	hsa-miR-143-3p	-0.602006
DGKD	hsa-miR-6842-3p	-0.601792
GLUL	hsa-miR-7-5p	-0.601084
CCNF	hsa-miR-139-5p	-0.600801
GABARAPL1	hsa-miR-143-3p	-0.600656
CAND2	hsa-miR-451a	-0.600596
HSPA12B	hsa-miR-3158-5p	-0.600086
CAMSAP3	hsa-miR-125a-5p	-0.600028
MGAT4A	hsa-miR-143-3p	-0.599742
GLUL	hsa-miR-3529-3p	-0.598943
RFX3	hsa-miR-199a-3p	-0.597842
FAM111A	hsa-miR-143-3p	-0.597566
RALGAPA2	hsa-miR-7-5p	-0.596579
PRICKLE2	hsa-miR-1-3p	-0.596033
RALGAPA2	hsa-miR-3529-3p	-0.595658
HES7	hsa-miR-3529-3p	-0.594692
TFCP2L1	hsa-miR-3158-5p	-0.592932
PCBD2	hsa-miR-199a-3p	-0.592809
BTC	hsa-miR-7-5p	-0.592537
HMMR	hsa-miR-9-5p	-0.592238
RFK	hsa-miR-494-3p	-0.592025
LRRC6	hsa-miR-200a-5p	-0.591635
PHYKPL	hsa-miR-143-3p	-0.591578
NMNAT1	hsa-miR-199a-3p	-0.5904
CDK19	hsa-miR-139-5p	-0.590111
PHLDA1	hsa-miR-129-5p	-0.588389
RNF44	hsa-miR-9-5p	-0.587921
BCL6	hsa-miR-9-5p	-0.587765
DNMT3A	hsa-miR-495-3p	-0.58735
ETS1	hsa-miR-941	-0.587214
LCA5	hsa-miR-7-5p	-0.58721
RIMS4	hsa-miR-4746-5p	-0.587133
CDRT1	hsa-miR-143-3p	-0.586867
SH3PXD2A	hsa-miR-7-5p	-0.586499
PNRC1	hsa-miR-199a-3p	-0.58588
NNAT	hsa-miR-6842-3p	-0.585815
CGN	hsa-miR-6842-3p	-0.585486
CHML	hsa-miR-1299	-0.585132
GPRC5A	hsa-miR-143-3p	-0.584837
ZMAT3	hsa-miR-148a-3p	-0.584378
NIPAL3	hsa-miR-143-3p	-0.58385
TNFSF15	hsa-miR-139-5p	-0.583775
LRRN2	hsa-miR-3158-5p	-0.583555
CACNA1G	hsa-miR-4746-5p	-0.582669
CNNM2	hsa-miR-7-5p	-0.582581
PLCH1	hsa-miR-7-5p	-0.582275
WNT5B	hsa-miR-7-5p	-0.582169
SH3PXD2A	hsa-miR-495-3p	-0.582021
ARHGEF40	hsa-miR-495-3p	-0.581048
ADM2	hsa-miR-328-3p	-0.579683
DEDD2	hsa-miR-9-5p	-0.57709
PAIP2B	hsa-miR-9-5p	-0.576739
RIMS4	hsa-miR-3158-3p	-0.576705
ABCG1	hsa-miR-495-3p	-0.575334
TM4SF1	hsa-miR-139-5p	-0.574731
TMEM120B	hsa-miR-7706	-0.573299
MYOCD	hsa-miR-3529-3p	-0.573275
SEPT3	hsa-miR-3158-3p	-0.572662
ARHGAP18	hsa-miR-143-3p	-0.572469
PPARGC1B	hsa-miR-941	-0.572063
SFMBT2	hsa-miR-1299	-0.571421
ZNF546	hsa-miR-148a-3p	-0.570366
HOXB2	hsa-miR-139-5p	-0.568942
BCL6	hsa-miR-129-5p	-0.568939
NCR3LG1	hsa-miR-941	-0.568928
KIF13B	hsa-miR-9-5p	-0.56805
SEPT3	hsa-miR-3158-5p	-0.56802
SCNN1A	hsa-miR-6842-3p	-0.567933
AR	hsa-miR-143-3p	-0.566663
SPEG	hsa-miR-1-3p	-0.566429
CA9	hsa-miR-6842-3p	-0.566309
EFNB2	hsa-miR-6842-3p	-0.565504
OSR1	hsa-miR-4521	-0.565322
THSD7A	hsa-miR-7-5p	-0.565044
ZHX3	hsa-miR-6842-3p	-0.564983
GATS	hsa-miR-3529-3p	-0.564231
PRICKLE2	hsa-miR-148a-3p	-0.564113
IGFL4	hsa-miR-3529-3p	-0.563832
LAYN	hsa-miR-6842-3p	-0.562477
AR	hsa-miR-199a-3p	-0.562212
CLEC2D	hsa-miR-143-3p	-0.561543
PGPEP1	hsa-miR-199a-3p	-0.560824
MRAP2	hsa-miR-7-5p	-0.560785
WDTC1	hsa-miR-9-5p	-0.560413
NRP2	hsa-miR-495-3p	-0.560225
TTYH2	hsa-miR-6842-3p	-0.559803
RASA2	hsa-miR-199a-3p	-0.558384
IL17RD	hsa-miR-7-5p	-0.55827
CRISPLD2	hsa-miR-3158-3p	-0.55817
LRRN2	hsa-miR-6842-3p	-0.557557
ZMAT3	hsa-miR-3158-3p	-0.556835
SEPT3	hsa-miR-1299	-0.556649
CENPA	hsa-miR-143-3p	-0.555849
ALDH6A1	hsa-miR-3529-3p	-0.554029
TP63	hsa-miR-328-3p	-0.554006
STC1	hsa-miR-1299	-0.553385
PBXIP1	hsa-miR-139-5p	-0.553227
RFX3	hsa-miR-9-5p	-0.553015
CIT	hsa-miR-143-3p	-0.552402
AMOTL2	hsa-miR-30b-5p	-0.55177
ANGPTL4	hsa-miR-6842-3p	-0.551187
PUS7	hsa-miR-941	-0.55077
CDCP1	hsa-miR-1299	-0.5507
CLUH	hsa-miR-6842-3p	-0.550677
THNSL1	hsa-miR-328-3p	-0.549217
PMM2	hsa-miR-1299	-0.549064
ABHD8	hsa-miR-7-5p	-0.548215
SLC26A2	hsa-miR-6842-3p	-0.548206
HAS3	hsa-miR-941	-0.547056
PGPEP1	hsa-miR-139-5p	-0.547011
RFK	hsa-miR-139-5p	-0.54535
TNFRSF9	hsa-miR-941	-0.545083
TBCK	hsa-miR-495-3p	-0.543666
PELI1	hsa-miR-139-5p	-0.54322
SPRY2	hsa-miR-4684-3p	-0.542504
MOB3A	hsa-miR-125a-5p	-0.542371
CNNM2	hsa-miR-4684-3p	-0.542114
RALGAPA2	hsa-miR-9-5p	-0.541953
LARGE	hsa-miR-495-3p	-0.541275
SLFN5	hsa-miR-143-3p	-0.541187
SEPT3	hsa-miR-151a-3p	-0.540436
ELFN2	hsa-miR-151a-3p	-0.540156
ADM	hsa-miR-4521	-0.539947
FBXL20	hsa-miR-199a-3p	-0.539605
LPIN1	hsa-miR-451a	-0.539593
HIPK2	hsa-miR-1299	-0.538892
ABCA1	hsa-miR-199a-3p	-0.538667
PCLO	hsa-miR-9-5p	-0.538278
IL11	hsa-miR-339-5p	-0.537075
RBM48	hsa-miR-199a-3p	-0.536903
ATOH8	hsa-miR-6842-3p	-0.536601
SLC2A12	hsa-miR-494-3p	-0.5363
NR4A2	hsa-miR-129-5p	-0.536094
TLE3	hsa-miR-9-5p	-0.536093
AK4	hsa-miR-6842-3p	-0.535865
ITPRIP	hsa-miR-1299	-0.53563
CHDH	hsa-miR-3158-3p	-0.535473
KCNJ11	hsa-miR-339-5p	-0.53521
RIMS4	hsa-miR-1299	-0.534839
CHD5	hsa-miR-493-3p	-0.534374
MAML3	hsa-miR-339-5p	-0.534322
TMEM120B	hsa-miR-493-3p	-0.533991
HMMR	hsa-miR-3529-3p	-0.533448
SERPINE1	hsa-miR-6842-3p	-0.533249
KRT4	hsa-miR-339-5p	-0.532576
HSPA12B	hsa-miR-6842-3p	-0.532453
HOXC13	hsa-miR-4521	-0.532367
CABYR	hsa-miR-199a-3p	-0.531862
MGAT4A	hsa-miR-494-3p	-0.531488
CHDH	hsa-miR-1299	-0.530829
WDR45	hsa-miR-9-5p	-0.530201
PCSK5	hsa-miR-335-5p	-0.530037
RNF213	hsa-miR-200a-5p	-0.529569
C15orf52	hsa-miR-941	-0.527986
CDK5R2	hsa-miR-125a-5p	-0.527586
SOX9	hsa-miR-494-3p	-0.527064
DCDC2	hsa-miR-494-3p	-0.526726
TBCK	hsa-miR-143-3p	-0.526525
REPS2	hsa-miR-7-5p	-0.526217
HOXB3	hsa-miR-7-5p	-0.52584
HIPK2	hsa-miR-6842-3p	-0.525703
HAS3	hsa-miR-1299	-0.525348
REPS2	hsa-miR-3529-3p	-0.52484
PIF1	hsa-miR-9-5p	-0.524271
SOCS3	hsa-miR-339-5p	-0.524129
MOB3B	hsa-miR-1299	-0.524033
TEF	hsa-miR-6842-3p	-0.523595
CLEC2D	hsa-miR-125a-5p	-0.523461
GPRIN3	hsa-miR-143-3p	-0.522884
THRB	hsa-miR-339-5p	-0.522291
CDK5R2	hsa-miR-4521	-0.520917
ICA1	hsa-miR-9-5p	-0.520542
ADAT2	hsa-miR-151a-3p	-0.519398
ZNF546	hsa-miR-4684-3p	-0.519112
STAG3	hsa-miR-148a-3p	-0.518661
PAQR8	hsa-miR-139-5p	-0.518236
SLC16A6	hsa-miR-1-3p	-0.518107
OXTR	hsa-miR-6842-3p	-0.517981
ABCA1	hsa-miR-143-3p	-0.51729
NEK6	hsa-miR-1299	-0.516582
SPTBN2	hsa-miR-4746-5p	-0.516581
ZMIZ1	hsa-miR-1299	-0.516477
FBXL5	hsa-miR-369-3p	-0.516103
COL4A3	hsa-miR-139-5p	-0.516073
AURKA	hsa-miR-3529-3p	-0.515885
C6orf141	hsa-miR-1299	-0.515813
KCNH1	hsa-miR-3158-5p	-0.515459
HMOX1	hsa-miR-3529-3p	-0.514878
FAM134A	hsa-miR-143-3p	-0.514713
SMIM14	hsa-miR-328-3p	-0.514091
BCORL1	hsa-miR-494-3p	-0.513797
PLCXD3	hsa-miR-3529-3p	-0.513716
MAST4	hsa-miR-200a-5p	-0.513382
ADPRH	hsa-miR-3529-3p	-0.512661
HOXB8	hsa-miR-3529-3p	-0.512338
C11orf54	hsa-miR-139-5p	-0.512209
SPATA17	hsa-miR-494-3p	-0.512203
GYLTL1B	hsa-miR-6842-3p	-0.511254
KLHDC7A	hsa-miR-7-5p	-0.51119
RASSF6	hsa-miR-3529-3p	-0.511004
ERCC6	hsa-miR-495-3p	-0.510877
GPRC5A	hsa-miR-9-5p	-0.510383
ARL5B	hsa-miR-548ah-3p	-0.510288
ZNF608	hsa-miR-129-5p	-0.510074
STARD4	hsa-miR-200a-5p	-0.509273
ARRB1	hsa-miR-9-5p	-0.508848
NOS1	hsa-miR-495-3p	-0.507606
RELT	hsa-miR-6842-3p	-0.506949
CDK19	hsa-miR-7-5p	-0.50694
PCLO	hsa-miR-143-3p	-0.50693
ITPRIP	hsa-miR-6842-3p	-0.506802
CRIPT	hsa-miR-494-3p	-0.50678
SYNGAP1	hsa-miR-3529-3p	-0.506274
DLG3	hsa-miR-7-5p	-0.505995
SIRT1	hsa-miR-9-5p	-0.505948
GPRIN3	hsa-miR-495-3p	-0.505934
CHST11	hsa-miR-1299	-0.505698
GRIN2B	hsa-miR-1299	-0.505437
NDST1	hsa-miR-941	-0.504871
IFFO2	hsa-miR-369-3p	-0.504649
PITPNM3	hsa-miR-1299	-0.504085
JMJD4	hsa-miR-4521	-0.503928
ARL5B	hsa-miR-151a-3p	-0.503737
CCND1	hsa-miR-6842-3p	-0.503356
TRAF3	hsa-miR-1299	-0.503227
GPRIN3	hsa-miR-200a-5p	-0.503047
PHLDB1	hsa-miR-6842-3p	-0.502802
PITPNC1	hsa-miR-9-5p	-0.501898
CORO7	hsa-miR-493-3p	-0.501852
THSD7A	hsa-miR-143-3p	-0.501042
G2E3	hsa-miR-9-5p	-0.500652
ARL5B	hsa-miR-6842-3p	-0.500545
ABCA1	hsa-miR-4684-3p	-0.500369
RAB40B	hsa-miR-199a-3p	-0.500355
SALL4	hsa-miR-143-3p	-0.50026
BAAT	hsa-miR-3529-3p	-0.500016
