# Supplementary material for: Time‐resolved mRNA and miRNA expression profiling reveals crucial coregulation of molecular pathways involved in epithelial–pneumococcal interactions
Source: Immunol Cell Biol. 2020 Jul 20;98(9):726–42. doi: 10.1111/imcb.12371 (PMC7586809; doi:10.1111/imcb.12371)
Supplement: Supplementary file 1 [file IMCB-98-726-s001.zip › imcb12371-sup-0010-TableS11.xlsx]

## Sheet: miRNA_target_enrichment_in_clus
miRNAs	Targets in Cluster 1	Enrichment in Cluster 1 (FDR)	Targets in Cluster 2	Enrichment in Cluster 2 (FDR)	Targets in Cluster 3	Enrichment in Cluster 3 (FDR)	Targets in Cluster 4	Enrichment in Cluster 4 (FDR)	Targets in Cluster 5	Enrichment in Cluster 5 (FDR)	Targets in Cluster 6	Enrichment in Cluster 6 (FDR)
hsa-miR-139-5p	-	1	COL4A3, TNFSF15, AR, ABCA1, PAQR8	0.564418	-	1	PELI1, HOXB2	1	LIPH, YPEL2, MXD1, ZC3H6, GPRIN3, RICTOR, NR5A2, PIK3CA, ZNF740, TGIF1, OTUD1, PLEKHM3, ACVR2B, KDM7A, FBXL20, RBM48, TM4SF1, CCNG2, THAP2	1.52068e-10	CDK19, CCNF, CYP24A1, PGPEP1, RNF122, GAS2L3, CNTRL, RFK, C11orf54, ELF3, BFSP1, NEMP2, EPG5, INCENP, SLFN5, TOP2A, PBXIP1, NIPAL2, FAM134A	1.04579e-10
hsa-miR-493-3p	-	1	-	1	TMEM120B, CORO7, CHD5	0.511319	-	1	-	1	-	1
hsa-miR-27a-5p	NDST1, CHST11, SEPT3, TRAM2, HAS3	0.246866	-	1	KCNQ5, MCM10, HLF, GRIN2B, EPAS1, SPARC, HRH1, PNO1, CHD5, PPAT, EFR3B, TMEM158, ANO7, KCTD12, ARL5B, RRP15, CRISPLD2, METTL10, BCAT1	6.12309e-10	-	1	-	1	-	1
hsa-miR-143-3p	-	1	ADD3, SALL4, DAPK1, RASSF6, THSD7A, PCLO, AR, MGAT4A, CIT, ABCA1	0.00193258	-	1	TBCK	1	CDRT1, KLHL24, HECA, GPRIN3, DYRK1B, RICTOR, GABARAPL1, GPRC5A, PLEKHM3, SLC38A2, VAV3, ACVR2B, LMO7, FBXL20, INPP5K, CCNG2, ERCC6, CTH	2.30303e-10	CENPA, AFF1, FAM134A, CLEC2D, WSCD1, VGLL3, EPG5, SLFN5, NIPAL3, PHYKPL, ARHGAP18, CNNM2, FAM111A, ST8SIA4	3.84138e-07
hsa-miR-7-5p	-	1	REPS2, RALGAPA2, FOXN3, BTC, IL17RD, THSD7A, ABHD8, INSIG1, MRAP2, HOXB3, DNMT3A, GLUL	3.76974e-05	-	1	KLHDC7A, WNT5B, KSR1, HOXB5, NOS1, DLG3, ZMAT3, HAP1, SRPX2, SH3PXD2A, GATA5, TMCO4, PLCH1, RNF213	2.43807e-06	LCA5	1	CDK19, GAB1, CNNM2	1
hsa-miR-3529-3p	HOXD10	1	AURKA, REPS2, RALGAPA2, RASSF6, LIPE, HMOX1, TP53, SPATA6L, CIT, GLUL, MYOCD	3.76974e-05	-	1	NOS1, STARD4, PTP4A3, HOXB8, SYNGAP1, ADPRH, BAAT, HES7, TBCK, PLCXD3	0.000312	SOX4	1	GATS, MTURN, ALDH6A1, IGFL4, HMMR	0.148729
hsa-miR-6842-3p	ANGPTL4, OXTR, CHDH, LRRN2, SCNN1A, LAYN, RELT, AK4, SERPINE1, TRAM2, MTSS1L, SPTBN2, CHD7, TFCP2L1, GP1BA, SYT15, PHLDB1, FAM222A, P2RY2, ETS2, GATA6, ELFN2, ATOH8, NNAT, CCND1, LMO1, IL18BP, SEPT3, PLCG1, ZNF827, GYLTL1B, NDST1, CHST11, PPARGC1B, HSPA12B, CGN, SLC16A9, RIMS4, NCR3LG1	1.82944e-27	-	1	EFNB2, GRIN2B, PER3, SLC26A1, SLC26A2, HIPK2, TEF, STC1, CHD5, EPHB2, ITPRIP, TMEM120B, CA9, DGKD, ARL5B, TTYH2, ZHX3, CLUH	3.23473e-05	PRICKLE2	1	-	1	-	1
hsa-miR-129-5p	-	1	SALL4	1	-	1	-	1	ZNF608, BCL6, RSBN1, SOX4, NR4A2, PHLDA1	0.0228066	-	1
hsa-miR-9-5p	-	1	PITPNC1, RALGAPA2, ICA1, PIF1, G2E3, PCLO, AR, WDTC1, KIF13B, MYOCD	0.00671104	-	1	-	1	YPEL2, GPRC5A, DYRK1B, NR5A2, VAV3, KDM7A, ATXN3, NFATC2, THAP2, CTDSP2, RNF44, RASSF9, KIAA1217, HAS2, DEDD2, FBXL20, TLE3, RSRP1, SIRT1, BCL6, USP53	2.76182e-11	WDR45, ARRB1, KIAA0430, SAMD9, PAIP2B, CBX7, NEMP2, VCAN, EPG5, RFX3, SLFN5, NIPAL3, HMMR, FAM78A, CNNM2, MYPN, ST8SIA4	1.63821e-08
hsa-miR-1299	CHST11, CHDH, SEPT3, TRAF3, IRAK2, PITPNM3, RIMS4, NCR3LG1, MOB3B, HAS3, ZMIZ1, CHML	0.000518127	-	1	SLC26A1, GRIN2B, HIPK2, NDUFV2, STC1, CHD5, SFMBT2, PMM2, ITPRIP, TMPPE, TMEM120B, CDKL1, CDCP1, NEK6, ADAT2, C6orf141	2.97499e-05	-	1	-	1	-	1
hsa-miR-148a-3p	-	1	-	1	-	1	ZMAT3, PRICKLE2	1	STAG3, GPRIN3, ZNF546	0.309498	-	1
hsa-miR-4521	JMJD4, OSR1, ADM	0.246866	C1orf116	1	-	1	HOXC13	1	ZBTB3	1	CDK5R2	1
hsa-miR-495-3p	HOXD10	1	ABCG1, LARGE, INSIG1, SPATA6L, DNMT3A, ACBD7	0.017534	-	1	TBCK, CAND2, NOS1, IFIT1, ZMAT3, GNB1L, NRP2, SCD, SH3PXD2A, FASN, ARHGEF4, PELI1, ARHGEF40, SYTL4	8.3192e-09	ERCC6, GPRIN3	1	-	1
hsa-miR-125a-5p	-	1	CAMSAP3, MOB3A, C1orf116	0.388407	-	1	EPHA2	1	ADM2	1	CDK5R2, CLEC2D	0.869797
hsa-miR-199a-3p	-	1	ADD3, ABCA1, AR, APLF	0.388407	-	1	-	1	PIK3CA, IRF2BP2, ACVR2B, PCMTD1, FBXL20, PNRC1, RASA2, RBM48, ERCC6, BTG1, THAP2	2.621e-06	CYP24A1, PGPEP1, AFF1, RAB40B, GAB1, NEMP2, RFX3, ST8SIA4, PCBD2, RARB, NMNAT1, CABYR, CNNM2, CARD6	2.18988e-09
hsa-miR-339-5p	SOCS3	1	SERTAD3	1	-	1	IL11, KCNJ11	1	MAML3, ADM2, THRB	0.339674	KRT4	1
hsa-miR-335-5p	OSR1	1	C1orf116	1	DUSP7, PCSK5	1	-	1	-	1	-	1
hsa-miR-494-3p	-	1	MKNK2, MGAT4A	1	-	1	SOX9, BCORL1, BHLHE40, HOXC13	0.480606	CRIPT	1	FBXL5, RFK, SPATA17, SLC2A12, DCDC2	0.077164
hsa-miR-151a-3p	SEPT3, ELFN2, CACNA1G	0.29415	-	1	ARL5B, TNIK, ADAT2	0.819639	-	1	-	1	-	1
hsa-miR-548k	-	1	-	1	-	1	-	1	MLLT3	0.960856	-	1
hsa-miR-369-3p	-	1	-	1	-	1	IFFO2	1	MLLT3	1	FBXL5, KRT4	0.454657
hsa-miR-941	NDST1, PPARGC1B, C15orf52, HAS3, NCR3LG1	0.00432299	-	1	PUS7, TNFRSF9, ETS1, DPF1, FGF2	0.0173222	-	1	-	1	-	1
hsa-miR-3158-5p	IL18BP, TFCP2L1, KCNH1, LRRN2, HSPA12B, SEPT3, IRAK2	0.00432299	-	1	-	1	PRICKLE2	1	-	1	-	1
hsa-miR-659-5p	-	1	-	1	-	1	PRICKLE2	1	-	1	-	1
hsa-miR-200a-5p	-	1	MAST4	1	-	1	STARD4, RNF213	0.543239	GPRIN3, ZNF546	0.339674	LRRC6	1
hsa-miR-4684-3p	-	1	ABCA1	1	-	1	-	1	SPRY2, GPRIN3, ZNF546	0.154847	CNNM2	1
hsa-miR-3158-3p	IL18BP, CHDH, SEPT3, GCSAM, RIMS4	0.0112415	-	1	CRISPLD2	1	ZMAT3	1	-	1	-	1
hsa-miR-195-3p	-	1	-	1	ADAMTS9	0.892252	-	1	-	1	-	1
hsa-miR-30b-5p	RHOB, AMOTL2	0.273347	-	1	-	1	-	1	-	1	-	1
hsa-miR-4746-5p	CASKIN1, SPTBN2, RIMS4, CACNA1G	0.00343861	-	1	-	1	-	1	-	1	-	1
hsa-miR-7706	RTN4RL1	0.811632	-	1	TMEM120B, TNIK	0.343989	-	1	-	1	-	1
hsa-miR-328-3p	-	1	TP63, DNAJB1	1	-	1	KCNJ11	1	ADM2	1	CLEC2D, THNSL1, SMIM14	0.454657
hsa-miR-1-3p	-	1	-	1	SLC16A6	1	SPEG, PRICKLE2	0.208897	-	1	-	1
hsa-miR-451a	-	1	VSX1	0.564418	-	1	LPIN1, CAND2	0.0879426	-	1	-	1
hsa-miR-548ah-3p	-	1	-	1	ARL5B	0.819639	-	1	-	1	-	1
