# Supplementary material for: Time‐resolved mRNA and miRNA expression profiling reveals crucial coregulation of molecular pathways involved in epithelial–pneumococcal interactions
Source: Immunol Cell Biol. 2020 Jul 20;98(9):726–42. doi: 10.1111/imcb.12371 (PMC7586809; doi:10.1111/imcb.12371)
Supplement: Supplementary file 1 [file IMCB-98-726-s001.zip › imcb12371-sup-0012-TableS12.xlsx]

## Sheet: ClueGO Results
GOID	GOTerm	GO Groups	Term P value	Term P value Corrected with FDR	Group P value	Group P value corrected with FDR	GO Levels	% Associated Genes	Nr. Genes	Associated Genes
GO:0032088	negative regulation of NF-kappaB transcription factor activity	Group0	1.22913e-06	1.89957e-06	1.22913e-06	3.6874e-06	[3, 4, 5, 8, 9, 10, 11, 12, 13, 14]	4.58015	6	ARRB1, IRAK2, PELI1, REPS2, SIRT1, TRAF3
GO:0002712	regulation of B cell mediated immunity	Group1	0.000812348	0.000812348	0.000812348	0.000812348	[6, 7]	4.34783	3	APLF, BCL6, PNRC1
GO:0002889	regulation of immunoglobulin mediated immune response	Group1	0.000812348	0.000812348	0.000812348	0.000812348	[7, 8]	4.34783	3	APLF, BCL6, PNRC1
GO:0008593	regulation of Notch signaling pathway	Group2	6.61795e-08	1.12505e-06	6.61795e-08	3.97077e-07	[4, 5, 6, 7]	5.14706	7	ARRB1, BCL6, ELF3, INPP5K, MAML3, TP63, ZMIZ1
GO:0045747	positive regulation of Notch signaling pathway	Group2	1.05053e-06	1.98434e-06	6.61795e-08	3.97077e-07	[4, 5, 6, 7, 8]	7.24638	5	ELF3, INPP5K, MAML3, TP63, ZMIZ1
GO:0072577	endothelial cell apoptotic process	Group3	5.38793e-05	6.54249e-05	5.38793e-05	6.46552e-05	[6]	5.12821	4	ANGPTL4, COL4A3, PLCG1, SERPINE1
GO:2000351	regulation of endothelial cell apoptotic process	Group3	0.000682293	0.000724936	5.38793e-05	6.46552e-05	[7, 8]	4.61538	3	ANGPTL4, PLCG1, SERPINE1
GO:0008630	intrinsic apoptotic signaling pathway in response to DNA damage	Group4	1.40329e-06	1.98799e-06	1.67251e-06	3.34502e-06	[5, 6, 7]	4.47761	6	ERCC6, HIPK2, INPP5K, SIRT1, TP53, TP63
GO:0072332	intrinsic apoptotic signaling pathway by p53 class mediator	Group4	7.29291e-06	9.53688e-06	1.67251e-06	3.34502e-06	[5, 6, 7]	4.90196	5	HIPK2, INPP5K, SIRT1, TP53, TP63
GO:0033144	negative regulation of intracellular steroid hormone receptor signaling pathway	Group4	0.000374176	0.000424066	1.67251e-06	3.34502e-06	[4, 5, 6, 7, 8, 9, 10]	5.66038	3	CORO7, SIRT1, TP63
GO:0042771	intrinsic apoptotic signaling pathway in response to DNA damage by p53 class mediator	Group4	6.13334e-07	1.30334e-06	1.67251e-06	3.34502e-06	[6, 7, 8]	8.06452	5	HIPK2, INPP5K, SIRT1, TP53, TP63
GO:2000310	regulation of NMDA receptor activity	Group5	3.0454e-07	1.03544e-06	3.39819e-06	5.09729e-06	[5, 6, 7, 8, 9, 10, 11, 12, 13, 14, 15]	9.25926	5	DAPK1, DLG3, EPHB2, GRIN2B, TRAF3
GO:0004972	NMDA glutamate receptor activity	Group5	4.00815e-07	9.73408e-07	3.39819e-06	5.09729e-06	[7, 8, 9, 10, 11, 12, 13, 14]	8.77193	5	DAPK1, DLG3, EPHB2, GRIN2B, TRAF3
GO:0007215	glutamate receptor signaling pathway	Group5	1.17518e-06	1.9978e-06	3.39819e-06	5.09729e-06	[4, 5, 6]	4.61538	6	DAPK1, DLG3, EPHB2, GRIN2B, KLHL24, TRAF3
GO:0099601	regulation of neurotransmitter receptor activity	Group5	3.52652e-07	9.99181e-07	3.39819e-06	5.09729e-06	[4, 5, 6, 7]	5.66038	6	DAPK1, DLG3, EPHB2, GRIN2B, KLHL24, TRAF3
GO:1900449	regulation of glutamate receptor signaling pathway	Group5	1.41978e-07	8.04543e-07	3.39819e-06	5.09729e-06	[4, 5, 6, 7]	6.59341	6	DAPK1, DLG3, EPHB2, GRIN2B, KLHL24, TRAF3
GO:0035235	ionotropic glutamate receptor signaling pathway	Group5	2.07978e-07	8.83906e-07	3.39819e-06	5.09729e-06	[5, 6, 7]	6.18557	6	DAPK1, DLG3, EPHB2, GRIN2B, KLHL24, TRAF3
GO:0004970	ionotropic glutamate receptor activity	Group5	1.32882e-07	1.12949e-06	3.39819e-06	5.09729e-06	[6, 7, 8, 11, 12, 13]	6.66667	6	DAPK1, DLG3, EPHB2, GRIN2B, KLHL24, TRAF3
